# Supplementary material for: Assessing the shock state of the lunar highlands: Implications for the petrogenesis and chronology of crustal anorthosites
Source: Sci Rep. 2017 Jul 19;7:5888. doi: 10.1038/s41598-017-06134-x (PMC5517601; doi:10.1038/s41598-017-06134-x)
Supplement: Supplementary file 2 — Table S1 [file 41598_2017_6134_MOESM2_ESM.xls]

## Sheet: Apollo 16 Breccias
Sample #	61135,36								61175_108									60016,95
Clast #	2								2				3					4				11			12			1
	Plagioclase					Olivine	Olivine	Olivine					Plagioclase				Pyx	Plagioclase				Plagioclase			Plagioclase			Plagioclase					Pyroxene
									Plagioclase
SiO2	43.5521	43.1617	43.242	42.4986	43.649	35.7197	35.776	36.219	43.567	43.662	43.642	43.668	44.077	43.861	44.698	44.195	51.901	42.8615	42.7142	42.8437	42.8996	42.6762	42.0916	41.6494	42.2161	42.1457	42.3653	43.189	42.918	43.532	43.931	43.157	52.489	52.175	52.357
TiO2	0.0345	< 0.01	< 0.01	< 0.01	0.0231	< 0.01	0.0644	0.0545	< 0.01	0.022	0.028	< 0.01	0.019	0.029	0.019	0.02275	0.548	0.0192	< 0.01	< 0.01	0.0237	< 0.01	0.0214	0.022	< 0.01	< 0.01	0.0251	< 0.01	< 0.01	0.02	0.054	0.016	0.6	0.743	0.696
Al2O3	33.9491	34.0587	34.1349	34.2794	33.8177	0.0361	0.0444	0.028	36.212	36.036	35.915	36.15	34.671	34.619	35.689	34.9267	0.561	35.2126	35.1926	35.1838	35.0776	34.7264	34.8228	34.8797	34.7776	35.113	34.8333	35.107	34.968	35.231	34.985	34.875	0.755	0.865	1.131
MgO	0.129	0.1323	0.1359	0.1215	0.1376	34.3714	34.3303	34.6324	0.04	0.05	0.031	0.038	0.073	0.091	0.067	0.0785	16.619	0.0715	0.0594	0.0487	0.0655	0.0531	0.0708	0.0654	0.0467	0.0529	0.052	0.081	0.106	0.099	0.081	0.075	24.351	24.51	21.346
CaO	19.2901	19.5713	19.602	19.6882	19.3954	0.1332	0.1458	0.1465	19.9	19.816	19.888	19.988	19.608	19.562	19.513	19.5683	3.544	19.1696	19.2574	19.3448	19.3397	19.2456	19.4466	19.3224	19.2973	19.33	19.4412	19.597	19.352	19.475	19.288	19.393	2.87	1.945	10.73
MnO	< 0.01	< 0.01	< 0.01	< 0.01	< 0.01	0.2899	0.2909	0.2868	< 0.01	< 0.01	< 0.01	< 0.01	< 0.01	< 0.01	< 0.01	< 0.01	0.486	< 0.01	0.0224	< 0.01	< 0.01	0.0099	0.025	0.0207	< 0.01	< 0.01	< 0.01	0.019	0.008	< 0.01	0.009	< 0.01	0.311	0.318	0.246
FeO	0.116	0.0825	0.1037	0.1307	0.1495	26.8965	26.9182	26.5284	0.047	0.085	0.065	0.056	0.22	0.225	0.421	0.2685	27.148	0.1332	0.1412	0.1273	0.1159	0.1274	0.1464	0.0962	0.1015	0.1093	0.1054	0.111	0.125	0.102	0.181	0.105	17.262	17.631	14.173
Na2O	0.5338	0.3706	0.3719	0.4148	0.4618	< 0.01	< 0.01	< 0.01	0.319	0.411	0.403	0.34	0.382	0.428	0.438	0.42725	< 0.01	0.4358	0.4237	0.3844	0.3795	0.3656	0.419	0.4448	0.3781	0.4486	0.3647	0.425	0.485	0.472	0.569	0.518	0.045	< 0.01	0.027
K2O	< 0.01	< 0.01	< 0.01	< 0.01	0.0171	< 0.01	< 0.01	< 0.01	< 0.01	0.02	0.015	< 0.01	0.051	0.064	0.067	0.06	< 0.01	< 0.01	< 0.01	< 0.01	< 0.01	0.0152	0.0158	< 0.01	< 0.01	0.0209	0.0196	0.02	0.022	< 0.01	0.016	0.017	< 0.01	< 0.01	< 0.01
Total	97.7064	97.4235	97.6212	97.2148	97.6739	97.6143	97.6338	97.9645	100.102	100.107	99.988	100.259	99.106	98.885	100.917	99.5525	100.973	97.9161	97.8386	98.036	97.9595	97.2308	97.0844	96.5214	96.872	97.2808	97.238	98.601	98.022	98.961	99.175	98.21	98.949	98.523	101.046
An %	95.1751	96.6299	96.6238	96.2712	95.7728				97.1243	96.2708	96.3792	96.9576	96.3063	95.8322	95.7203	95.8622		95.9912	96.1137	96.4715	96.5133	96.5886	96.1576	95.944	96.5181	95.851	96.6045	96.1111	95.5376	95.7422	94.843	95.2942
Ab %	4.76616	3.3113	3.3175	3.67054	4.12666				2.81752	3.61345	3.53426	2.98464	3.39536	3.7944	3.88826	3.78773		3.94918	3.8269	3.46912	3.42729	3.32049	3.74934	3.99689	3.42232	4.02555	3.27953	3.77202	4.33303	4.19923	5.06328	4.6063
Or %	0.0587666	0.0588076	0.0587118	0.0582415	0.100573				0.0581322	0.115731	0.0865815	0.0577769	0.298355	0.373439	0.391468	0.350097		0.0596431	0.0594469	0.0593987	0.0594401	0.0908616	0.0930548	0.0591423	0.0595737	0.123439	0.116004	0.11683	0.129364	0.0585555	0.0937087	0.0994975
Mg#	66.4576	74.0738	70.0137	62.3526	62.1187	69.4822	69.4397	69.9329	60.2589	51.1724	45.9373	54.73	37.1536	41.8798	22.0904	34.249	52.168	48.8847	42.8408	40.5323	50.1714	42.6139	46.2831	54.776	45.0468	46.3028	46.7798	56.5239	60.1725	63.3597	44.3612	55.9975	71.5368	71.2377	72.8507
GPa	2	0	1.5	2.5	0				0	0	0	0	40	40	40	0		0	0	0	0	0	0	0	0	0	0	10.5	11	15	0	0
cm-1
4000	10.7	10.9	10.78	10.8	10.69				13.22	13	13.39	12.84	14.58	13.77	14.07	14.34		4.03	9.89	10.03	9.76	11.17	11.14	11.34	11.51	11.61	11.58	9.01	8.94	9.14	9.37	8.9
3998	10.7	10.86	10.72	10.78	10.77				13.18	13.07	13.25	12.82	14.48	13.86	14	14.32		4.02	9.88	9.99	9.79	11.19	11.14	11.35	11.53	11.59	11.6	8.97	8.89	9.12	9.3	8.78
3996	10.58	10.85	10.69	10.76	10.75				13.12	13.05	13.19	12.92	14.42	13.89	14.01	14.29		4.01	9.86	9.98	9.81	11.21	11.13	11.35	11.53	11.56	11.62	9.02	8.87	9.1	9.28	8.8
3994	10.52	10.72	10.69	10.77	10.64				13.08	13.03	13.26	12.92	14.42	13.9	14.04	14.37		4	9.83	9.98	9.84	11.25	11.13	11.36	11.51	11.56	11.61	9.08	8.86	9.08	9.31	9.01
3992	10.56	10.58	10.71	10.86	10.57				13.15	13.04	13.37	12.88	14.42	13.88	13.98	14.36		3.98	9.81	9.96	9.86	11.27	11.14	11.33	11.48	11.55	11.57	8.99	8.8	9.09	9.23	9.1
3990	10.63	10.64	10.69	10.91	10.53				13.18	13.04	13.44	12.88	14.37	13.73	13.92	14.17		3.97	9.81	9.93	9.89	11.24	11.18	11.32	11.49	11.52	11.58	9.02	8.79	9.12	9.12	9.1
3988	10.67	10.74	10.69	10.83	10.54				13.14	13.06	13.39	12.9	14.31	13.64	13.86	14.12		3.97	9.81	9.9	9.93	11.21	11.21	11.3	11.49	11.5	11.58	9.19	8.84	9.14	9.15	9.14
3986	10.7	10.78	10.68	10.74	10.56				13.12	13.07	13.3	12.97	14.26	13.7	13.78	14.21		3.98	9.82	9.87	9.96	11.22	11.24	11.27	11.46	11.48	11.57	9.21	8.9	9.13	9.22	9.15
3984	10.74	10.78	10.64	10.78	10.57				13.1	13.01	13.32	12.98	14.29	13.73	13.76	14.22		3.98	9.8	9.86	10	11.23	11.26	11.23	11.46	11.46	11.57	9.18	8.94	9.14	9.21	9.07
3982	10.68	10.76	10.56	10.79	10.6				13.06	12.93	13.32	12.85	14.29	13.7	13.82	14.12		3.95	9.75	9.83	10.05	11.22	11.27	11.22	11.45	11.46	11.56	9.2	8.92	9.14	9.09	9.02
3980	10.58	10.71	10.49	10.73	10.6				13.01	12.9	13.23	12.77	14.3	13.7	13.91	14.02		3.95	9.72	9.79	10.08	11.2	11.25	11.19	11.42	11.43	11.53	9.13	8.89	9.17	9.06	9.05
3978	10.57	10.62	10.57	10.74	10.53				13.06	12.9	13.17	12.84	14.36	13.69	13.93	14.04		3.96	9.71	9.78	10.09	11.17	11.23	11.18	11.41	11.38	11.49	9.05	8.88	9.21	9.11	9.05
3976	10.66	10.63	10.7	10.78	10.5				13.17	12.95	13.16	12.89	14.39	13.66	13.89	14.18		3.96	9.73	9.78	10.1	11.16	11.23	11.17	11.42	11.38	11.46	9.02	8.84	9.21	9.09	8.93
3974	10.71	10.7	10.75	10.76	10.58				13.27	12.89	13.16	12.85	14.32	13.69	13.93	14.27		3.97	9.76	9.76	10.11	11.12	11.23	11.13	11.39	11.4	11.45	8.96	8.78	9.22	9.1	8.82
3972	10.66	10.71	10.74	10.76	10.68				13.31	12.81	13.16	12.86	14.2	13.73	13.94	14.21		4	9.78	9.75	10.12	11.05	11.2	11.15	11.33	11.39	11.43	9	8.83	9.23	9.14	8.86
3970	10.55	10.73	10.76	10.77	10.76				13.29	12.84	13.2	12.87	14.16	13.75	13.91	14.18		4.02	9.78	9.73	10.1	11.06	11.17	11.19	11.28	11.38	11.4	9.09	8.95	9.24	9.04	8.97
3968	10.49	10.69	10.8	10.8	10.75				13.25	12.95	13.24	12.84	14.23	13.85	13.92	14.24		4.03	9.77	9.72	10.08	11.09	11.18	11.2	11.25	11.38	11.37	9.11	9	9.26	8.99	9.09
3966	10.46	10.62	10.78	10.83	10.63				13.18	12.99	13.2	12.85	14.29	13.89	13.94	14.22		4.05	9.8	9.73	10.09	11.08	11.18	11.16	11.28	11.41	11.35	9.07	9.03	9.27	9.07	9.23
3964	10.5	10.63	10.72	10.85	10.6				13.18	12.93	13.19	12.99	14.3	13.79	13.99	14.12		4.06	9.89	9.77	10.1	11.06	11.17	11.15	11.33	11.44	11.34	9.06	9.1	9.28	9.12	9.21
3962	10.63	10.65	10.66	10.87	10.7				13.23	12.88	13.22	13.16	14.27	13.67	14.03	14.13		4.06	9.96	9.81	10.07	11.02	11.14	11.2	11.32	11.42	11.33	9.11	9.19	9.25	9.04	9.12
3960	10.69	10.65	10.62	10.83	10.68				13.17	12.88	13.2	13.11	14.23	13.67	14.09	14.24		4.06	9.98	9.84	10.05	11	11.12	11.24	11.26	11.43	11.33	9.11	9.2	9.2	8.97	9.18
3958	10.63	10.67	10.64	10.77	10.6				13.09	12.88	13.18	12.85	14.2	13.76	14.1	14.26		4.06	9.97	9.85	10.05	11.02	11.12	11.25	11.2	11.46	11.34	9.07	9.19	9.21	9.04	9.25
3956	10.59	10.77	10.64	10.8	10.65				13.13	12.93	13.16	12.75	14.17	13.83	14.03	14.18		4.08	9.98	9.85	10.04	11.03	11.11	11.25	11.21	11.48	11.34	9.08	9.22	9.23	9.06	9.19
3954	10.61	10.89	10.61	10.82	10.75				13.23	12.89	13.14	12.83	14.2	13.86	14.01	14.09		4.1	10.01	9.86	9.99	11.03	11.09	11.28	11.22	11.49	11.34	9.04	9.18	9.2	8.98	9.12
3952	10.55	10.85	10.62	10.86	10.77				13.22	12.82	13.08	12.8	14.2	13.87	14	14.08		4.11	10.06	9.88	9.94	11.04	11.06	11.33	11.2	11.51	11.34	8.99	9.12	9.17	8.98	9.17
3950	10.54	10.73	10.62	10.94	10.72				13.12	12.82	13	12.88	14.13	13.83	13.99	14.12		4.12	10.08	9.87	9.91	11	11.03	11.37	11.19	11.49	11.35	9.04	9.14	9.17	9.08	9.23
3948	10.61	10.7	10.57	10.93	10.57				13.04	12.84	13.04	13.04	14.08	13.72	14.07	14.08		4.13	10.08	9.89	9.89	10.93	10.98	11.37	11.19	11.45	11.34	9.03	9.16	9.23	9.18	9.22
3946	10.6	10.7	10.54	10.93	10.46				13.09	12.83	13.18	13.07	14.05	13.67	14.18	14.08		4.13	10.1	9.96	9.88	10.96	10.94	11.39	11.22	11.46	11.33	8.98	9.13	9.3	9.16	9.24
3944	10.53	10.73	10.49	10.91	10.5				13.2	12.8	13.25	13.01	14.1	13.77	14.11	14.19		4.13	10.13	10.05	9.85	11.05	10.93	11.45	11.25	11.49	11.32	9.03	9.07	9.25	9.08	9.21
3942	10.57	10.75	10.47	10.83	10.55				13.17	12.8	13.25	12.85	14.15	13.84	13.99	14.17		4.13	10.11	10.11	9.82	11.05	10.92	11.46	11.23	11.48	11.26	9.05	9	9.18	9	9.12
3940	10.61	10.65	10.57	10.8	10.59				13.1	12.83	13.25	12.72	14.03	13.83	13.99	14.02		4.12	10.08	10.12	9.82	11.07	10.95	11.48	11.22	11.49	11.24	9.01	9.05	9.25	8.98	9.1
3938	10.6	10.6	10.61	10.76	10.64				13.05	12.94	13.22	12.69	13.9	13.85	14	13.98		4.13	10.09	10.14	9.85	11.13	11	11.5	11.27	11.5	11.28	8.91	9.1	9.31	9.07	9.12
3936	10.66	10.61	10.61	10.74	10.65				12.97	13.04	13.16	12.76	13.9	13.84	14	14.1		4.16	10.11	10.17	9.89	11.22	11.05	11.54	11.38	11.52	11.38	8.88	9.1	9.31	9.22	9.19
3934	10.74	10.6	10.59	10.87	10.66				12.97	12.92	13.12	12.82	13.99	13.76	13.98	14.22		4.17	10.1	10.2	9.87	11.3	11.13	11.6	11.42	11.51	11.44	8.9	9.1	9.24	9.27	9.2
3932	10.69	10.63	10.53	10.97	10.61				13.02	12.75	13.12	12.76	14.06	13.76	13.95	14.19		4.17	10.06	10.23	9.84	11.28	11.14	11.59	11.36	11.44	11.45	8.86	9.01	9.14	9.17	9.13
3930	10.6	10.6	10.47	10.91	10.52				13	12.78	13.17	12.7	14.1	13.87	13.96	14.17		4.14	10.02	10.24	9.87	11.23	11.1	11.58	11.28	11.36	11.41	8.92	8.88	9.12	9.15	9.22
3928	10.62	10.51	10.46	10.83	10.51				12.93	12.87	13.2	12.77	14.1	13.9	13.93	14.22		4.12	10.03	10.21	9.9	11.24	11.12	11.6	11.29	11.36	11.4	8.99	8.83	9.14	9.19	9.31
3926	10.72	10.53	10.49	10.8	10.49				12.91	12.89	13.18	12.75	14.1	13.85	13.93	14.19		4.1	10.03	10.2	9.91	11.27	11.17	11.63	11.37	11.38	11.43	8.94	8.93	9.15	9.16	9.2
3924	10.72	10.61	10.52	10.81	10.37				12.9	12.87	13.18	12.65	14.08	13.8	14	14.07		4.08	10	10.2	9.92	11.26	11.14	11.58	11.43	11.35	11.41	8.88	9.08	9.16	9.2	9.12
3922	10.62	10.57	10.51	10.78	10.37				12.88	12.84	13.19	12.73	14.03	13.74	14.03	14.06		4.07	9.96	10.19	9.93	11.29	11.12	11.52	11.47	11.32	11.41	8.88	9.13	9.1	9.3	9.13
3920	10.57	10.46	10.4	10.71	10.48				12.83	12.82	13.14	12.78	13.95	13.69	14.09	14.07		4.07	9.92	10.18	9.96	11.32	11.19	11.49	11.45	11.3	11.44	8.89	9.14	9.04	9.27	9.15
3918	10.55	10.48	10.3	10.75	10.5				12.77	12.78	13.15	12.71	13.88	13.76	14.13	14.07		4.05	9.87	10.16	9.95	11.34	11.24	11.46	11.39	11.26	11.4	8.97	9.09	9.12	9.26	9.25
3916	10.54	10.59	10.38	10.77	10.49				12.68	12.78	13.17	12.63	13.87	13.84	14.04	14.02		4.02	9.82	10.13	9.94	11.31	11.22	11.44	11.33	11.22	11.34	9.05	8.99	9.12	9.38	9.3
3914	10.56	10.68	10.58	10.75	10.52				12.69	12.85	13.15	12.59	13.91	13.8	14.01	14.03		4	9.79	10.11	9.97	11.3	11.25	11.42	11.36	11.25	11.37	9.04	8.99	9.04	9.45	9.22
3912	10.6	10.72	10.66	10.7	10.55				12.84	12.87	13.17	12.59	13.94	13.78	14.05	14.11		4	9.79	10.11	10	11.31	11.33	11.36	11.42	11.27	11.38	9.03	9.12	9.03	9.44	9.1
3910	10.65	10.66	10.56	10.66	10.53				12.96	12.83	13.18	12.67	13.97	13.87	14.08	14.11		4	9.78	10.1	10.06	11.33	11.39	11.33	11.48	11.3	11.4	9.08	9.23	9.1	9.44	9.02
3908	10.56	10.63	10.43	10.77	10.49				13.01	12.74	13.11	12.77	14.05	13.95	14.14	14.14		4	9.78	10.07	10.13	11.42	11.5	11.43	11.54	11.39	11.46	9.08	9.26	9.15	9.51	9.06
3906	10.21	10.6	10.28	10.87	10.46				13.08	12.55	13.03	12.68	14.15	13.87	14.11	14.4		3.99	9.81	10.09	10.18	11.47	11.6	11.51	11.58	11.46	11.46	9.02	9.25	9.25	9.6	9.17
3904	10.11	10.31	10.08	10.68	10.34				13.08	12.47	12.98	12.38	14.13	13.68	13.96	14.57		3.98	9.77	10.08	10.15	11.26	11.41	11.35	11.45	11.23	11.23	8.94	9.2	9.46	9.59	9.15
3902	10.33	10.16	10.05	10.56	10.29				12.96	12.63	12.93	12.42	14.02	13.65	13.93	14.33		3.94	9.69	10	10.08	11.02	11.18	11.21	11.29	11.03	11.08	8.93	9.06	9.54	9.54	9.11
3900	10.48	10.31	10.22	10.52	10.39				12.88	12.83	12.96	12.56	13.97	13.78	13.87	14.12		3.91	9.63	9.91	10.03	10.93	11.12	11.13	11.19	11.02	11.07	9.01	8.88	9.44	9.46	9.02
3898	10.57	10.36	10.33	10.46	10.45				12.82	12.88	13.01	12.53	13.91	13.88	13.76	14		3.9	9.58	9.85	10.04	10.87	11.09	11.03	11.17	11.07	11.09	9.01	8.85	9.35	9.41	8.9
3896	10.54	10.26	10.46	10.56	10.52				12.82	12.85	12.99	12.54	13.9	13.89	13.83	14		3.9	9.56	9.81	10.06	10.9	11.15	11.03	11.22	11.12	11.15	8.97	8.91	9.34	9.4	8.84
3894	10.44	10.23	10.63	10.78	10.51				12.86	12.85	12.96	12.66	13.88	13.88	13.99	14.05		3.91	9.6	9.82	10.11	10.99	11.25	11.08	11.3	11.22	11.26	8.96	8.98	9.36	9.39	8.84
3892	10.39	10.4	10.55	10.82	10.35				12.88	12.89	12.93	12.66	13.85	13.89	13.99	14.01		3.93	9.65	9.81	10.11	11.02	11.21	11.08	11.29	11.3	11.28	8.96	9	9.28	9.37	8.91
3890	10.45	10.42	10.34	10.69	10.28				12.82	12.89	12.97	12.48	13.84	13.8	13.87	13.95		3.94	9.61	9.74	10.07	10.94	11.04	10.99	11.25	11.32	11.25	9.02	8.98	9.22	9.37	8.97
3888	10.4	10.37	10.36	10.66	10.47				12.82	12.8	13.01	12.45	13.9	13.71	13.85	14.15		3.93	9.52	9.71	10.02	10.99	11.08	11.08	11.27	11.36	11.3	9.17	9	9.28	9.32	9.05
3886	10.27	10.41	10.33	10.69	10.53				12.71	12.73	12.9	12.31	13.99	13.7	13.84	14.32		3.93	9.51	9.73	10.01	10.91	11.07	11.09	11.27	11.37	11.29	9.14	9.04	9.32	9.26	9.04
3884	10.4	10.33	10.33	10.71	10.33				12.61	12.78	12.87	12.39	14.01	13.74	13.85	14.24		3.96	9.58	9.75	9.97	10.84	11	11.06	11.31	11.39	11.29	9.07	9.07	9.3	9.23	9.01
3882	10.5	10.26	10.36	10.68	10.42				12.81	12.7	12.85	12.57	14.06	13.83	13.89	14.21		3.97	9.64	9.75	9.93	10.82	10.97	11.1	11.29	11.37	11.25	9.14	9.05	9.35	9.23	9.04
3880	10.53	10.29	10.31	10.59	10.51				12.91	12.7	12.83	12.57	13.96	13.85	13.9	14.11		4	9.7	9.74	9.92	10.65	10.8	10.92	11.22	11.37	11.19	9.01	9	9.45	9.27	9.01
3878	10.51	10.27	10.41	10.64	10.53				12.85	12.78	12.89	12.67	13.8	13.79	13.85	14.05		4.01	9.75	9.73	9.91	10.72	10.8	10.96	11.31	11.48	11.29	8.95	9	9.48	9.26	9.1
3876	10.41	10.3	10.51	10.73	10.74				12.82	12.86	12.91	12.69	13.82	13.77	13.78	14.15		4.02	9.81	9.76	9.93	10.81	10.91	11.14	11.4	11.55	11.37	9	9.09	9.49	9.18	9.26
3874	10.43	10.4	10.49	10.64	10.71				12.72	13	12.84	12.47	13.84	13.72	13.81	14.12		4.04	9.9	9.78	9.95	10.77	10.9	11.2	11.45	11.64	11.46	8.97	9.16	9.49	9.2	9.25
3872	10.42	10.43	10.4	10.5	10.52				12.74	12.99	12.83	12.5	13.89	13.62	13.85	14.1		4.03	9.92	9.72	9.87	10.8	10.91	11.21	11.42	11.66	11.52	8.97	9.05	9.47	9.24	9.25
3870	10.28	10.45	10.16	10.4	10.48				12.69	12.74	12.85	12.3	13.89	13.67	13.72	13.98		4.04	9.89	9.69	9.77	10.72	10.77	11.07	11.28	11.48	11.41	8.88	8.94	9.55	9.08	9.21
3868	10.41	10.52	10.17	10.44	10.36				12.64	12.74	12.9	12.28	13.74	13.6	13.65	13.77		4.06	9.87	9.73	9.75	10.7	10.67	11.05	11.34	11.45	11.43	8.85	8.96	9.72	8.89	9.14
3866	10.52	10.63	10.33	10.61	10.39				12.8	12.84	12.9	12.45	13.69	13.4	13.73	13.93		4.06	9.9	9.79	9.76	10.8	10.73	11.21	11.4	11.46	11.42	8.89	8.99	9.63	8.74	9.15
3864	10.37	10.6	10.35	10.74	10.44				12.84	12.73	12.96	12.59	13.69	13.34	13.73	14.14		4.07	9.98	9.86	9.74	10.76	10.64	11.15	11.41	11.48	11.38	8.74	8.94	9.25	8.83	9.01
3862	10.17	10.48	10.38	10.67	10.41				12.82	12.65	13.11	12.6	13.69	13.41	13.62	14.12		4.06	10	9.88	9.67	10.81	10.65	11.16	11.41	11.48	11.4	8.8	8.9	9.18	9.02	8.96
3860	10.16	10.43	10.43	10.56	10.32				12.81	12.7	13.09	12.42	13.69	13.47	13.6	14.09		4.07	10	9.9	9.68	10.86	10.73	11.22	11.41	11.48	11.45	8.95	8.98	9.26	9.1	9.04
3858	10.2	10.48	10.35	10.42	10.26				12.65	12.75	13	12.21	13.66	13.6	13.62	13.98		4.11	10.01	9.96	9.75	10.99	10.92	11.4	11.55	11.59	11.61	9.05	9.09	9.4	9.17	9.28
3856	10.27	10.53	10.33	10.32	10.32				12.52	12.6	12.99	12.25	13.69	13.67	13.61	13.77		4.12	10.04	10.06	9.76	11.25	11.19	11.72	11.85	11.81	11.88	9.19	9.23	9.8	9.32	9.79
3854	10.19	10.57	10.36	10.44	10.48				12.51	12.39	12.94	12.2	13.67	13.51	13.45	13.78		4.09	10.02	10.03	9.57	11.18	11.01	11.6	11.78	11.67	11.79	9.09	9.24	9.95	9.24	9.79
3852	10.22	10.61	10.33	10.54	10.28				12.39	12.42	12.85	12.24	13.57	13.5	13.3	13.73		4.07	9.95	10.04	9.58	10.99	10.75	11.29	11.52	11.39	11.58	8.89	9.26	9.75	9.22	9.33
3850	10.26	10.47	10.33	10.61	10.27				12.55	12.5	12.85	12.41	13.77	13.5	13.45	13.81		4.07	9.87	10	9.6	11.09	10.81	11.33	11.44	11.23	11.5	8.9	9.12	9.54	9.18	9.18
3848	10.31	10.3	10.33	10.61	10.39				12.67	12.6	12.82	12.49	13.92	13.49	13.63	13.89		4.09	9.89	9.96	9.7	10.95	10.75	11.18	11.35	11.17	11.43	8.88	8.94	9.27	9.08	9.12
3846	10.36	10.22	10.43	10.56	10.58				12.68	12.63	12.75	12.5	13.95	13.63	13.77	13.99		4.1	9.99	9.98	9.81	11.11	10.97	11.31	11.5	11.36	11.6	8.93	8.99	9.14	9	9.09
3844	10.31	10.23	10.48	10.51	10.76				12.62	12.62	12.82	12.33	13.97	13.8	13.76	14.06		4.1	10.05	10	9.92	11.29	11.21	11.5	11.61	11.46	11.72	9.07	9.01	9.16	8.97	9.04
3842	10.23	10.38	10.37	10.47	10.82				12.43	12.67	12.92	12.23	13.9	13.7	13.66	14.01		4.09	10.01	9.98	9.99	11.32	11.25	11.53	11.58	11.43	11.72	9.08	8.78	9.26	8.91	9.01
3840	10.2	10.51	10.3	10.48	10.84				12.26	12.83	12.88	12.21	13.73	13.55	13.63	13.92		4.05	9.88	9.92	10	11.25	11.16	11.4	11.46	11.32	11.61	9.1	8.67	9.47	8.92	9
3838	10.27	10.28	10.21	10.48	10.64				12.29	12.75	12.8	12.15	13.71	13.64	13.61	13.94		4.01	9.79	9.9	10	11.08	10.91	11.12	11.32	11.22	11.38	9.12	8.87	9.64	9.08	9.12
3836	10.25	10.13	10.12	10.45	10.37				12.34	12.49	12.82	12.21	13.79	13.69	13.6	13.93		4	9.79	9.91	9.98	11.06	10.8	11.07	11.31	11.2	11.32	9.05	9.14	9.62	9.22	9.17
3834	10.22	10.1	10.15	10.38	10.34				12.44	12.43	12.94	12.39	13.73	13.67	13.7	13.89		4.02	9.8	9.9	9.96	11.1	10.86	11.1	11.28	11.2	11.29	9.06	9.28	9.55	9.3	9.11
3832	10.35	10.07	10.23	10.38	10.43				12.54	12.56	12.98	12.43	13.57	13.57	13.69	13.86		4.04	9.83	9.9	10.01	11.05	10.92	11.02	11.23	11.21	11.23	9.07	9.16	9.45	9.2	9.1
3830	10.47	10.07	10.36	10.55	10.48				12.55	12.7	12.91	12.44	13.58	13.4	13.63	13.83		4.04	9.85	9.9	10.06	11.1	11.05	11.05	11.24	11.25	11.25	9.07	8.99	9.25	9.09	9.06
3828	10.42	10.05	10.37	10.68	10.5				12.56	12.67	12.86	12.47	13.71	13.35	13.57	13.85		4.04	9.85	9.87	10.11	11.16	11.2	11.17	11.24	11.24	11.29	9.11	8.85	9.08	9.13	9.09
3826	10.33	10.03	10.14	10.62	10.46				12.48	12.57	12.85	12.31	13.84	13.44	13.39	13.86		4.03	9.87	9.88	10.13	11.09	11.22	11.14	11.26	11.26	11.28	9.03	8.71	9.06	9.13	9.12
3824	10.26	10.04	10.06	10.54	10.5				12.34	12.54	12.93	12.32	13.95	13.5	13.3	13.86		4.03	9.9	9.91	10.17	11.16	11.29	11.17	11.39	11.41	11.33	9.04	8.66	9.25	9.02	9.31
3822	10.08	10.15	10.08	10.44	10.59				12.29	12.54	12.9	12.29	13.78	13.59	13.35	13.92		4.01	9.87	9.87	10.27	11.15	11.22	11.18	11.36	11.41	11.27	9.08	8.69	9.35	9.12	9.42
3820	10.1	10.21	10.11	10.36	10.34				12.3	12.69	12.78	12.19	13.48	13.6	13.42	13.84		3.99	9.76	9.75	10.29	10.93	10.95	10.98	11.17	11.25	11.13	9.11	8.69	9.22	9.43	9.02
3818	10.19	10.3	10.27	10.39	10.29				12.4	12.77	12.85	12.23	13.49	13.57	13.53	13.82		3.96	9.72	9.72	10.21	10.98	10.98	11.04	11.15	11.2	11.09	9.19	8.77	9.21	9.48	8.88
3816	10.34	10.44	10.17	10.4	10.36				12.43	12.78	13.03	12.12	13.57	13.56	13.56	13.74		3.96	9.72	9.79	10.18	10.81	10.84	10.91	11.06	11.14	11	9.03	8.89	9.25	9.38	9.08
3814	10.41	10.45	10.17	10.47	10.22				12.4	12.72	13.09	12.21	13.53	13.5	13.53	13.64		3.97	9.73	9.82	10.13	10.86	10.85	10.95	11.18	11.28	11.1	8.94	8.92	9.28	9.32	9.17
3812	10.29	10.41	10.29	10.58	10.18				12.35	12.65	13.06	12.3	13.52	13.49	13.55	13.7		3.98	9.75	9.81	10.13	10.95	11	11.1	11.19	11.31	11.13	8.99	8.96	9.21	9.26	9.14
3810	10.18	10.34	10.46	10.57	10.29				12.25	12.6	13.03	12.33	13.56	13.58	13.53	13.74		4	9.82	9.82	10.25	10.98	11.11	11.21	11.25	11.43	11.28	9.12	9.13	9.18	9.26	9.17
3808	10.12	10.35	10.45	10.42	10.47				12.38	12.57	12.96	12.22	13.65	13.59	13.5	13.8		4.02	9.85	9.83	10.29	11.11	11.19	11.4	11.35	11.51	11.42	9.3	9.27	9.22	9.25	9.2
3806	10.19	10.48	10.27	10.4	10.31				12.43	12.72	12.87	12.04	13.61	13.58	13.47	13.71		4.03	9.81	9.82	10.2	11	11	11.3	11.31	11.48	11.3	9.21	9.15	9.25	9.22	9.03
3804	10.21	10.58	10.4	10.38	10.3				12.32	12.82	12.81	12.15	13.62	13.68	13.43	13.7		4.03	9.78	9.8	10.09	11.1	11	11.37	11.37	11.51	11.26	9.31	9.1	9.37	9.26	9.03
3802	10.14	10.54	10.23	10.32	10.53				12.26	12.66	12.78	12.06	13.62	13.71	13.43	13.74		4.04	9.81	9.82	10.07	11.01	10.87	11.25	11.35	11.35	11.17	9.35	9.02	9.37	9.27	9.15
3800	10.13	10.29	10.02	10.42	10.41				12.33	12.48	12.82	12.12	13.54	13.59	13.51	13.77		4.04	9.79	9.84	10.09	10.83	10.67	11	11.3	11.3	11.15	9.23	8.9	9.34	9.25	9.22
3798	10.11	10.19	10.1	10.43	10.36				12.53	12.51	12.81	12.4	13.62	13.51	13.61	13.89		4.04	9.76	9.84	10.02	10.92	10.75	11.11	11.24	11.32	11.18	9.24	8.9	9.29	9.18	9.32
3796	10.27	10.33	10.21	10.41	10.27				12.68	12.67	12.78	12.48	13.69	13.48	13.6	13.9		4.05	9.82	9.87	9.99	10.84	10.73	11.1	11.18	11.33	11.21	9.15	8.94	9.24	9.17	9.37
3794	10.36	10.4	10.38	10.47	10.14				12.68	12.64	12.75	12.55	13.7	13.37	13.61	13.9		4.05	9.92	9.91	9.95	10.92	10.82	11.2	11.3	11.42	11.31	9.15	9.04	9.24	9.21	9.33
3792	10.29	10.37	10.45	10.44	10.22				12.6	12.52	12.73	12.58	13.69	13.35	13.73	13.94		4.06	9.98	9.93	9.93	11	10.96	11.32	11.35	11.4	11.35	9.13	9.11	9.19	9.22	9.25
3790	10.22	10.27	10.37	10.42	10.34				12.55	12.54	12.79	12.51	13.68	13.43	13.79	13.9		4.07	10.01	9.97	9.92	11.07	11.04	11.39	11.41	11.41	11.41	9	9.12	9.16	9.22	9.25
3788	10.27	10.25	10.33	10.55	10.35				12.56	12.61	12.83	12.38	13.71	13.46	13.73	13.88		4.07	9.99	10.01	9.89	11.14	11.13	11.48	11.49	11.45	11.47	8.97	9.21	9.19	9.18	9.31
3786	10.28	10.39	10.42	10.58	10.36				12.56	12.55	12.76	12.28	13.7	13.5	13.7	13.94		4.06	9.98	10.05	9.89	11.17	11.18	11.5	11.51	11.43	11.46	9.05	9.26	9.23	9.04	9.27
3784	10.15	10.42	10.43	10.45	10.38				12.5	12.47	12.7	12.27	13.61	13.55	13.73	13.93		4.07	9.98	10.04	9.92	11.14	11.1	11.45	11.44	11.35	11.42	9.03	9.13	9.3	8.96	9.14
3782	10.08	10.38	10.45	10.38	10.45				12.47	12.47	12.68	12.33	13.6	13.6	13.71	13.98		4.07	10.01	10.04	9.92	11.17	11.09	11.43	11.45	11.34	11.43	9.05	9.06	9.33	9.05	9.1
3780	10.14	10.45	10.4	10.45	10.42				12.53	12.52	12.71	12.24	13.64	13.64	13.65	14.04		4.08	10.02	10.02	9.89	11.21	11.13	11.41	11.52	11.29	11.4	9.02	9.13	9.36	9.19	9.11
3778	10.21	10.46	10.32	10.51	10.29				12.53	12.53	12.76	12.15	13.68	13.54	13.65	13.8		4.07	9.98	10	9.82	11.19	11.07	11.3	11.5	11.2	11.33	8.89	9.12	9.4	9.23	9.07
3776	10.23	10.34	10.31	10.46	10.3				12.47	12.41	12.84	12.21	13.76	13.44	13.68	13.65		4.06	9.95	10.04	9.78	11.23	11.04	11.29	11.48	11.17	11.31	8.88	9.09	9.38	9.19	9.06
3774	10.27	10.21	10.3	10.42	10.36				12.38	12.37	12.92	12.22	13.79	13.42	13.62	13.69		4.07	9.97	10.1	9.8	11.24	11.08	11.33	11.47	11.19	11.35	8.91	9.08	9.36	9.19	9.15
3772	10.25	10.18	10.33	10.42	10.37				12.33	12.45	12.94	12.29	13.79	13.39	13.53	13.78		4.07	10.02	10.13	9.85	11.33	11.23	11.45	11.52	11.24	11.42	8.97	9.08	9.44	9.28	9.29
3770	10.17	10.16	10.23	10.35	10.29				12.33	12.44	12.82	12.35	13.77	13.37	13.46	13.66		4.06	9.97	10.07	9.86	11.28	11.25	11.35	11.44	11.14	11.32	8.99	9.08	9.41	9.2	9.23
3768	10.09	10.1	10.11	10.31	10.27				12.48	12.36	12.74	12.45	13.76	13.41	13.45	13.53		4.05	9.87	9.99	9.84	11.21	11.16	11.15	11.33	11.08	11.2	8.97	9.08	9.3	9	9.1
3766	10.01	10.19	10.07	10.26	10.34				12.66	12.37	12.76	12.36	13.76	13.43	13.48	13.62		4.03	9.82	9.97	9.85	11.14	11.1	11.04	11.23	11.02	11.1	8.89	9.05	9.31	8.91	9.04
3764	10.07	10.25	10.06	10.26	10.34				12.54	12.4	12.78	12.25	13.69	13.42	13.45	13.66		4.02	9.82	9.97	9.86	11.03	11.06	11	11.24	11.03	11.07	8.81	8.99	9.32	8.95	8.97
3762	10.23	10.2	10.14	10.32	10.32				12.46	12.4	12.68	12.3	13.62	13.29	13.41	13.72		4	9.83	9.94	9.86	11.06	11.21	11.09	11.3	11.09	11.09	8.87	8.97	9.29	8.99	9.02
3760	10.29	10.21	10.18	10.37	10.28				12.47	12.46	12.44	12.26	13.59	13.17	13.41	13.79		4	9.83	9.9	9.87	11.06	11.27	11.04	11.26	11.08	11.08	8.89	9.01	9.27	9.03	9.1
3758	10.21	10.2	10.12	10.42	10.33				12.46	12.46	12.43	12.2	13.57	13.25	13.35	13.77		4	9.8	9.87	9.9	11.04	11.15	10.9	11.18	11.06	11.05	8.83	9.05	9.21	9.06	9.03
3756	10.08	10.2	10.05	10.37	10.42				12.4	12.36	12.46	11.98	13.45	13.38	13.2	13.71		3.99	9.77	9.83	9.95	10.98	11.08	10.83	11.14	11.08	11.06	8.77	9.05	9.14	9.12	9.02
3754	9.91	10.19	9.88	10.33	10.46				12.26	12.39	12.41	11.63	13.28	13.53	13.05	13.6		3.98	9.77	9.77	10.05	10.98	11.17	10.92	11.15	11.17	11.17	8.81	9.08	9.15	9.18	9.11
3752	9.95	10.08	9.72	10.28	10.41				12.05	12.49	12.5	11.49	13.15	13.6	13	13.36		3.96	9.69	9.57	10.1	10.94	11.1	10.99	11.13	11.17	11.19	8.88	9.03	9.21	9.07	8.88
3750	9.95	10.02	9.79	10.14	10.35				11.98	12.49	12.53	11.54	13.11	13.46	13.01	13.18		3.9	9.52	9.54	9.95	10.63	10.69	10.65	11.01	10.95	10.87	8.59	9.02	9.37	8.99	8.68
3748	9.9	10.06	9.78	10.21	10.25				11.82	12.52	12.42	11.56	13.07	13.37	13.06	13.16		3.87	9.48	9.6	9.82	10.52	10.54	10.5	11.01	10.92	10.77	8.38	9.15	9.55	9.11	8.73
3746	9.95	10.27	9.86	10.31	10.18				11.92	12.53	12.57	11.83	13.15	13.27	13.2	13.35		3.86	9.44	9.56	9.85	10.48	10.51	10.53	10.98	10.89	10.72	8.54	9.2	9.73	9.34	8.83
3744	10.06	10.26	9.79	10.26	10.05				12.27	12.36	12.61	11.85	13.28	13.18	13.26	13.3		3.87	9.43	9.6	9.87	10.32	10.36	10.46	10.98	10.89	10.8	8.55	9.02	9.54	9.4	8.73
3742	10.02	10.02	9.8	10.3	10.09				12.47	12.28	12.43	11.94	13.43	13.17	13.33	13.36		3.87	9.48	9.61	9.76	10.5	10.54	10.64	11.08	11.1	11.02	8.48	8.83	9.25	9.03	8.63
3740	10	9.93	9.79	10.36	10.12				12.51	12.19	12.39	11.86	13.62	13.17	13.36	13.45		3.88	9.46	9.55	9.79	10.48	10.55	10.66	10.96	11.07	10.95	8.51	8.64	9.02	8.61	8.56
3738	10.19	9.81	9.87	10.5	9.98				12.53	12.07	12.47	11.74	13.72	13.15	13.35	13.37		3.88	9.47	9.55	9.81	10.53	10.52	10.69	11.01	11.2	11.02	8.5	8.68	9.05	8.64	8.43
3736	10.21	9.68	9.89	10.57	10.02				12.52	12.28	12.43	11.72	13.55	13.15	13.33	13.32		3.88	9.41	9.5	9.76	10.61	10.51	10.73	10.96	11.16	10.96	8.52	8.55	9.15	8.83	8.33
3734	10.07	9.84	9.87	10.4	10.07				12.34	12.47	12.3	11.9	13.31	13.1	13.35	13.3		3.89	9.45	9.46	9.78	10.48	10.38	10.63	10.93	11.06	10.94	8.67	8.23	9.17	8.73	8.5
3732	10.07	10.09	9.87	10.26	10.04				12.21	12.25	12.27	11.88	13.15	13.02	13.34	13.16		3.89	9.49	9.47	9.75	10.41	10.29	10.61	10.99	11.09	10.98	8.63	8.27	9.12	8.71	8.51
3730	10.18	10.09	9.87	10.23	10.02				12.28	12.03	12.28	11.85	13.17	13.08	13.38	13.12		3.9	9.47	9.49	9.72	10.49	10.28	10.64	11.05	11.17	11.06	8.51	8.38	9.06	8.61	8.35
3728	10.25	9.95	9.97	10.2	10.14				12.53	12	12.27	11.75	13.31	13.14	13.42	13.27		3.91	9.44	9.51	9.74	10.59	10.36	10.77	11.01	11.14	11.05	8.52	8.4	8.96	8.4	8.32
3726	10.21	10.05	10.04	10.26	10.23				12.68	12.05	12.46	11.69	13.38	13.12	13.41	13.51		3.92	9.48	9.54	9.74	10.56	10.34	10.81	10.94	11.06	11.01	8.43	8.42	8.78	8.39	8.28
3724	10.13	10.31	10.07	10.46	10.12				12.67	12.06	12.71	11.85	13.35	13.01	13.39	13.63		3.91	9.5	9.56	9.7	10.55	10.32	10.81	10.92	10.99	10.98	8.27	8.4	8.69	8.43	8.21
3722	10.1	10.34	10.09	10.42	10.07				12.57	12.14	12.76	11.89	13.26	12.94	13.32	13.62		3.92	9.5	9.55	9.69	10.43	10.24	10.73	10.87	10.91	10.93	8.27	8.26	8.65	8.36	8.12
3720	10.15	10.2	10.09	10.27	10.14				12.43	12.22	12.7	11.89	13.26	12.97	13.2	13.49		3.93	9.52	9.54	9.63	10.31	10.17	10.66	10.87	10.88	10.92	8.36	8.18	8.69	8.36	8.11
3718	10.2	10.08	10.03	10.23	10.2				12.29	12.23	12.62	11.9	13.23	12.9	13.16	13.31		3.93	9.55	9.55	9.56	10.25	10.13	10.64	10.87	10.81	10.92	8.3	8.29	8.69	8.36	8.22
3716	10.14	10.04	9.88	10.19	10.23				12.23	12.22	12.61	11.97	13.05	12.73	13.15	13.21		3.92	9.57	9.59	9.55	10.23	10.07	10.63	10.86	10.77	10.91	8.2	8.42	8.58	8.35	8.19
3714	9.97	10.05	9.75	10.22	10.2				12.25	12.22	12.62	11.91	12.87	12.68	13.04	13.12		3.92	9.59	9.61	9.49	10.18	10.02	10.64	10.78	10.7	10.87	8.22	8.42	8.5	8.39	7.96
3712	9.89	9.94	9.68	10.29	10.01				12.17	12.09	12.58	11.56	12.89	12.8	12.86	13.05		3.92	9.62	9.61	9.38	10.17	9.96	10.54	10.6	10.53	10.77	8.26	8.13	8.51	8.25	7.78
3710	10.03	9.88	9.79	10.24	9.97				12.08	12.13	12.62	11.71	13	12.89	12.85	13.02		3.93	9.62	9.63	9.41	10.37	9.93	10.49	10.61	10.53	10.7	8.28	8.04	8.54	8.23	7.95
3708	10.11	9.93	9.93	10.26	10.01				12.1	12.23	12.68	11.98	12.93	12.73	12.86	13		3.94	9.62	9.61	9.4	10.46	9.93	10.47	10.65	10.52	10.63	8.22	8.15	8.39	8.28	8.08
3706	10.05	9.97	9.99	10.24	9.97				12.09	12.19	12.73	12.06	12.87	12.53	12.9	13.03		3.95	9.61	9.59	9.36	10.4	9.97	10.39	10.57	10.39	10.57	8.11	8.17	8.2	8.13	8.07
3704	10.08	10.12	10.05	10.21	9.97				12.13	12.17	12.71	12.08	12.94	12.51	12.99	13.05		3.95	9.59	9.62	9.33	10.37	10.03	10.38	10.51	10.3	10.52	8.03	8.15	8.24	7.9	7.98
3702	10.26	10.29	10.02	10.27	10.08				12.29	12.3	12.66	12.04	13.05	12.68	13.04	13.06		3.96	9.59	9.71	9.33	10.37	10.12	10.41	10.47	10.31	10.48	7.97	8.13	8.42	7.83	7.9
3700	10.26	10.31	9.98	10.24	10.09				12.29	12.34	12.64	12	13.01	12.72	12.98	13.06		3.97	9.62	9.72	9.36	10.41	10.18	10.49	10.46	10.34	10.49	7.94	8.09	8.47	7.96	7.95
3698	10.15	10.25	10.12	10.2	10.1				12.29	12.26	12.56	11.97	12.92	12.69	12.95	13.09		3.96	9.63	9.7	9.34	10.39	10.15	10.46	10.39	10.26	10.39	7.9	8.03	8.33	7.94	8.01
3696	10.07	10.2	10.14	10.17	10.15				12.29	12.2	12.52	11.9	12.96	12.77	12.95	13.11		3.96	9.62	9.71	9.34	10.32	10.1	10.31	10.27	10.16	10.27	7.88	7.87	8.12	7.85	7.99
3694	9.97	10.06	9.99	10.1	10.21				12.22	12.21	12.53	11.89	13.04	12.76	12.84	13.07		3.94	9.61	9.74	9.37	10.27	10.04	10.2	10.16	10.1	10.18	7.91	7.76	8	7.78	7.95
3692	9.82	9.8	9.92	10.04	10.24				12.08	12.24	12.45	11.71	13.03	12.71	12.68	13.04		3.9	9.57	9.76	9.4	10.13	9.94	10.02	10.03	9.96	10.04	7.9	7.81	8.04	7.71	7.9
3690	9.76	9.67	9.86	9.97	10.2				11.97	12.1	12.42	11.46	13.11	12.8	12.58	13.06		3.91	9.5	9.72	9.46	10.13	9.95	9.95	10.01	9.96	10.03	7.91	8	8.23	7.73	7.95
3688	9.87	9.9	9.75	10.03	10.08				11.99	12.07	12.43	11.46	13.16	12.81	12.6	12.99		3.93	9.5	9.71	9.54	10.21	10.01	10.06	10.16	10.16	10.11	8.01	8.16	8.51	7.9	8.13
3686	9.96	9.99	9.82	10.11	9.99				12.08	12.16	12.4	11.69	13.05	12.66	12.72	13		3.93	9.51	9.68	9.52	10.26	10.04	10.13	10.21	10.22	10.11	8.01	8.18	8.54	7.91	8.07
3684	10.03	9.93	9.9	10.14	10				12.11	12.19	12.47	11.81	13.04	12.48	12.74	13		3.91	9.51	9.64	9.52	10.14	10.03	10.02	10.03	10.14	9.99	7.89	8.11	8.35	7.8	7.91
3682	10.03	9.79	9.9	10.15	10.08				12.09	12.17	12.56	11.78	13.14	12.41	12.69	12.99		3.89	9.52	9.63	9.55	10	9.97	9.87	9.91	10.11	9.92	7.77	8.01	8.16	7.83	7.82
3680	9.88	9.69	9.85	10.13	10.16				11.96	12.17	12.5	11.66	13.19	12.38	12.7	13.07		3.86	9.52	9.62	9.55	9.89	9.93	9.79	9.83	10.09	9.86	7.74	7.88	8.03	7.91	7.75
3678	9.8	9.72	10.05	10.13	10.24				11.68	12.22	12.37	11.67	13.12	12.23	12.65	13.2		3.81	9.49	9.61	9.59	9.72	9.85	9.69	9.74	10.04	9.74	7.7	7.75	8.07	7.79	7.66
3676	9.8	9.87	10.16	9.93	10.31				11.58	12.39	12.26	11.59	12.81	12.31	12.63	13.18		3.8	9.39	9.59	9.78	9.64	9.83	9.64	9.81	10.05	9.7	7.75	7.92	8.27	7.71	7.85
3674	9.75	9.87	9.85	9.89	10.04				11.69	12.41	12.12	11.5	12.61	12.48	12.7	12.82		3.85	9.42	9.57	9.86	9.75	9.82	9.75	10.06	10.21	9.92	8.02	8.25	8.43	7.97	8.14
3672	9.68	9.85	9.74	9.98	10.02				11.93	12.25	11.92	11.56	12.68	12.35	12.7	12.73		3.82	9.4	9.48	9.73	9.73	9.72	9.7	9.96	10.05	9.84	8.08	8.25	8.33	7.89	8.1
3670	9.83	9.9	9.75	10.01	10.07				12.04	12.22	12.07	11.55	12.87	12.36	12.63	12.81		3.81	9.32	9.44	9.69	9.63	9.65	9.58	9.8	10.01	9.81	7.94	8.11	8.25	7.97	8.11
3668	10	9.89	9.88	10	9.88				11.99	12.19	12.36	11.75	12.91	12.46	12.61	12.89		3.82	9.34	9.49	9.72	9.84	9.83	9.82	9.86	10.28	9.9	8	8.1	8.32	8.15	8.13
3666	10.02	9.92	9.95	10.04	9.79				12.09	12.12	12.45	11.95	12.88	12.41	12.69	12.94		3.82	9.33	9.49	9.68	9.83	9.89	9.86	9.94	10.28	9.97	7.96	8.03	8.17	8.04	8.04
3664	9.94	9.93	9.99	10.12	9.85				12.14	12.16	12.49	12.03	12.92	12.41	12.74	12.85		3.82	9.3	9.46	9.69	9.7	9.85	9.75	9.96	10.23	9.98	7.8	7.93	8.09	7.99	8.01
3662	9.85	9.94	10.01	10.15	10				12.07	12.18	12.45	11.96	12.98	12.46	12.73	12.76		3.82	9.3	9.44	9.71	9.7	9.84	9.77	9.99	10.24	10.01	7.71	7.96	8.11	7.95	7.97
3660	9.83	9.94	9.98	10.05	10.06				12.02	12.05	12.41	11.85	12.91	12.48	12.64	12.72		3.8	9.28	9.44	9.72	9.71	9.8	9.78	10	10.23	10.05	7.77	7.98	8.04	7.83	7.91
3658	9.81	9.86	9.89	9.99	10.04				12.07	11.96	12.42	11.89	12.73	12.42	12.49	12.71		3.78	9.23	9.42	9.69	9.66	9.73	9.79	9.97	10.17	10.02	7.86	7.92	7.92	7.88	7.86
3656	9.75	9.78	9.73	10.09	9.95				12.03	12.04	12.36	11.82	12.68	12.33	12.43	12.73		3.79	9.2	9.4	9.65	9.63	9.69	9.83	10.04	10.17	10.03	7.82	7.93	7.89	8.1	7.86
3654	9.77	9.64	9.65	10.08	9.84				11.97	12.08	12.31	11.75	12.77	12.27	12.44	12.81		3.79	9.19	9.39	9.61	9.62	9.65	9.87	10.1	10.18	10.04	7.87	7.89	7.86	8.05	7.86
3652	9.87	9.49	9.63	9.99	9.74				11.83	11.97	12.26	11.58	12.71	12.37	12.32	12.88		3.74	9.16	9.33	9.54	9.34	9.38	9.7	9.89	9.97	9.81	7.82	7.6	7.61	7.7	7.8
3650	9.89	9.65	9.57	10	9.57				11.54	11.83	12.2	11.5	12.56	12.73	12.37	12.93		3.72	9.21	9.25	9.43	9.19	9.23	9.53	9.77	9.83	9.75	7.65	7.41	7.35	7.54	7.72
3648	9.86	9.8	9.64	10.05	9.69				11.89	11.99	12.22	11.73	12.85	12.72	12.67	13.03		3.77	9.3	9.36	9.5	9.58	9.48	9.8	10.12	10.01	10.02	7.96	7.68	7.82	7.91	8.03
3646	9.87	9.83	9.78	10.03	9.79				12.1	12.08	12.19	11.78	12.93	12.47	12.72	13		3.78	9.28	9.41	9.49	9.72	9.53	9.94	10.27	10.04	10.07	8.1	7.89	8.19	8.11	8.2
3644	9.78	9.86	9.88	10.01	9.88				12.21	11.96	12.22	11.87	12.89	12.36	12.75	13.01		3.77	9.23	9.4	9.47	9.68	9.52	9.91	10.2	9.95	10	8.03	7.89	8.15	8.13	8.05
3642	9.65	9.9	9.89	10	9.91				12.32	11.78	12.23	11.91	12.86	12.38	12.74	12.91		3.76	9.22	9.41	9.45	9.69	9.56	9.9	10.17	9.9	9.99	7.92	7.8	8.01	8.07	7.88
3640	9.62	9.87	9.87	10.01	9.89				12.28	11.73	12.16	11.84	12.8	12.34	12.63	12.78		3.78	9.24	9.41	9.42	9.8	9.66	9.94	10.19	9.91	10.04	7.76	7.83	7.95	7.89	7.81
3638	9.68	9.78	9.81	9.96	9.78				12.14	11.77	12.12	11.77	12.72	12.32	12.57	12.72		3.8	9.26	9.41	9.41	9.86	9.7	9.96	10.15	9.89	10.03	7.59	7.85	7.97	7.76	7.87
3636	9.67	9.73	9.81	9.95	9.65				12.1	11.77	12.17	11.79	12.72	12.42	12.63	12.63		3.79	9.3	9.37	9.4	9.87	9.7	9.94	10.11	9.85	10.02	7.6	7.9	8.04	7.82	7.89
3634	9.65	9.68	9.7	9.98	9.63				12.05	11.82	12.15	11.7	12.77	12.46	12.83	12.6		3.79	9.33	9.34	9.35	9.85	9.7	9.9	10.08	9.8	9.97	7.76	7.96	8.03	7.94	7.74
3632	9.72	9.51	9.56	9.93	9.47				11.95	11.85	12.02	11.76	12.76	12.3	13.02	12.53		3.79	9.31	9.34	9.28	9.79	9.64	9.82	10.02	9.7	9.91	7.8	7.84	7.92	7.96	7.65
3630	9.64	9.48	9.52	9.68	9.42				11.93	11.82	11.9	11.7	12.76	12.22	12.86	12.48		3.8	9.26	9.35	9.16	9.67	9.56	9.67	9.92	9.51	9.82	7.6	7.65	7.82	7.95	7.63
3628	9.76	9.78	9.51	9.64	9.57				11.94	11.86	12.09	11.49	12.74	12.46	12.69	12.6		3.81	9.3	9.53	9.15	9.87	9.79	9.87	10.15	9.77	9.96	7.61	7.96	8.11	8.13	7.69
3626	9.86	9.91	9.64	9.75	9.71				12.03	11.88	12.22	11.57	12.75	12.52	12.76	12.71		3.82	9.3	9.58	9.13	10.07	9.95	10.09	10.24	9.92	10.02	7.7	8.22	8.34	8.05	7.75
3624	9.82	9.78	9.67	9.8	9.82				12.03	11.95	12.25	11.69	12.74	12.43	12.81	12.71		3.83	9.29	9.51	9.17	9.9	9.81	9.92	10.05	9.8	9.86	7.66	8.03	8.15	7.84	7.71
3622	9.8	9.53	9.62	9.85	9.85				12	11.96	12.2	11.83	12.75	12.4	12.88	12.68		3.81	9.3	9.48	9.23	9.79	9.71	9.78	9.95	9.78	9.78	7.61	7.68	7.84	7.76	7.67
3620	9.73	9.46	9.64	9.89	9.91				12.06	11.8	12.18	11.84	12.79	12.49	12.98	12.8		3.8	9.3	9.45	9.28	9.76	9.74	9.77	9.91	9.76	9.74	7.5	7.63	7.79	7.76	7.81
3618	9.71	9.55	9.75	9.89	9.86				12.02	11.67	12.13	11.79	12.75	12.46	12.93	12.88		3.83	9.32	9.46	9.32	9.76	9.78	9.76	9.95	9.81	9.8	7.61	7.79	8.01	7.94	7.99
3616	9.74	9.52	9.65	9.84	9.71				12.02	11.63	12.05	11.76	12.72	12.31	12.76	12.88		3.82	9.28	9.46	9.28	9.71	9.73	9.69	9.9	9.81	9.77	7.83	7.74	7.94	7.99	7.95
3614	9.73	9.5	9.43	9.73	9.63				12.18	11.69	12.04	11.67	12.76	12.19	12.57	12.83		3.81	9.25	9.41	9.25	9.62	9.68	9.61	9.77	9.81	9.68	7.8	7.71	7.87	7.95	7.91
3612	9.74	9.57	9.38	9.7	9.61				12.14	11.81	12.08	11.73	12.76	12.15	12.45	12.71		3.83	9.3	9.39	9.27	9.62	9.67	9.64	9.77	9.91	9.73	7.65	7.81	8.05	7.87	7.92
3610	9.73	9.58	9.48	9.83	9.58				12	11.89	12.12	11.84	12.78	12.09	12.41	12.58		3.82	9.31	9.41	9.28	9.61	9.65	9.64	9.77	9.94	9.78	7.54	7.81	8.12	7.71	7.82
3608	9.72	9.6	9.62	9.98	9.67				11.98	11.88	12.23	11.74	12.84	12.2	12.5	12.59		3.82	9.27	9.44	9.32	9.66	9.68	9.66	9.84	10.02	9.86	7.55	7.78	8.11	7.76	7.7
3606	9.8	9.64	9.73	9.98	9.75				11.96	11.85	12.22	11.69	12.81	12.37	12.62	12.72		3.82	9.24	9.44	9.31	9.77	9.75	9.73	9.96	10.12	9.94	7.7	7.8	8.17	7.85	7.72
3604	9.83	9.62	9.76	9.89	9.78				11.97	11.87	12.08	11.68	12.75	12.39	12.61	12.79		3.8	9.27	9.4	9.29	9.77	9.71	9.66	9.95	10.08	9.91	7.71	7.77	8.08	7.73	7.71
3602	9.72	9.55	9.78	9.8	9.81				12.1	12	11.99	11.59	12.66	12.29	12.53	12.71		3.79	9.29	9.38	9.31	9.73	9.66	9.6	9.92	10.02	9.89	7.58	7.75	7.89	7.65	7.68
3600	9.63	9.53	9.77	9.82	9.79				12.22	12.09	12.07	11.65	12.6	12.17	12.5	12.61		3.81	9.27	9.35	9.35	9.7	9.65	9.64	9.96	10.07	9.95	7.53	7.79	7.86	7.77	7.79
3598	9.6	9.59	9.67	9.9	9.72				12.17	11.97	12.15	11.78	12.52	12.18	12.58	12.68		3.81	9.23	9.31	9.37	9.69	9.59	9.63	10.02	10.12	9.99	7.53	7.69	7.9	7.88	7.88
3596	9.63	9.58	9.6	9.92	9.71				12.06	11.83	12.19	11.74	12.5	12.31	12.62	12.79		3.78	9.21	9.28	9.39	9.66	9.52	9.59	10.01	10.12	9.96	7.54	7.55	7.84	7.83	7.88
3594	9.68	9.54	9.6	9.86	9.71				12.06	11.85	12.27	11.59	12.67	12.39	12.54	12.84		3.78	9.22	9.27	9.37	9.62	9.52	9.64	10.02	10.16	10.01	7.66	7.6	7.9	7.83	7.83
3592	9.65	9.57	9.58	9.8	9.61				12.04	11.95	12.31	11.58	12.78	12.37	12.54	12.77		3.8	9.24	9.27	9.35	9.58	9.51	9.68	10.04	10.2	10.08	7.77	7.63	8.06	7.84	7.69
3590	9.58	9.58	9.64	9.74	9.53				11.91	12.06	12.27	11.68	12.73	12.35	12.67	12.72		3.79	9.26	9.29	9.31	9.46	9.45	9.61	9.97	10.13	10.02	7.7	7.57	8.08	7.71	7.54
3588	9.52	9.52	9.78	9.67	9.61				11.81	12.06	12.17	11.6	12.75	12.41	12.62	12.79		3.77	9.26	9.29	9.26	9.44	9.5	9.61	9.96	10.09	10.01	7.53	7.66	8.1	7.59	7.6
3586	9.54	9.52	9.79	9.74	9.58				11.82	12.02	12.14	11.58	12.81	12.44	12.41	12.88		3.79	9.21	9.28	9.33	9.58	9.57	9.81	10.07	10.17	10.15	7.66	7.76	8.28	7.64	7.88
3584	9.59	9.56	9.72	9.82	9.5				11.75	11.92	12.08	11.63	12.79	12.37	12.35	12.9		3.79	9.22	9.25	9.37	9.59	9.51	9.89	10.11	10.13	10.17	7.74	7.75	8.29	7.72	7.94
3582	9.72	9.6	9.74	9.84	9.45				11.79	11.84	12.12	11.64	12.7	12.28	12.38	12.86		3.78	9.26	9.23	9.41	9.55	9.46	9.83	10.12	10.07	10.14	7.73	7.69	8.22	7.77	7.83
3580	9.74	9.66	9.79	9.84	9.52				11.87	11.84	12.25	11.64	12.66	12.23	12.38	12.84		3.8	9.25	9.26	9.43	9.61	9.49	9.84	10.13	10.08	10.16	7.78	7.59	8.16	7.74	7.76
3578	9.61	9.7	9.75	9.82	9.65				11.85	11.81	12.28	11.66	12.72	12.26	12.39	12.81		3.81	9.24	9.27	9.4	9.67	9.54	9.9	10.09	10.09	10.18	7.75	7.53	8.06	7.7	7.7
3576	9.53	9.69	9.72	9.68	9.68				11.8	11.82	12.23	11.67	12.71	12.28	12.46	12.74		3.81	9.25	9.25	9.39	9.72	9.59	9.93	10.08	10.09	10.17	7.67	7.61	8.02	7.74	7.64
3574	9.62	9.67	9.69	9.65	9.65				11.82	11.83	12.21	11.69	12.68	12.2	12.5	12.75		3.81	9.27	9.23	9.41	9.74	9.61	9.94	10.07	10.06	10.16	7.76	7.65	8.05	7.81	7.67
3572	9.69	9.63	9.53	9.81	9.65				11.83	11.75	12.21	11.67	12.67	12.14	12.46	12.8		3.82	9.29	9.22	9.43	9.68	9.59	9.91	10.04	9.98	10.15	7.87	7.63	8	7.82	7.71
3570	9.65	9.48	9.37	9.9	9.65				11.84	11.65	12.24	11.69	12.51	12.16	12.38	12.84		3.82	9.29	9.22	9.41	9.56	9.48	9.84	9.98	9.87	10.04	7.73	7.62	7.83	7.75	7.68
3568	9.6	9.31	9.34	9.67	9.67				11.99	11.61	12.28	11.7	12.31	12.18	12.29	12.95		3.81	9.28	9.29	9.38	9.5	9.4	9.82	9.86	9.83	9.9	7.5	7.56	7.72	7.71	7.62
3566	9.59	9.38	9.47	9.6	9.61				12.01	11.76	12.29	11.68	12.46	12.21	12.41	12.99		3.84	9.29	9.32	9.36	9.63	9.53	9.95	9.86	9.9	9.97	7.7	7.52	7.87	7.83	7.76
3564	9.6	9.55	9.61	9.68	9.55				11.88	11.82	12.18	11.63	12.59	12.22	12.43	12.89		3.84	9.3	9.29	9.33	9.73	9.6	10.04	9.91	9.88	10	7.81	7.57	7.97	7.86	7.86
3562	9.67	9.63	9.62	9.68	9.66				11.85	11.76	12.11	11.59	12.58	12.14	12.33	12.8		3.84	9.31	9.3	9.36	9.8	9.65	10.02	9.94	9.86	9.95	7.74	7.61	7.91	7.82	7.8
3560	9.74	9.62	9.59	9.64	9.76				11.94	11.74	12.14	11.59	12.53	12.03	12.34	12.72		3.84	9.32	9.37	9.39	9.9	9.74	10.04	9.94	9.93	9.94	7.73	7.66	7.91	7.82	7.72
3558	9.78	9.55	9.58	9.64	9.73				11.98	11.76	12.13	11.62	12.52	12.04	12.44	12.66		3.84	9.32	9.39	9.37	9.95	9.8	10.06	9.9	9.97	9.93	7.79	7.72	7.97	7.84	7.72
3556	9.72	9.46	9.54	9.64	9.65				11.83	11.87	12.1	11.7	12.5	12.05	12.43	12.58		3.84	9.32	9.37	9.35	9.9	9.78	10.02	9.84	9.96	9.9	7.82	7.7	7.99	7.87	7.73
3554	9.48	9.51	9.49	9.57	9.52				11.69	11.96	12.17	11.72	12.53	12.04	12.38	12.58		3.84	9.31	9.38	9.37	9.84	9.75	9.97	9.81	9.92	9.87	7.85	7.61	7.94	7.9	7.71
3552	9.37	9.65	9.5	9.61	9.45				11.78	11.94	12.23	11.67	12.59	12.08	12.36	12.68		3.84	9.32	9.42	9.39	9.87	9.82	9.97	9.8	9.94	9.89	7.91	7.57	7.87	7.9	7.74
3550	9.48	9.71	9.5	9.69	9.5				11.86	11.84	12.2	11.69	12.59	12.09	12.31	12.76		3.84	9.32	9.42	9.38	9.88	9.85	9.96	9.75	9.96	9.88	7.85	7.48	7.79	7.88	7.7
3548	9.51	9.66	9.4	9.61	9.58				11.95	11.75	12.1	11.67	12.61	12.05	12.33	12.77		3.84	9.29	9.41	9.34	9.82	9.8	9.87	9.68	9.9	9.78	7.62	7.45	7.73	7.83	7.59
3546	9.46	9.58	9.41	9.57	9.61				12.03	11.75	11.99	11.59	12.61	12.03	12.42	12.8		3.86	9.3	9.45	9.34	9.85	9.78	9.85	9.7	9.88	9.72	7.42	7.56	7.86	7.79	7.66
3544	9.5	9.54	9.58	9.68	9.61				12.02	11.76	11.94	11.66	12.49	12.04	12.42	12.82		3.86	9.35	9.48	9.34	9.88	9.82	9.94	9.77	9.94	9.74	7.59	7.69	8.06	7.83	7.83
3542	9.56	9.62	9.62	9.73	9.59				12.05	11.73	11.99	11.78	12.35	12.1	12.35	12.74		3.84	9.38	9.49	9.33	9.84	9.86	9.94	9.78	9.99	9.77	7.81	7.77	8.07	7.93	7.89
3540	9.54	9.69	9.61	9.75	9.49				11.97	11.66	12.11	11.77	12.28	12.14	12.32	12.62		3.83	9.37	9.48	9.34	9.82	9.88	9.87	9.77	10	9.79	7.88	7.81	8.01	7.94	7.83
3538	9.53	9.66	9.64	9.74	9.49				11.87	11.57	12.16	11.7	12.31	12.11	12.28	12.56		3.83	9.35	9.46	9.35	9.82	9.9	9.81	9.75	9.99	9.77	7.89	7.85	8.04	7.85	7.77
3536	9.62	9.72	9.62	9.74	9.54				11.95	11.59	12.09	11.62	12.4	12.01	12.2	12.49		3.82	9.36	9.47	9.37	9.82	9.9	9.8	9.79	9.99	9.77	7.83	7.88	8.01	7.75	7.76
3534	9.74	9.77	9.57	9.8	9.53				11.98	11.65	11.95	11.61	12.43	12	12.17	12.42		3.81	9.35	9.51	9.38	9.81	9.9	9.8	9.81	10.01	9.8	7.73	7.84	7.93	7.71	7.75
3532	9.77	9.62	9.53	9.79	9.52				12.02	11.6	11.72	11.56	12.41	11.99	12.29	12.45		3.8	9.29	9.52	9.39	9.77	9.88	9.73	9.78	10.01	9.81	7.7	7.73	7.84	7.75	7.74
3530	9.66	9.53	9.48	9.71	9.6				12.09	11.55	11.64	11.43	12.38	11.9	12.43	12.56		3.81	9.25	9.49	9.44	9.72	9.83	9.65	9.76	9.97	9.78	7.76	7.56	7.8	7.84	7.74
3528	9.56	9.68	9.43	9.68	9.75				11.99	11.55	11.73	11.47	12.34	11.91	12.51	12.57		3.8	9.24	9.44	9.48	9.66	9.75	9.65	9.77	9.93	9.73	7.75	7.47	7.82	7.81	7.68
3526	9.59	9.72	9.49	9.72	9.73				11.81	11.55	11.83	11.64	12.29	12.02	12.5	12.52		3.8	9.22	9.39	9.48	9.63	9.69	9.66	9.74	9.92	9.71	7.72	7.58	7.85	7.69	7.74
3524	9.55	9.63	9.55	9.64	9.68				11.7	11.53	11.93	11.69	12.21	12.21	12.39	12.62		3.79	9.2	9.36	9.45	9.63	9.7	9.63	9.7	9.94	9.78	7.76	7.75	7.95	7.72	7.9
3522	9.51	9.69	9.53	9.56	9.7				11.75	11.54	12	11.69	12.23	12.23	12.33	12.72		3.78	9.18	9.37	9.4	9.64	9.7	9.65	9.79	10	9.86	7.82	7.84	8.07	7.81	7.98
3520	9.45	9.74	9.59	9.63	9.63				11.85	11.66	12.04	11.75	12.29	12.07	12.29	12.71		3.77	9.19	9.37	9.39	9.64	9.66	9.66	9.88	10.02	9.88	7.75	7.79	8.05	7.92	7.95
3518	9.48	9.72	9.58	9.73	9.57				11.88	11.77	12.02	11.82	12.26	12	12.23	12.62		3.76	9.19	9.34	9.44	9.63	9.64	9.66	9.91	10.03	9.86	7.73	7.74	8.01	8.05	7.85
3516	9.58	9.69	9.52	9.72	9.6				11.8	11.68	11.89	11.79	12.24	11.99	12.23	12.53		3.75	9.2	9.33	9.46	9.62	9.64	9.64	9.94	10.05	9.85	7.73	7.81	7.96	8.11	7.75
3514	9.54	9.64	9.5	9.62	9.74				11.7	11.58	11.81	11.74	12.23	12.01	12.27	12.49		3.73	9.19	9.33	9.44	9.57	9.63	9.64	9.96	10.02	9.85	7.62	7.91	7.82	8.01	7.7
3512	9.51	9.65	9.53	9.63	9.83				11.74	11.61	11.86	11.78	12.2	12.11	12.28	12.53		3.73	9.15	9.32	9.43	9.54	9.61	9.65	9.96	9.97	9.85	7.55	7.88	7.77	7.86	7.73
3510	9.58	9.63	9.55	9.62	9.74				11.82	11.57	11.88	11.76	12.21	12.16	12.28	12.49		3.74	9.09	9.29	9.43	9.55	9.61	9.66	9.96	9.94	9.86	7.57	7.79	7.74	7.8	7.89
3508	9.62	9.57	9.52	9.49	9.58				11.93	11.42	11.91	11.78	12.27	12.1	12.36	12.43		3.74	9.07	9.26	9.4	9.53	9.57	9.66	9.97	9.91	9.9	7.63	7.74	7.68	7.78	8
3506	9.59	9.57	9.5	9.38	9.48				11.99	11.34	11.94	11.78	12.25	11.99	12.42	12.5		3.73	9.06	9.24	9.38	9.51	9.52	9.63	9.95	9.84	9.91	7.64	7.77	7.7	7.77	7.89
3504	9.53	9.64	9.48	9.45	9.45				11.92	11.43	11.82	11.65	12.16	11.94	12.39	12.54		3.73	9.07	9.22	9.36	9.55	9.52	9.63	9.95	9.8	9.86	7.66	7.84	7.84	7.92	7.77
3502	9.53	9.63	9.5	9.62	9.4				11.88	11.55	11.8	11.57	12.19	12.04	12.44	12.54		3.73	9.08	9.22	9.34	9.58	9.54	9.69	9.98	9.83	9.84	7.72	7.88	7.95	7.96	7.76
3500	9.64	9.57	9.55	9.64	9.31				11.77	11.59	11.9	11.61	12.29	12.13	12.54	12.48		3.72	9.07	9.21	9.33	9.55	9.52	9.74	9.98	9.84	9.84	7.71	7.87	7.9	7.86	7.83
3498	9.72	9.57	9.56	9.56	9.37				11.67	11.59	11.92	11.71	12.3	12.11	12.52	12.38		3.73	9.08	9.22	9.29	9.55	9.5	9.7	9.96	9.79	9.82	7.6	7.75	7.81	7.81	7.87
3496	9.63	9.64	9.59	9.54	9.49				11.73	11.57	11.92	11.69	12.18	12.11	12.49	12.39		3.73	9.09	9.2	9.25	9.57	9.54	9.66	9.96	9.79	9.82	7.56	7.74	7.87	7.87	7.83
3494	9.53	9.66	9.66	9.55	9.52				11.83	11.53	11.91	11.59	12.13	12.11	12.46	12.42		3.71	9.08	9.18	9.23	9.58	9.61	9.66	9.97	9.82	9.84	7.61	7.83	7.97	7.97	7.73
3492	9.55	9.58	9.64	9.52	9.48				11.85	11.58	11.92	11.55	12.11	12.04	12.39	12.36		3.71	9.08	9.19	9.23	9.58	9.63	9.65	9.95	9.81	9.83	7.61	7.83	8	7.96	7.59
3490	9.55	9.51	9.52	9.43	9.45				11.8	11.68	12.01	11.6	12.16	11.91	12.39	12.35		3.73	9.11	9.2	9.23	9.62	9.63	9.66	9.93	9.79	9.83	7.58	7.73	8	8.02	7.62
3488	9.46	9.53	9.47	9.43	9.51				11.75	11.71	12.12	11.61	12.26	11.88	12.4	12.43		3.74	9.11	9.22	9.2	9.64	9.62	9.68	9.94	9.81	9.81	7.66	7.61	7.93	8.1	7.74
3486	9.39	9.55	9.44	9.48	9.53				11.77	11.71	12.2	11.55	12.26	11.92	12.36	12.49		3.74	9.13	9.25	9.17	9.64	9.59	9.71	9.94	9.85	9.79	7.72	7.56	7.87	8.06	7.77
3484	9.4	9.47	9.49	9.5	9.51				11.78	11.73	12.13	11.56	12.22	11.93	12.33	12.54		3.74	9.13	9.23	9.15	9.64	9.57	9.75	9.91	9.84	9.8	7.64	7.55	7.88	7.96	7.68
3482	9.48	9.47	9.52	9.49	9.54				11.81	11.71	11.99	11.57	12.13	12	12.36	12.55		3.73	9.1	9.2	9.17	9.65	9.59	9.78	9.89	9.83	9.8	7.49	7.6	7.9	7.92	7.67
3480	9.55	9.54	9.51	9.53	9.59				11.83	11.63	11.93	11.54	12.04	12.06	12.39	12.48		3.73	9.09	9.21	9.17	9.66	9.62	9.78	9.88	9.88	9.81	7.49	7.69	7.89	7.86	7.77
3478	9.55	9.56	9.54	9.56	9.63				11.81	11.57	11.87	11.58	12.01	12.03	12.37	12.53		3.74	9.1	9.24	9.13	9.64	9.62	9.73	9.87	9.9	9.79	7.62	7.73	7.83	7.88	7.81
3476	9.48	9.47	9.52	9.54	9.56				11.82	11.6	11.76	11.65	12.04	11.96	12.37	12.64		3.74	9.12	9.23	9.13	9.65	9.63	9.67	9.86	9.89	9.76	7.73	7.8	7.83	7.92	7.8
3474	9.41	9.42	9.49	9.55	9.42				11.82	11.66	11.76	11.63	12.12	11.96	12.31	12.58		3.73	9.13	9.21	9.13	9.71	9.65	9.67	9.86	9.93	9.78	7.75	7.83	7.89	7.88	7.78
3472	9.44	9.51	9.6	9.63	9.38				11.76	11.67	11.92	11.57	12.2	11.99	12.26	12.47		3.74	9.13	9.21	9.14	9.72	9.65	9.68	9.85	9.99	9.79	7.67	7.82	7.9	7.78	7.73
3470	9.55	9.55	9.65	9.61	9.47				11.62	11.59	12.08	11.58	12.17	12.03	12.24	12.4		3.75	9.13	9.22	9.14	9.68	9.66	9.68	9.87	10	9.81	7.6	7.85	7.92	7.74	7.74
3468	9.56	9.58	9.62	9.61	9.48				11.56	11.6	12.13	11.61	12.11	12.09	12.3	12.38		3.76	9.15	9.23	9.12	9.67	9.68	9.71	9.87	9.95	9.83	7.65	7.79	7.96	7.84	7.73
3466	9.51	9.67	9.63	9.64	9.39				11.59	11.67	12.11	11.6	12.13	12.08	12.35	12.4		3.76	9.18	9.25	9.11	9.67	9.68	9.72	9.85	9.93	9.84	7.64	7.69	7.95	7.86	7.63
3464	9.53	9.66	9.64	9.63	9.36				11.6	11.65	12.07	11.54	12.09	12.04	12.25	12.35		3.77	9.2	9.22	9.12	9.66	9.65	9.7	9.85	9.93	9.85	7.58	7.67	7.9	7.85	7.59
3462	9.54	9.55	9.66	9.58	9.45				11.66	11.62	12.01	11.5	12.04	12.06	12.22	12.4		3.77	9.2	9.2	9.17	9.65	9.65	9.69	9.87	9.95	9.87	7.57	7.75	7.89	7.91	7.65
3460	9.53	9.48	9.69	9.57	9.51				11.69	11.61	11.96	11.45	12.12	12.04	12.17	12.49		3.75	9.19	9.25	9.2	9.64	9.68	9.71	9.89	10.01	9.91	7.55	7.73	7.98	7.9	7.73
3458	9.55	9.54	9.63	9.61	9.49				11.61	11.68	11.97	11.37	12.14	11.97	12.06	12.45		3.74	9.19	9.29	9.2	9.66	9.67	9.7	9.9	10.05	9.94	7.5	7.6	7.99	7.82	7.72
3456	9.44	9.62	9.54	9.66	9.5				11.6	11.79	11.93	11.37	12	11.94	12.01	12.39		3.75	9.2	9.3	9.19	9.68	9.64	9.68	9.91	10.05	9.97	7.47	7.57	7.92	7.8	7.65
3454	9.36	9.63	9.49	9.76	9.49				11.6	11.77	11.84	11.43	11.94	11.95	12.1	12.38		3.76	9.22	9.29	9.18	9.71	9.62	9.69	9.94	10.03	9.98	7.49	7.6	7.87	7.8	7.63
3452	9.43	9.63	9.55	9.8	9.42				11.51	11.66	11.85	11.52	11.94	11.99	12.17	12.38		3.78	9.24	9.27	9.21	9.72	9.64	9.72	9.96	10.06	9.96	7.47	7.59	7.85	7.84	7.65
3450	9.42	9.59	9.67	9.68	9.38				11.51	11.64	11.86	11.49	11.93	12.02	12.09	12.38		3.77	9.21	9.25	9.23	9.67	9.64	9.72	9.93	10.09	9.93	7.52	7.5	7.79	7.81	7.62
3448	9.36	9.59	9.64	9.5	9.4				11.59	11.64	11.77	11.33	11.99	11.91	11.98	12.42		3.76	9.17	9.25	9.26	9.64	9.65	9.68	9.9	10.08	9.94	7.64	7.43	7.75	7.74	7.68
3446	9.43	9.69	9.54	9.5	9.44				11.56	11.55	11.79	11.41	12.08	11.82	12	12.44		3.78	9.18	9.26	9.26	9.66	9.66	9.69	9.91	10.06	9.98	7.62	7.49	7.79	7.74	7.82
3444	9.46	9.74	9.56	9.66	9.52				11.63	11.48	11.9	11.51	12.16	11.86	12.07	12.42		3.78	9.19	9.25	9.23	9.61	9.66	9.72	9.93	10.03	9.99	7.57	7.59	7.84	7.73	7.81
3442	9.41	9.65	9.58	9.68	9.49				11.77	11.51	11.88	11.46	12.14	11.82	12.11	12.33		3.78	9.2	9.25	9.25	9.59	9.66	9.73	9.91	10	9.99	7.68	7.65	7.86	7.77	7.75
3440	9.41	9.57	9.51	9.58	9.48				11.75	11.57	11.75	11.41	12.13	11.71	12.05	12.29		3.76	9.19	9.25	9.28	9.65	9.65	9.75	9.89	9.98	10	7.77	7.71	7.88	7.84	7.71
3438	9.44	9.56	9.5	9.58	9.51				11.64	11.54	11.75	11.43	12.12	11.75	12.01	12.33		3.75	9.17	9.26	9.29	9.67	9.65	9.76	9.9	9.97	10.02	7.68	7.73	7.86	7.91	7.72
3436	9.4	9.56	9.56	9.63	9.51				11.58	11.45	11.81	11.54	11.96	11.93	12.07	12.35		3.75	9.15	9.27	9.29	9.66	9.65	9.79	9.95	9.94	10.01	7.62	7.66	7.78	7.97	7.72
3434	9.3	9.6	9.64	9.53	9.59				11.6	11.49	11.75	11.65	11.86	12.04	12.09	12.32		3.76	9.17	9.28	9.32	9.67	9.65	9.79	9.98	9.93	9.96	7.71	7.65	7.77	7.96	7.65
3432	9.31	9.67	9.66	9.43	9.6				11.76	11.61	11.72	11.66	11.96	12.05	12.05	12.34		3.76	9.18	9.26	9.34	9.67	9.64	9.78	9.93	9.94	9.93	7.74	7.78	7.77	7.88	7.58
3430	9.39	9.68	9.5	9.44	9.53				11.83	11.65	11.73	11.61	12	11.97	11.92	12.42		3.76	9.16	9.23	9.34	9.67	9.65	9.79	9.88	9.94	9.92	7.64	7.87	7.81	7.82	7.58
3428	9.4	9.56	9.42	9.45	9.58				11.79	11.52	11.75	11.59	11.92	11.91	11.79	12.46		3.77	9.11	9.24	9.34	9.66	9.67	9.79	9.87	9.95	9.93	7.62	7.84	7.87	7.84	7.62
3426	9.36	9.39	9.46	9.49	9.63				11.75	11.45	11.73	11.57	11.89	11.83	11.88	12.47		3.77	9.1	9.27	9.36	9.65	9.65	9.81	9.85	9.94	9.92	7.71	7.7	7.86	7.78	7.67
3424	9.37	9.36	9.4	9.5	9.55				11.63	11.49	11.63	11.52	11.89	11.67	12.03	12.57		3.76	9.11	9.26	9.38	9.66	9.64	9.81	9.82	9.89	9.88	7.72	7.61	7.88	7.72	7.64
3422	9.42	9.44	9.31	9.44	9.45				11.58	11.51	11.62	11.46	11.84	11.65	12.07	12.59		3.75	9.13	9.24	9.37	9.69	9.66	9.76	9.8	9.85	9.82	7.63	7.61	7.89	7.8	7.61
3420	9.44	9.37	9.34	9.36	9.42				11.62	11.47	11.75	11.43	11.85	11.66	12.07	12.48		3.75	9.14	9.23	9.32	9.72	9.66	9.73	9.79	9.88	9.82	7.55	7.59	7.91	7.84	7.58
3418	9.4	9.27	9.37	9.29	9.42				11.61	11.36	11.79	11.47	11.81	11.67	12.08	12.43		3.76	9.15	9.25	9.29	9.73	9.69	9.75	9.8	9.91	9.81	7.54	7.58	7.95	7.77	7.59
3416	9.33	9.32	9.42	9.28	9.41				11.54	11.26	11.71	11.53	11.79	11.78	12.16	12.42		3.76	9.15	9.27	9.31	9.71	9.73	9.76	9.82	9.88	9.78	7.57	7.67	7.93	7.76	7.74
3414	9.33	9.43	9.47	9.29	9.38				11.58	11.25	11.7	11.5	11.93	11.85	12.23	12.33		3.75	9.13	9.27	9.32	9.68	9.73	9.76	9.83	9.86	9.8	7.54	7.74	7.9	7.79	7.86
3412	9.37	9.5	9.43	9.33	9.39				11.68	11.28	11.73	11.54	12	11.82	12.16	12.28		3.75	9.12	9.24	9.31	9.7	9.72	9.78	9.84	9.85	9.8	7.54	7.74	7.97	7.75	7.84
3410	9.43	9.45	9.41	9.37	9.4				11.67	11.26	11.72	11.58	11.98	11.75	12	12.28		3.73	9.13	9.22	9.26	9.68	9.72	9.77	9.82	9.85	9.78	7.6	7.77	7.95	7.68	7.77
3408	9.52	9.4	9.46	9.39	9.31				11.55	11.27	11.68	11.49	11.94	11.7	12.01	12.31		3.74	9.14	9.25	9.25	9.64	9.71	9.74	9.79	9.89	9.78	7.58	7.78	7.81	7.71	7.7
3406	9.59	9.46	9.47	9.38	9.23				11.57	11.4	11.71	11.49	11.9	11.73	12.11	12.36		3.75	9.12	9.28	9.26	9.63	9.7	9.73	9.76	9.9	9.78	7.53	7.69	7.7	7.74	7.7
3404	9.57	9.56	9.45	9.3	9.21				11.63	11.5	11.79	11.5	11.91	11.7	12.09	12.4		3.74	9.09	9.31	9.25	9.66	9.69	9.71	9.71	9.87	9.77	7.62	7.68	7.64	7.68	7.79
3402	9.36	9.58	9.35	9.27	9.3				11.53	11.53	11.77	11.49	11.9	11.65	12.02	12.36		3.73	9.1	9.29	9.27	9.69	9.68	9.68	9.68	9.84	9.75	7.8	7.75	7.68	7.69	7.74
3400	9.28	9.52	9.32	9.38	9.45				11.48	11.57	11.65	11.46	11.87	11.71	12.05	12.28		3.73	9.11	9.27	9.27	9.64	9.67	9.62	9.68	9.82	9.73	7.81	7.74	7.81	7.7	7.65
3398	9.42	9.48	9.42	9.52	9.51				11.5	11.58	11.56	11.43	11.88	11.78	12.12	12.21		3.71	9.08	9.28	9.24	9.62	9.65	9.61	9.71	9.8	9.69	7.69	7.64	7.87	7.71	7.67
3396	9.55	9.51	9.41	9.58	9.42				11.51	11.53	11.65	11.47	11.89	11.82	12.14	12.13		3.71	9.07	9.29	9.22	9.63	9.62	9.63	9.74	9.82	9.65	7.7	7.59	7.86	7.76	7.68
3394	9.56	9.49	9.39	9.57	9.34				11.54	11.48	11.79	11.46	11.92	11.88	12.04	12.1		3.71	9.07	9.28	9.21	9.63	9.61	9.59	9.76	9.8	9.65	7.75	7.63	7.82	7.72	7.58
3392	9.53	9.37	9.43	9.47	9.34				11.62	11.49	11.78	11.36	11.98	11.82	12.02	12.16		3.7	9.05	9.28	9.19	9.62	9.62	9.58	9.78	9.77	9.7	7.74	7.73	7.77	7.69	7.57
3390	9.51	9.33	9.39	9.39	9.4				11.66	11.49	11.72	11.29	11.9	11.64	12.09	12.25		3.7	9.03	9.28	9.2	9.57	9.62	9.6	9.77	9.78	9.72	7.68	7.73	7.81	7.69	7.65
3388	9.44	9.35	9.34	9.4	9.4				11.66	11.37	11.68	11.23	11.83	11.58	12.09	12.27		3.7	9.05	9.24	9.21	9.53	9.61	9.58	9.74	9.82	9.72	7.55	7.72	7.92	7.69	7.6
3386	9.36	9.39	9.34	9.45	9.37				11.56	11.27	11.65	11.26	11.9	11.65	12.08	12.26		3.71	9.04	9.19	9.19	9.54	9.61	9.55	9.75	9.84	9.72	7.5	7.71	7.92	7.72	7.58
3384	9.31	9.46	9.36	9.41	9.38				11.42	11.24	11.65	11.34	11.95	11.74	12.14	12.25		3.71	9.01	9.19	9.17	9.56	9.61	9.55	9.79	9.85	9.73	7.54	7.64	7.81	7.77	7.61
3382	9.27	9.42	9.39	9.39	9.35				11.5	11.25	11.69	11.38	11.98	11.8	12.14	12.2		3.7	9.02	9.24	9.18	9.55	9.63	9.54	9.8	9.86	9.75	7.56	7.73	7.75	7.78	7.63
3380	9.28	9.27	9.35	9.45	9.34				11.63	11.3	11.73	11.42	12.03	11.73	12.09	12.19		3.7	9.04	9.27	9.18	9.54	9.66	9.53	9.77	9.87	9.76	7.59	7.86	7.82	7.74	7.67
3378	9.25	9.22	9.34	9.46	9.38				11.6	11.33	11.67	11.44	12.07	11.61	12.13	12.3		3.7	9.04	9.24	9.17	9.53	9.67	9.54	9.78	9.87	9.76	7.61	7.83	7.93	7.76	7.71
3376	9.24	9.28	9.39	9.49	9.34				11.47	11.26	11.62	11.45	12.03	11.6	12.09	12.33		3.71	9.05	9.19	9.17	9.5	9.66	9.53	9.83	9.83	9.76	7.62	7.78	7.95	7.8	7.72
3374	9.31	9.38	9.34	9.49	9.26				11.4	11.21	11.63	11.36	11.99	11.66	11.96	12.23		3.7	9.04	9.18	9.16	9.48	9.62	9.5	9.84	9.79	9.77	7.63	7.75	7.86	7.73	7.72
3372	9.27	9.46	9.29	9.49	9.25				11.46	11.24	11.71	11.19	11.98	11.74	11.99	12.17		3.7	9.02	9.19	9.15	9.48	9.55	9.48	9.83	9.79	9.79	7.61	7.79	7.73	7.69	7.69
3370	9.16	9.44	9.32	9.55	9.26				11.53	11.31	11.81	11.24	11.97	11.75	12.09	12.17		3.7	9.02	9.17	9.12	9.48	9.51	9.52	9.83	9.82	9.8	7.62	7.82	7.67	7.72	7.62
3368	9.08	9.48	9.32	9.55	9.31				11.5	11.37	11.87	11.34	11.95	11.71	12.11	12.21		3.69	9.02	9.14	9.09	9.46	9.5	9.56	9.84	9.81	9.83	7.66	7.75	7.72	7.75	7.62
3366	9.12	9.48	9.34	9.46	9.39				11.49	11.37	11.85	11.4	12.02	11.73	12.05	12.18		3.69	9.01	9.13	9.11	9.46	9.5	9.56	9.87	9.8	9.84	7.59	7.75	7.77	7.76	7.62
3364	9.23	9.43	9.36	9.38	9.36				11.46	11.31	11.81	11.44	12.16	11.74	12.02	12.09		3.7	9.03	9.16	9.14	9.46	9.47	9.54	9.87	9.82	9.83	7.51	7.79	7.77	7.75	7.62
3362	9.27	9.46	9.35	9.34	9.31				11.41	11.29	11.82	11.36	12.11	11.74	12.08	12.08		3.7	9.04	9.15	9.14	9.48	9.45	9.51	9.88	9.85	9.82	7.53	7.71	7.66	7.72	7.71
3360	9.31	9.47	9.36	9.42	9.33				11.46	11.38	11.79	11.23	11.95	11.77	12.09	12.1		3.7	9.03	9.13	9.11	9.46	9.45	9.53	9.89	9.88	9.82	7.58	7.62	7.62	7.71	7.77
3358	9.27	9.45	9.37	9.59	9.4				11.5	11.48	11.76	11.16	11.93	11.78	12.05	12.14		3.7	9.03	9.13	9.1	9.43	9.46	9.57	9.87	9.86	9.85	7.6	7.7	7.67	7.7	7.67
3356	9.22	9.43	9.37	9.62	9.46				11.41	11.46	11.81	11.23	11.99	11.79	11.97	12.15		3.7	9.03	9.11	9.1	9.45	9.48	9.58	9.88	9.81	9.84	7.64	7.73	7.71	7.69	7.59
3354	9.3	9.41	9.39	9.52	9.42				11.34	11.41	11.85	11.3	12.05	11.75	12	12.1		3.7	9.01	9.09	9.09	9.49	9.45	9.6	9.9	9.77	9.85	7.65	7.67	7.73	7.73	7.68
3352	9.43	9.4	9.43	9.39	9.39				11.35	11.43	11.81	11.27	12.09	11.72	12.08	12.14		3.69	8.99	9.08	9.07	9.51	9.43	9.65	9.89	9.8	9.86	7.57	7.77	7.75	7.78	7.86
3350	9.52	9.39	9.46	9.36	9.42				11.36	11.5	11.77	11.23	12.13	11.83	12.04	12.25		3.69	9.02	9.07	9.08	9.53	9.45	9.66	9.88	9.84	9.85	7.48	7.8	7.77	7.75	7.86
3348	9.47	9.4	9.41	9.43	9.38				11.44	11.51	11.79	11.27	12.08	11.85	12.09	12.23		3.68	9.04	9.06	9.08	9.56	9.47	9.64	9.89	9.85	9.82	7.43	7.68	7.81	7.67	7.78
3346	9.29	9.4	9.41	9.43	9.27				11.47	11.41	11.82	11.31	11.97	11.73	12.13	12.18		3.68	9.02	9.06	9.1	9.58	9.48	9.65	9.91	9.82	9.81	7.46	7.66	7.78	7.59	7.73
3344	9.17	9.37	9.33	9.38	9.32				11.39	11.32	11.74	11.26	11.94	11.74	12.06	12.22		3.69	9.01	9.09	9.11	9.56	9.49	9.64	9.93	9.81	9.81	7.5	7.64	7.75	7.61	7.64
3342	9.14	9.37	9.27	9.37	9.38				11.34	11.32	11.65	11.25	11.99	11.81	12.06	12.24		3.71	9	9.13	9.1	9.55	9.5	9.63	9.92	9.81	9.8	7.48	7.61	7.78	7.72	7.64
3340	9.25	9.43	9.36	9.31	9.28				11.39	11.38	11.67	11.28	11.92	11.85	12.1	12.23		3.73	9	9.14	9.09	9.55	9.5	9.63	9.87	9.81	9.81	7.42	7.63	7.78	7.79	7.7
3338	9.39	9.43	9.38	9.34	9.28				11.48	11.43	11.62	11.27	11.86	11.82	12.08	12.21		3.73	9.03	9.13	9.1	9.55	9.52	9.66	9.85	9.81	9.82	7.46	7.63	7.78	7.76	7.66
3336	9.42	9.37	9.31	9.39	9.31				11.52	11.35	11.56	11.21	11.96	11.71	11.99	12.17		3.72	9.06	9.11	9.09	9.57	9.56	9.7	9.84	9.84	9.8	7.58	7.63	7.78	7.75	7.67
3334	9.35	9.31	9.27	9.35	9.24				11.44	11.22	11.64	11.18	12.08	11.6	11.9	12.16		3.71	9.09	9.11	9.07	9.58	9.56	9.72	9.82	9.86	9.8	7.63	7.6	7.77	7.75	7.76
3332	9.29	9.37	9.28	9.32	9.25				11.36	11.19	11.72	11.16	12.08	11.64	11.88	12.07		3.7	9.08	9.1	9.06	9.58	9.55	9.71	9.8	9.87	9.79	7.54	7.59	7.77	7.76	7.79
3330	9.28	9.44	9.31	9.25	9.36				11.4	11.35	11.73	11.18	12.03	11.75	11.91	11.99		3.7	9.07	9.11	9.07	9.6	9.55	9.7	9.8	9.88	9.82	7.46	7.6	7.73	7.81	7.71
3328	9.29	9.38	9.28	9.24	9.37				11.43	11.38	11.67	11.27	12	11.76	12.01	12.04		3.7	9.07	9.14	9.11	9.61	9.57	9.71	9.8	9.89	9.87	7.45	7.54	7.72	7.79	7.62
3326	9.25	9.37	9.23	9.33	9.32				11.4	11.3	11.58	11.32	12.04	11.72	12.04	12.14		3.71	9.12	9.15	9.13	9.64	9.62	9.74	9.82	9.89	9.88	7.43	7.58	7.79	7.82	7.57
3324	9.23	9.45	9.25	9.35	9.22				11.38	11.31	11.49	11.2	12.05	11.7	11.97	12.18		3.71	9.15	9.13	9.11	9.65	9.62	9.7	9.81	9.86	9.89	7.47	7.7	7.84	7.88	7.57
3322	9.26	9.49	9.25	9.39	9.16				11.42	11.33	11.5	11.15	11.95	11.68	11.98	12.14		3.71	9.11	9.11	9.14	9.66	9.61	9.65	9.79	9.83	9.87	7.54	7.73	7.81	7.84	7.69
3320	9.28	9.47	9.22	9.44	9.18				11.48	11.29	11.52	11.24	11.84	11.67	11.99	12.03		3.71	9.1	9.12	9.17	9.67	9.62	9.67	9.78	9.86	9.83	7.57	7.66	7.85	7.79	7.81
3318	9.34	9.42	9.2	9.4	9.23				11.45	11.21	11.44	11.31	11.91	11.66	11.94	12.06		3.71	9.1	9.14	9.15	9.67	9.6	9.7	9.77	9.91	9.82	7.58	7.59	7.89	7.81	7.79
3316	9.36	9.33	9.21	9.36	9.31				11.41	11.13	11.43	11.32	12.02	11.66	11.86	12.19		3.71	9.1	9.13	9.12	9.66	9.57	9.67	9.79	9.92	9.85	7.57	7.52	7.83	7.81	7.69
3314	9.28	9.27	9.26	9.35	9.38				11.39	11.11	11.49	11.31	12.03	11.7	11.82	12.23		3.7	9.1	9.13	9.1	9.66	9.56	9.65	9.8	9.89	9.87	7.56	7.41	7.81	7.8	7.6
3312	9.25	9.25	9.23	9.3	9.35				11.44	11.13	11.56	11.36	12.07	11.73	11.79	12.18		3.7	9.08	9.16	9.12	9.63	9.59	9.66	9.79	9.91	9.85	7.54	7.38	7.84	7.81	7.55
3310	9.27	9.2	9.23	9.25	9.32				11.49	11.17	11.51	11.34	12.12	11.68	11.78	12.1		3.71	9.07	9.16	9.16	9.6	9.61	9.66	9.77	9.95	9.8	7.52	7.52	7.83	7.88	7.62
3308	9.31	9.2	9.2	9.25	9.33				11.49	11.25	11.39	11.31	11.99	11.68	11.81	12.05		3.7	9.1	9.14	9.2	9.59	9.61	9.67	9.76	9.96	9.78	7.52	7.62	7.75	7.95	7.69
3306	9.3	9.24	9.1	9.3	9.29				11.49	11.25	11.44	11.33	11.92	11.63	11.81	12.11		3.7	9.12	9.14	9.19	9.61	9.61	9.68	9.77	9.93	9.78	7.59	7.6	7.65	7.9	7.68
3304	9.2	9.18	9.14	9.32	9.32				11.49	11.2	11.55	11.23	11.98	11.57	11.73	12.11		3.72	9.07	9.17	9.14	9.63	9.63	9.65	9.75	9.92	9.78	7.66	7.58	7.65	7.83	7.6
3302	9.22	9.19	9.19	9.36	9.33				11.42	11.18	11.55	11.1	12	11.58	11.64	12		3.72	9.04	9.18	9.14	9.6	9.64	9.58	9.73	9.91	9.8	7.66	7.59	7.65	7.88	7.47
3300	9.3	9.28	9.18	9.42	9.33				11.37	11.12	11.46	11.06	12.03	11.56	11.72	11.92		3.7	9.05	9.18	9.19	9.59	9.61	9.55	9.74	9.89	9.8	7.7	7.62	7.65	7.89	7.39
3298	9.3	9.27	9.18	9.37	9.33				11.5	11.06	11.49	11.11	12.05	11.53	11.81	12.01		3.7	9.06	9.17	9.22	9.61	9.6	9.58	9.77	9.9	9.8	7.69	7.68	7.71	7.79	7.47
3296	9.22	9.27	9.24	9.29	9.32				11.63	11.14	11.56	11.24	12.04	11.55	11.75	12.1		3.69	9.04	9.14	9.2	9.62	9.61	9.6	9.76	9.91	9.83	7.59	7.74	7.78	7.71	7.57
3294	9.18	9.37	9.26	9.34	9.32				11.51	11.19	11.55	11.36	12.07	11.6	11.69	12.05		3.69	9.01	9.15	9.19	9.57	9.62	9.58	9.74	9.86	9.82	7.59	7.73	7.85	7.68	7.59
3292	9.21	9.38	9.27	9.36	9.23				11.36	11.14	11.55	11.44	12.11	11.58	11.7	11.99		3.69	9.01	9.17	9.16	9.52	9.6	9.57	9.76	9.83	9.81	7.61	7.62	7.88	7.7	7.59
3290	9.16	9.35	9.26	9.32	9.09				11.32	11.12	11.57	11.48	12.08	11.54	11.74	11.98		3.69	9.02	9.17	9.14	9.49	9.57	9.58	9.77	9.84	9.81	7.61	7.54	7.92	7.72	7.56
3288	9.14	9.35	9.19	9.3	9.06				11.34	11.1	11.54	11.41	12.02	11.62	11.7	12		3.68	9.04	9.17	9.14	9.45	9.55	9.57	9.76	9.85	9.81	7.57	7.55	7.89	7.79	7.51
3286	9.25	9.29	9.12	9.24	9.1				11.34	11.11	11.51	11.29	11.95	11.67	11.67	11.98		3.69	9.03	9.17	9.13	9.46	9.54	9.52	9.78	9.83	9.81	7.54	7.57	7.78	7.8	7.42
3284	9.24	9.17	9.16	9.26	9.18				11.26	11.16	11.62	11.22	11.95	11.6	11.77	11.94		3.69	9.02	9.19	9.12	9.5	9.54	9.52	9.8	9.83	9.8	7.58	7.58	7.76	7.78	7.42
3282	9.15	9.16	9.24	9.36	9.25				11.24	11.12	11.73	11.15	12.03	11.58	11.89	11.99		3.69	8.99	9.2	9.13	9.52	9.51	9.53	9.76	9.85	9.79	7.6	7.62	7.83	7.78	7.47
3280	9.17	9.27	9.23	9.37	9.27				11.32	11.05	11.62	11.12	12.09	11.61	11.89	11.99		3.68	8.99	9.19	9.13	9.49	9.45	9.52	9.74	9.85	9.77	7.57	7.63	7.87	7.68	7.53
3278	9.16	9.3	9.2	9.27	9.27				11.32	11.07	11.45	10.98	12.14	11.63	11.78	11.97		3.67	8.98	9.15	9.14	9.45	9.43	9.52	9.74	9.83	9.79	7.55	7.6	7.83	7.58	7.54
3276	9.09	9.22	9.23	9.22	9.2				11.21	11.11	11.47	10.83	12.12	11.58	11.6	11.98		3.67	8.96	9.12	9.18	9.45	9.42	9.5	9.75	9.81	9.82	7.59	7.61	7.72	7.6	7.53
3274	9.12	9.22	9.28	9.23	9.18				11.14	11.07	11.54	10.94	12.01	11.63	11.57	11.96		3.67	8.95	9.14	9.2	9.45	9.42	9.49	9.79	9.8	9.81	7.58	7.62	7.73	7.7	7.53
3272	9.19	9.24	9.31	9.29	9.27				11.12	11.02	11.55	11.11	11.88	11.72	11.67	11.93		3.67	8.95	9.17	9.18	9.48	9.43	9.5	9.78	9.77	9.78	7.53	7.55	7.85	7.73	7.5
3270	9.26	9.2	9.31	9.31	9.28				11.16	11.05	11.55	11.23	11.88	11.72	11.65	11.92		3.66	8.98	9.16	9.14	9.51	9.45	9.51	9.75	9.75	9.74	7.53	7.52	7.81	7.66	7.41
3268	9.29	9.17	9.28	9.26	9.29				11.22	11.16	11.51	11.22	11.97	11.61	11.63	11.97		3.66	8.98	9.13	9.13	9.48	9.46	9.52	9.73	9.73	9.71	7.53	7.57	7.71	7.64	7.41
3266	9.21	9.21	9.26	9.26	9.3				11.23	11.21	11.56	11.08	11.95	11.37	11.67	12.01		3.66	8.97	9.12	9.15	9.45	9.48	9.54	9.74	9.72	9.71	7.57	7.64	7.78	7.68	7.46
3264	9.2	9.25	9.28	9.28	9.24				11.26	11.13	11.68	11.03	11.9	11.29	11.78	11.97		3.67	8.97	9.11	9.16	9.45	9.46	9.55	9.75	9.71	9.72	7.63	7.63	7.88	7.69	7.54
3262	9.19	9.29	9.31	9.24	9.16				11.29	11.05	11.57	11.11	11.98	11.52	11.91	11.92		3.67	8.99	9.09	9.15	9.47	9.44	9.54	9.72	9.71	9.72	7.63	7.6	7.85	7.62	7.65
3260	9.17	9.33	9.32	9.15	9.17				11.21	11.12	11.43	11.17	12.09	11.61	11.91	11.97		3.66	9.01	9.08	9.11	9.49	9.43	9.55	9.69	9.71	9.71	7.65	7.61	7.81	7.57	7.65
3258	9.16	9.29	9.34	9.05	9.28				11.1	11.12	11.46	11.16	12.1	11.52	11.76	12.04		3.65	9.02	9.11	9.1	9.48	9.44	9.54	9.7	9.69	9.68	7.63	7.56	7.73	7.57	7.64
3256	9.11	9.23	9.31	9.04	9.31				11.15	11.11	11.55	11.11	12.07	11.48	11.71	12		3.65	9.03	9.14	9.1	9.44	9.43	9.52	9.72	9.67	9.67	7.59	7.52	7.73	7.61	7.68
3254	9.08	9.2	9.23	9.1	9.19				11.25	11.2	11.52	11.07	12.03	11.52	11.76	11.95		3.67	9	9.13	9.11	9.45	9.41	9.53	9.71	9.7	9.68	7.59	7.54	7.76	7.68	7.66
3252	9.07	9.22	9.18	9.18	9.16				11.28	11.19	11.35	11.08	11.96	11.53	11.78	11.92		3.67	8.98	9.1	9.12	9.51	9.44	9.58	9.72	9.76	9.72	7.53	7.57	7.7	7.68	7.58
3250	9.06	9.21	9.15	9.23	9.25				11.31	11.19	11.28	11.05	11.91	11.52	11.86	11.92		3.66	8.97	9.09	9.1	9.53	9.46	9.6	9.7	9.79	9.73	7.52	7.53	7.75	7.69	7.62
3248	9.04	9.17	9.15	9.29	9.26				11.33	11.21	11.33	11.13	11.94	11.52	11.93	11.96		3.66	8.96	9.07	9.08	9.49	9.46	9.56	9.68	9.79	9.7	7.53	7.5	7.78	7.72	7.75
3246	9.09	9.16	9.17	9.31	9.21				11.26	11.18	11.39	11.23	11.96	11.42	11.88	11.95		3.67	8.96	9.08	9.09	9.46	9.48	9.54	9.67	9.79	9.69	7.38	7.59	7.7	7.72	7.74
3244	9.17	9.21	9.19	9.19	9.22				11.14	11.09	11.5	11.17	11.86	11.36	11.74	11.82		3.66	8.95	9.13	9.11	9.49	9.47	9.56	9.68	9.79	9.72	7.37	7.67	7.71	7.72	7.68
3242	9.18	9.24	9.23	9.14	9.26				11.1	11.04	11.52	11.1	11.72	11.37	11.67	11.69		3.66	8.96	9.13	9.09	9.52	9.46	9.58	9.72	9.78	9.72	7.49	7.62	7.71	7.75	7.64
3240	9.11	9.24	9.29	9.23	9.27				11.12	11.09	11.44	11.02	11.71	11.41	11.66	11.7		3.67	9	9.09	9.06	9.5	9.49	9.56	9.72	9.78	9.71	7.48	7.59	7.71	7.75	7.55
3238	9.04	9.18	9.29	9.21	9.18				11.12	11.1	11.43	10.98	11.84	11.46	11.61	11.77		3.67	9	9.08	9.03	9.49	9.49	9.56	9.71	9.77	9.71	7.51	7.64	7.78	7.71	7.49
3236	9.02	9.12	9.16	9.14	9.04				11.15	10.99	11.42	11	12.01	11.4	11.61	11.81		3.67	8.98	9.06	9.01	9.5	9.47	9.6	9.73	9.77	9.74	7.62	7.69	7.78	7.7	7.57
3234	9.05	9.14	9.1	9.13	9.03				11.15	10.9	11.36	10.95	12.06	11.33	11.59	11.76		3.66	8.97	9.05	9.01	9.53	9.47	9.6	9.73	9.78	9.73	7.55	7.68	7.75	7.76	7.72
3232	9.14	9.13	9.16	9.19	9.07				11.11	10.93	11.33	10.92	11.99	11.34	11.55	11.79		3.66	8.97	9.04	9.02	9.54	9.48	9.54	9.72	9.82	9.71	7.46	7.61	7.75	7.76	7.74
3230	9.16	9.11	9.26	9.27	9.14				11.09	11.04	11.34	10.98	11.83	11.34	11.63	11.92		3.66	8.99	9.03	9.06	9.54	9.5	9.51	9.74	9.83	9.72	7.57	7.63	7.77	7.74	7.66
3228	9.12	9.06	9.27	9.22	9.19				11.15	11.13	11.4	10.99	11.76	11.32	11.63	11.89		3.66	9	9.04	9.09	9.53	9.51	9.52	9.76	9.81	9.74	7.63	7.66	7.82	7.73	7.58
3226	9.1	9.1	9.16	9.17	9.12				11.24	11.11	11.44	10.93	11.88	11.33	11.61	11.85		3.67	8.97	9.05	9.1	9.5	9.51	9.54	9.76	9.81	9.77	7.61	7.6	7.78	7.68	7.59
3224	9.04	9.2	9.1	9.11	9.03				11.15	11	11.31	10.99	11.95	11.41	11.7	11.83		3.66	8.95	9.04	9.06	9.48	9.49	9.55	9.76	9.8	9.77	7.64	7.55	7.7	7.69	7.69
3222	8.99	9.25	9.11	9.06	9.06				11.03	10.99	11.26	11.06	11.87	11.53	11.77	11.73		3.66	8.96	9.02	9.03	9.49	9.47	9.57	9.76	9.76	9.77	7.63	7.53	7.72	7.67	7.75
3220	8.95	9.19	9.11	9.09	9.13				11.07	10.98	11.28	10.97	11.8	11.58	11.7	11.75		3.65	8.96	9.02	9.03	9.48	9.48	9.61	9.77	9.77	9.78	7.6	7.57	7.83	7.69	7.75
3218	8.94	9.08	9.12	9.12	9.14				11.19	10.95	11.23	10.9	11.78	11.53	11.64	11.89		3.64	8.94	9.03	9.05	9.49	9.47	9.62	9.77	9.82	9.78	7.54	7.62	7.84	7.77	7.74
3216	9	9.08	9.09	9.14	9.17				11.23	10.98	11.28	10.99	11.78	11.47	11.63	11.89		3.63	8.94	9.03	9.05	9.54	9.47	9.59	9.78	9.83	9.78	7.51	7.63	7.7	7.76	7.59
3214	9.1	9.11	9.11	9.16	9.18				11.22	11.02	11.36	10.97	11.74	11.49	11.59	11.78		3.62	8.98	9.04	9.02	9.54	9.47	9.56	9.8	9.81	9.77	7.51	7.63	7.68	7.81	7.42
3212	9.23	9.17	9.18	9.15	9.14				11.16	11.02	11.35	10.93	11.73	11.5	11.5	11.69		3.62	9	9.03	9.01	9.5	9.47	9.52	9.82	9.81	9.78	7.47	7.67	7.71	7.88	7.42
3210	9.27	9.21	9.18	9.18	9.12				11.02	11.06	11.31	11.01	11.81	11.46	11.5	11.7		3.63	8.96	9.01	9.03	9.48	9.49	9.51	9.8	9.81	9.79	7.45	7.62	7.64	7.88	7.51
3208	9.21	9.12	9.12	9.18	9.04				10.92	11.12	11.33	11.04	11.86	11.38	11.53	11.7		3.63	8.91	9	9.03	9.5	9.49	9.51	9.79	9.79	9.81	7.49	7.53	7.63	7.87	7.58
3206	9.11	9.04	9.08	9.07	8.94				11.03	11.02	11.42	10.95	11.77	11.34	11.54	11.63		3.64	8.9	9.01	9.04	9.51	9.48	9.51	9.79	9.8	9.81	7.48	7.54	7.67	7.79	7.54
3204	8.99	9.06	9.16	9.07	8.99				11.26	10.88	11.45	10.87	11.7	11.4	11.57	11.68		3.64	8.91	9.03	9.04	9.52	9.51	9.55	9.81	9.77	9.79	7.53	7.56	7.73	7.74	7.5
3202	9.02	9.15	9.21	9.17	9.12				11.26	10.93	11.34	10.85	11.75	11.38	11.57	11.89		3.65	8.92	9.04	9.04	9.51	9.49	9.59	9.83	9.73	9.77	7.59	7.48	7.81	7.71	7.6
3200	9.09	9.11	9.15	9.25	9.11				11.02	10.96	11.23	10.87	11.8	11.34	11.5	11.95		3.65	8.94	9.06	9.06	9.5	9.44	9.6	9.81	9.75	9.77	7.58	7.48	7.79	7.65	7.63
3198	9.07	9.01	9.09	9.27	9.08				10.97	10.87	11.21	10.93	11.81	11.34	11.48	11.96		3.64	8.97	9.08	9.07	9.49	9.43	9.62	9.77	9.75	9.79	7.48	7.6	7.73	7.66	7.53
3196	9.09	9.06	9.09	9.18	9.09				11.04	10.89	11.28	10.98	11.82	11.34	11.5	11.99		3.63	9	9.1	9.04	9.47	9.47	9.62	9.77	9.73	9.76	7.44	7.71	7.75	7.64	7.48
3194	9.11	9.11	9.11	9.07	9.07				11.05	10.97	11.28	10.98	11.84	11.31	11.43	11.91		3.64	9	9.09	9.01	9.51	9.52	9.6	9.78	9.74	9.73	7.47	7.64	7.88	7.6	7.46
3192	9.08	9.08	9.06	9.06	8.99				11.15	10.99	11.27	10.93	11.78	11.3	11.38	11.79		3.66	8.98	9.09	9.02	9.55	9.54	9.58	9.76	9.76	9.74	7.5	7.51	7.95	7.64	7.42
3190	9	9.05	9.1	9.14	8.94				11.23	10.95	11.26	10.92	11.74	11.35	11.47	11.74		3.68	8.98	9.12	9.04	9.52	9.51	9.59	9.72	9.77	9.73	7.54	7.52	7.98	7.76	7.46
3188	9.07	9.07	9.18	9.16	9.03				11.18	10.85	11.17	10.94	11.77	11.4	11.54	11.78		3.68	9	9.12	9.04	9.48	9.48	9.62	9.69	9.75	9.71	7.5	7.57	8	7.83	7.54
3186	9.19	9.1	9.07	9.09	9.11				11.09	10.92	11.08	10.85	11.84	11.43	11.57	11.85		3.68	9.02	9.1	9.05	9.48	9.47	9.61	9.69	9.74	9.7	7.5	7.61	7.94	7.76	7.57
3184	9.14	9.11	8.97	9.05	8.99				11.04	10.98	11.13	10.8	11.85	11.38	11.6	11.87		3.67	9.02	9.09	9.06	9.5	9.48	9.62	9.71	9.71	9.69	7.48	7.7	7.92	7.66	7.51
3182	9	9.12	9	9.09	8.92				11.11	10.91	11.15	10.87	11.78	11.31	11.58	11.77		3.67	9.07	9.11	9.08	9.5	9.5	9.63	9.73	9.7	9.69	7.44	7.68	7.9	7.61	7.43
3180	9.03	9.11	9.12	9.1	8.94				11.12	10.87	11.14	10.96	11.75	11.29	11.54	11.7		3.66	9.09	9.14	9.07	9.49	9.54	9.62	9.72	9.74	9.72	7.46	7.57	7.8	7.56	7.48
3178	9.12	9.06	9.19	9.06	8.95				10.94	10.88	11.19	11.05	11.78	11.31	11.53	11.77		3.67	9.07	9.14	9.04	9.5	9.57	9.63	9.68	9.77	9.76	7.46	7.6	7.71	7.58	7.54
3176	9.1	9.01	9.16	9.05	9.01				10.91	10.9	11.25	11.01	11.77	11.38	11.6	11.83		3.68	9.04	9.14	9.03	9.51	9.56	9.63	9.68	9.78	9.74	7.54	7.66	7.76	7.68	7.49
3174	9.03	9.01	9.11	9.08	9.08				10.99	10.89	11.24	10.87	11.79	11.37	11.62	11.76		3.68	9.04	9.14	9.05	9.51	9.54	9.62	9.72	9.8	9.68	7.57	7.66	7.82	7.68	7.43
3172	8.87	9.01	9.1	9.13	9.12				10.97	10.78	11.2	10.87	11.71	11.31	11.53	11.69		3.68	9.07	9.11	9.04	9.51	9.54	9.6	9.72	9.8	9.67	7.54	7.7	7.78	7.63	7.48
3170	8.75	9.01	8.95	9.2	9.13				11	10.63	11.16	10.93	11.59	11.18	11.47	11.69		3.69	9.1	9.08	9.04	9.55	9.55	9.58	9.7	9.79	9.7	7.57	7.72	7.79	7.57	7.61
3168	8.72	9.04	8.88	9.2	9.09				11.05	10.63	11.15	10.92	11.62	11.12	11.48	11.76		3.69	9.09	9.09	9.06	9.56	9.53	9.61	9.71	9.81	9.69	7.54	7.73	7.85	7.53	7.72
3166	8.8	9.06	9.03	9.17	9.09				10.99	10.74	11.18	10.94	11.69	11.24	11.52	11.87		3.68	9.05	9.1	9.08	9.56	9.54	9.65	9.7	9.81	9.67	7.52	7.68	7.76	7.54	7.74
3164	8.96	9.02	9.15	9.22	9.16				10.97	10.78	11.26	10.94	11.69	11.32	11.6	11.95		3.68	9.05	9.13	9.11	9.53	9.53	9.64	9.69	9.8	9.67	7.5	7.58	7.66	7.58	7.64
3162	8.99	8.92	9.18	9.27	9.15				11.02	10.79	11.27	10.79	11.72	11.31	11.53	11.89		3.68	9.06	9.13	9.13	9.52	9.53	9.62	9.69	9.81	9.7	7.49	7.53	7.76	7.6	7.6
3160	8.99	8.88	9.15	9.21	9.11				11.05	10.87	11.27	10.67	11.66	11.25	11.43	11.78		3.68	9.06	9.1	9.15	9.52	9.55	9.61	9.7	9.82	9.72	7.47	7.54	7.86	7.64	7.68
3158	9.02	9	9.07	9.19	9.1				11.05	10.84	11.28	10.66	11.58	11.22	11.49	11.78		3.68	9.05	9.09	9.18	9.53	9.57	9.6	9.7	9.81	9.71	7.38	7.56	7.82	7.66	7.72
3156	9.01	9.1	9.05	9.23	9.11				10.97	10.71	11.25	10.73	11.58	11.27	11.52	11.81		3.67	9.03	9.11	9.16	9.53	9.6	9.56	9.7	9.84	9.71	7.4	7.59	7.82	7.71	7.73
3154	8.96	9.12	9.1	9.26	9.08				10.88	10.77	11.25	10.8	11.59	11.33	11.44	11.73		3.66	9.03	9.12	9.13	9.53	9.61	9.53	9.72	9.87	9.73	7.54	7.69	7.85	7.82	7.79
3152	8.92	9.13	9.08	9.2	8.95				10.85	10.9	11.23	10.74	11.54	11.33	11.46	11.69		3.65	9.04	9.09	9.12	9.52	9.58	9.54	9.73	9.87	9.75	7.58	7.71	7.82	7.87	7.75
3150	8.91	9.12	9.05	8.99	8.95				10.84	10.88	11.22	10.69	11.54	11.26	11.5	11.73		3.66	9.03	9.07	9.13	9.51	9.55	9.54	9.74	9.85	9.75	7.53	7.63	7.69	7.87	7.78
3148	8.92	9.13	9.06	8.9	9.09				10.84	10.84	11.25	10.68	11.56	11.14	11.43	11.7		3.66	9.03	9.06	9.13	9.49	9.54	9.52	9.75	9.82	9.77	7.56	7.56	7.64	7.77	7.86
3146	8.96	9.1	9.05	8.91	9.13				10.89	10.8	11.17	10.7	11.57	11.12	11.36	11.6		3.65	9.02	9.05	9.15	9.47	9.51	9.5	9.75	9.79	9.78	7.53	7.51	7.63	7.69	7.77
3144	8.98	9.03	8.99	8.95	9.09				10.9	10.75	11.11	10.76	11.57	11.23	11.36	11.51		3.65	8.98	9.06	9.15	9.47	9.48	9.48	9.73	9.79	9.74	7.44	7.53	7.61	7.73	7.69
3142	8.98	9.02	9.03	9.06	9.05				10.86	10.83	11.14	10.74	11.59	11.28	11.45	11.53		3.65	8.92	9.09	9.13	9.47	9.49	9.49	9.73	9.8	9.75	7.44	7.52	7.63	7.75	7.64
3140	9.05	9.06	9.18	9.07	8.98				10.77	10.9	11.09	10.8	11.61	11.24	11.51	11.61		3.64	8.88	9.1	9.1	9.45	9.53	9.51	9.75	9.8	9.77	7.36	7.5	7.67	7.82	7.6
3138	9.07	9.03	9.14	9.08	8.99				10.74	10.83	11.04	10.91	11.61	11.23	11.47	11.69		3.63	8.88	9.09	9.1	9.43	9.55	9.52	9.77	9.77	9.78	7.38	7.53	7.74	7.8	7.52
3136	8.95	9.02	9.07	9.15	9.06				10.89	10.75	11.15	10.86	11.65	11.23	11.41	11.72		3.63	8.89	9.05	9.12	9.41	9.51	9.53	9.77	9.72	9.76	7.53	7.55	7.79	7.74	7.56
3134	8.88	9.04	9.07	9.09	8.99				11.03	10.74	11.27	10.75	11.64	11.2	11.41	11.65		3.62	8.9	9.03	9.13	9.43	9.47	9.5	9.78	9.69	9.73	7.58	7.58	7.77	7.77	7.68
3132	8.93	9	9.02	9.02	8.92				10.9	10.82	11.25	10.77	11.57	11.21	11.4	11.6		3.61	8.9	9.04	9.12	9.44	9.48	9.46	9.77	9.7	9.73	7.54	7.58	7.71	7.86	7.7
3130	8.93	8.94	8.96	9.08	9				10.77	10.83	11.24	10.84	11.49	11.27	11.44	11.59		3.62	8.88	9.05	9.09	9.45	9.48	9.44	9.72	9.71	9.72	7.49	7.59	7.7	7.88	7.63
3128	8.9	8.93	8.89	9.03	9.09				10.76	10.81	11.2	10.79	11.51	11.3	11.42	11.56		3.63	8.88	9.03	9.05	9.45	9.47	9.46	9.69	9.72	9.68	7.5	7.57	7.73	7.84	7.59
3126	8.95	9.01	8.9	8.94	9.1				10.74	10.87	11.13	10.68	11.55	11.18	11.35	11.57		3.62	8.89	9.02	9.02	9.42	9.49	9.5	9.69	9.72	9.65	7.6	7.59	7.73	7.83	7.59
3124	9	9.07	8.95	8.9	9.05				10.78	10.91	11.08	10.57	11.52	11.14	11.34	11.65		3.62	8.87	9.07	9.02	9.4	9.49	9.5	9.66	9.69	9.65	7.63	7.64	7.72	7.82	7.53
3122	8.98	9.02	9.02	8.97	9.04				10.85	10.85	11.03	10.59	11.49	11.28	11.41	11.69		3.62	8.85	9.12	9.04	9.42	9.47	9.48	9.65	9.66	9.67	7.53	7.6	7.76	7.84	7.55
3120	8.95	9.08	9.07	9.06	9.06				10.87	10.79	10.98	10.71	11.51	11.27	11.51	11.69		3.61	8.87	9.12	9.05	9.42	9.47	9.5	9.69	9.63	9.67	7.52	7.58	7.77	7.81	7.59
3118	8.91	9.17	9.06	9.03	9.05				10.88	10.82	11.03	10.68	11.55	11.15	11.52	11.74		3.62	8.89	9.08	9.04	9.42	9.49	9.51	9.7	9.64	9.64	7.59	7.62	7.71	7.89	7.54
3116	8.88	9.07	9.07	8.97	8.99				10.87	10.81	11.13	10.57	11.52	11.13	11.44	11.78		3.61	8.9	9.06	9.03	9.44	9.47	9.51	9.66	9.67	9.63	7.57	7.65	7.65	7.98	7.56
3114	8.92	8.97	9.03	8.91	8.92				10.81	10.79	11.17	10.57	11.47	11.18	11.41	11.7		3.62	8.92	9.04	9	9.44	9.44	9.52	9.63	9.68	9.62	7.54	7.66	7.66	7.89	7.58
3112	8.94	9.02	8.97	8.89	8.95				10.79	10.89	11.12	10.66	11.46	11.18	11.48	11.57		3.62	8.93	9.05	8.99	9.44	9.45	9.53	9.63	9.69	9.63	7.55	7.64	7.71	7.8	7.55
3110	8.94	9.13	8.97	8.88	8.98				10.8	10.92	11.05	10.76	11.53	11.18	11.46	11.51		3.63	8.95	9.07	8.98	9.45	9.49	9.54	9.62	9.7	9.64	7.56	7.6	7.74	7.8	7.55
3108	8.98	9.12	8.98	8.86	8.95				10.81	10.81	11.06	10.86	11.56	11.17	11.42	11.49		3.63	8.96	9.09	8.99	9.45	9.52	9.51	9.61	9.71	9.62	7.55	7.55	7.76	7.78	7.47
3106	8.92	9	8.97	8.89	8.98				10.85	10.73	11.07	10.87	11.49	11.1	11.43	11.48		3.64	8.98	9.09	9	9.43	9.51	9.49	9.62	9.71	9.61	7.49	7.56	7.74	7.72	7.43
3104	8.81	8.94	9.01	8.97	8.93				10.78	10.72	11.04	10.77	11.36	11.05	11.43	11.49		3.64	8.99	9.09	9.01	9.43	9.47	9.51	9.62	9.69	9.6	7.5	7.65	7.73	7.69	7.45
3102	8.85	8.91	9	9.04	8.85				10.66	10.77	11.04	10.7	11.32	11.02	11.4	11.5		3.64	9	9.1	9.02	9.42	9.46	9.52	9.65	9.68	9.6	7.58	7.64	7.78	7.63	7.47
3100	8.95	8.86	8.94	9.02	8.9				10.67	10.81	11.08	10.71	11.35	11.01	11.39	11.57		3.65	9.02	9.12	9	9.41	9.44	9.49	9.64	9.7	9.62	7.63	7.65	7.84	7.58	7.47
3098	9	8.94	8.9	8.96	8.94				10.78	10.79	11.07	10.67	11.34	11.11	11.47	11.55		3.65	9	9.11	8.99	9.42	9.41	9.47	9.63	9.72	9.62	7.59	7.73	7.81	7.63	7.51
3096	8.92	8.97	8.87	8.96	8.91				10.9	10.75	11.02	10.59	11.33	11.25	11.45	11.44		3.64	8.99	9.1	9.01	9.45	9.42	9.49	9.64	9.73	9.61	7.45	7.69	7.82	7.64	7.49
3094	8.88	8.86	8.88	8.98	8.91				10.89	10.78	11.01	10.59	11.34	11.31	11.37	11.45		3.64	9.03	9.09	9.04	9.45	9.48	9.5	9.65	9.75	9.63	7.33	7.67	7.81	7.58	7.48
3092	8.96	8.77	8.93	8.91	9				10.81	10.79	11.03	10.69	11.34	11.14	11.28	11.52		3.64	9.02	9.09	9.06	9.42	9.48	9.52	9.68	9.75	9.66	7.37	7.75	7.75	7.59	7.42
3090	8.95	8.76	8.94	8.83	9.07				10.82	10.77	11.05	10.73	11.26	10.9	11.24	11.54		3.64	9.03	9.08	9.05	9.41	9.47	9.53	9.71	9.75	9.69	7.4	7.77	7.77	7.63	7.29
3088	8.93	8.83	8.92	8.88	9.08				10.89	10.8	11.04	10.67	11.19	10.84	11.28	11.58		3.64	9.05	9.07	9.05	9.45	9.48	9.5	9.69	9.76	9.71	7.35	7.74	7.86	7.58	7.32
3086	8.91	8.97	8.89	8.97	9.03				10.91	10.86	10.95	10.6	11.2	10.97	11.42	11.58		3.64	9.04	9.08	9.06	9.49	9.5	9.49	9.68	9.76	9.71	7.43	7.71	7.83	7.57	7.48
3084	8.92	9.06	8.83	8.94	8.94				10.81	10.85	10.93	10.62	11.28	11.11	11.46	11.53		3.64	9.04	9.08	9.05	9.48	9.52	9.48	9.69	9.76	9.7	7.58	7.65	7.76	7.63	7.59
3082	8.97	8.97	8.82	8.87	8.87				10.76	10.73	11.04	10.66	11.34	11.09	11.37	11.47		3.65	9.03	9.07	9.03	9.47	9.53	9.49	9.7	9.74	9.69	7.58	7.59	7.72	7.64	7.69
3080	8.96	8.82	8.82	8.82	8.92				10.77	10.61	11.05	10.72	11.36	11.02	11.29	11.42		3.66	8.98	9.03	9.02	9.49	9.5	9.54	9.69	9.72	9.71	7.52	7.57	7.75	7.56	7.69
3078	8.91	8.86	8.89	8.84	8.92				10.81	10.6	10.95	10.78	11.31	11.02	11.23	11.45		3.64	8.97	9	9.04	9.5	9.45	9.54	9.7	9.7	9.71	7.52	7.53	7.82	7.48	7.68
3076	8.81	8.96	8.94	8.89	8.94				10.84	10.67	10.89	10.73	11.26	11.12	11.16	11.42		3.63	8.97	8.99	9.04	9.48	9.44	9.54	9.72	9.7	9.68	7.51	7.54	7.81	7.5	7.64
3074	8.78	9.02	8.86	8.92	8.99				10.79	10.71	10.92	10.68	11.28	11.16	11.13	11.36		3.64	8.94	9	9.04	9.46	9.48	9.51	9.71	9.7	9.69	7.43	7.54	7.83	7.56	7.59
3072	8.83	8.99	8.9	9.01	8.85				10.91	10.66	10.91	10.66	11.23	11.1	11.21	11.4		3.64	8.9	9.02	9.03	9.47	9.49	9.47	9.71	9.68	9.73	7.39	7.47	7.91	7.6	7.63
3070	8.85	8.91	8.96	9.09	8.78				10.99	10.6	10.95	10.6	11.19	11.09	11.27	11.41		3.62	8.89	9	9.02	9.48	9.5	9.48	9.71	9.67	9.71	7.4	7.5	7.86	7.58	7.68
3068	8.89	8.9	8.92	9.01	8.9				10.82	10.64	11.02	10.53	11.24	11.05	11.3	11.39		3.59	8.9	8.98	9.02	9.48	9.5	9.51	9.7	9.66	9.67	7.43	7.63	7.71	7.56	7.61
3066	8.9	8.92	8.84	8.87	8.98				10.74	10.73	10.98	10.63	11.2	10.95	11.29	11.46		3.6	8.9	8.97	9.03	9.48	9.48	9.51	9.72	9.63	9.68	7.45	7.66	7.59	7.6	7.59
3064	8.8	8.98	8.81	8.86	8.89				10.74	10.69	10.98	10.7	11.16	10.89	11.28	11.52		3.61	8.89	8.96	9.02	9.48	9.45	9.52	9.73	9.6	9.71	7.41	7.54	7.55	7.69	7.65
3062	8.72	9.03	8.85	8.92	8.81				10.71	10.59	11	10.63	11.22	10.93	11.29	11.47		3.6	8.88	8.95	9	9.46	9.45	9.53	9.73	9.6	9.72	7.39	7.41	7.52	7.72	7.64
3060	8.7	9.02	8.91	8.95	8.88				10.66	10.55	10.95	10.57	11.28	10.97	11.33	11.41		3.6	8.85	8.94	8.98	9.45	9.43	9.53	9.69	9.63	9.7	7.44	7.35	7.54	7.7	7.61
3058	8.83	9.06	8.9	8.9	8.96				10.7	10.55	10.97	10.58	11.24	10.92	11.33	11.45		3.59	8.83	8.94	8.97	9.45	9.44	9.53	9.65	9.64	9.66	7.44	7.43	7.68	7.71	7.61
3056	8.96	9.04	8.84	8.87	8.89				10.76	10.54	11.02	10.61	11.16	10.97	11.3	11.48		3.58	8.82	8.96	8.97	9.47	9.45	9.52	9.65	9.63	9.63	7.48	7.56	7.7	7.79	7.63
3054	8.92	8.96	8.77	8.87	8.82				10.73	10.53	11.04	10.6	11.1	11.02	11.28	11.45		3.58	8.81	8.97	9	9.49	9.44	9.55	9.65	9.64	9.61	7.55	7.51	7.62	7.79	7.66
3052	8.82	8.92	8.75	8.81	8.85				10.73	10.53	11.05	10.59	11.1	10.92	11.31	11.35		3.57	8.79	8.98	9	9.48	9.44	9.57	9.63	9.63	9.6	7.58	7.46	7.67	7.75	7.7
3050	8.81	8.81	8.81	8.78	8.77				10.79	10.49	11.06	10.59	11.12	10.86	11.38	11.33		3.56	8.8	8.99	8.97	9.45	9.45	9.52	9.64	9.62	9.6	7.62	7.51	7.61	7.72	7.63
3048	8.78	8.73	8.89	8.88	8.72				10.8	10.49	11.05	10.64	11.16	10.94	11.43	11.43		3.55	8.82	9	8.97	9.43	9.47	9.5	9.66	9.65	9.6	7.65	7.54	7.5	7.74	7.54
3046	8.69	8.77	8.94	8.98	8.71				10.7	10.56	11.06	10.64	11.23	11	11.33	11.5		3.56	8.82	9	8.95	9.44	9.47	9.53	9.65	9.66	9.6	7.62	7.45	7.59	7.74	7.54
3044	8.7	8.86	8.93	8.9	8.72				10.62	10.6	11.06	10.6	11.19	11.02	11.2	11.38		3.57	8.81	9.03	8.91	9.44	9.48	9.52	9.62	9.64	9.6	7.58	7.36	7.75	7.69	7.54
3042	8.79	8.87	8.84	8.82	8.78				10.59	10.61	11.06	10.61	11.11	11.03	11.22	11.29		3.57	8.82	9.04	8.9	9.45	9.49	9.5	9.62	9.64	9.58	7.54	7.41	7.77	7.71	7.5
3040	8.79	8.83	8.78	8.98	8.8				10.61	10.59	11.07	10.59	11.07	10.97	11.29	11.45		3.57	8.81	9.04	8.92	9.45	9.51	9.5	9.62	9.68	9.58	7.46	7.47	7.73	7.74	7.48
3038	8.76	8.83	8.8	8.98	8.83				10.69	10.57	11.02	10.48	11.01	10.92	11.26	11.53		3.59	8.79	9.05	8.95	9.45	9.49	9.49	9.62	9.67	9.6	7.39	7.43	7.69	7.74	7.5
3036	8.74	8.82	8.91	8.72	8.87				10.69	10.53	10.88	10.47	11.05	10.97	11.23	11.39		3.6	8.8	9.04	8.94	9.43	9.44	9.47	9.6	9.64	9.59	7.43	7.43	7.65	7.78	7.52
3034	8.75	8.83	8.96	8.64	8.87				10.69	10.51	10.73	10.52	11.09	10.98	11.21	11.35		3.59	8.83	9.01	8.95	9.39	9.4	9.47	9.58	9.65	9.58	7.53	7.5	7.63	7.79	7.55
3032	8.74	8.79	8.84	8.73	8.84				10.74	10.47	10.77	10.51	11.04	10.93	11.21	11.48		3.58	8.85	9.01	8.96	9.39	9.38	9.46	9.6	9.67	9.6	7.56	7.57	7.72	7.72	7.51
3030	8.79	8.76	8.76	8.82	8.8				10.72	10.48	10.95	10.51	11.04	10.93	11.21	11.53		3.59	8.87	9.06	8.98	9.41	9.42	9.43	9.63	9.72	9.64	7.55	7.65	7.82	7.74	7.42
3028	8.8	8.75	8.78	8.95	8.76				10.62	10.63	11.02	10.48	11.05	10.89	11.14	11.44		3.59	8.93	9.09	8.98	9.43	9.45	9.43	9.64	9.74	9.64	7.6	7.63	7.76	7.86	7.45
3026	8.78	8.76	8.82	9.03	8.73				10.63	10.76	10.94	10.46	11.02	10.8	11.09	11.36		3.6	8.95	9.07	8.96	9.43	9.44	9.47	9.65	9.74	9.63	7.61	7.57	7.68	7.9	7.53
3024	8.76	8.75	8.85	9.01	8.72				10.68	10.75	10.94	10.45	11	10.78	11.06	11.29		3.63	8.94	9.09	8.96	9.4	9.43	9.52	9.66	9.73	9.65	7.47	7.62	7.65	7.78	7.55
3022	8.83	8.81	8.72	8.99	8.87				10.57	10.59	10.91	10.51	11.03	10.74	11.06	11.27		3.64	8.97	9.14	9	9.4	9.45	9.51	9.66	9.71	9.67	7.31	7.71	7.68	7.78	7.45
3020	8.91	8.84	8.74	9.01	9				10.51	10.46	10.84	10.62	10.99	10.73	11.11	11.32		3.65	9.03	9.14	9.02	9.43	9.45	9.5	9.65	9.71	9.67	7.25	7.63	7.74	7.85	7.37
3018	8.83	8.79	8.85	8.96	8.85				10.56	10.45	10.83	10.63	10.89	10.81	11.12	11.35		3.65	9.06	9.13	9.05	9.44	9.44	9.49	9.66	9.74	9.66	7.27	7.63	7.71	7.79	7.43
3016	8.69	8.74	8.82	8.85	8.71				10.57	10.5	10.91	10.57	10.9	10.93	11.1	11.31		3.64	9.06	9.12	9.06	9.4	9.43	9.48	9.67	9.75	9.66	7.33	7.64	7.72	7.75	7.49
3014	8.69	8.76	8.81	8.87	8.74				10.52	10.54	10.97	10.5	10.96	10.91	11.11	11.24		3.64	9.05	9.08	9.06	9.38	9.41	9.46	9.66	9.73	9.67	7.39	7.6	7.8	7.72	7.45
3012	8.73	8.79	8.83	8.94	8.75				10.47	10.55	10.86	10.4	10.98	10.85	11.2	11.2		3.65	9.03	9.06	9.04	9.41	9.4	9.45	9.66	9.71	9.67	7.44	7.64	7.83	7.71	7.44
3010	8.66	8.8	8.81	8.95	8.7				10.45	10.54	10.74	10.33	10.96	10.77	11.24	11.24		3.65	9.03	9.08	9.07	9.41	9.39	9.45	9.66	9.68	9.65	7.4	7.65	7.8	7.68	7.51
3008	8.6	8.76	8.75	8.86	8.73				10.52	10.46	10.77	10.35	10.98	10.76	11.13	11.28		3.64	8.99	9.08	9.1	9.42	9.39	9.43	9.64	9.66	9.64	7.28	7.6	7.78	7.67	7.5
3006	8.68	8.79	8.74	8.76	8.75				10.59	10.44	10.92	10.29	11.04	10.78	11.12	11.28		3.63	8.93	9.06	9.08	9.43	9.38	9.41	9.61	9.67	9.63	7.28	7.6	7.75	7.71	7.4
3004	8.84	8.73	8.77	8.7	8.73				10.53	10.49	10.96	10.29	11.07	10.77	11.11	11.31		3.61	8.91	9.02	9.04	9.39	9.37	9.4	9.61	9.69	9.63	7.3	7.57	7.81	7.67	7.43
3002	8.89	8.69	8.71	8.71	8.75				10.44	10.5	10.84	10.48	11.01	10.78	11.12	11.29		3.59	8.92	9	9.05	9.35	9.36	9.4	9.61	9.66	9.62	7.34	7.51	7.89	7.57	7.58
3000	8.79	8.75	8.67	8.8	8.7				10.47	10.49	10.77	10.64	10.95	10.82	11.14	11.21		3.58	8.9	8.97	9.05	9.33	9.35	9.37	9.59	9.64	9.6	7.4	7.48	7.83	7.46	7.65
2998	8.71	8.74	8.7	8.78	8.66				10.57	10.53	10.84	10.54	10.91	10.8	11.08	11.3		3.58	8.87	8.94	9.01	9.34	9.35	9.36	9.57	9.64	9.59	7.4	7.44	7.8	7.44	7.6
2996	8.71	8.78	8.78	8.73	8.66				10.52	10.57	10.87	10.36	10.83	10.75	11.05	11.37		3.57	8.83	8.95	8.97	9.34	9.34	9.4	9.56	9.64	9.57	7.35	7.45	7.75	7.53	7.62
2994	8.68	8.84	8.85	8.75	8.67				10.4	10.55	10.81	10.35	10.81	10.76	11.03	11.34		3.55	8.79	8.97	8.95	9.3	9.33	9.4	9.54	9.63	9.55	7.29	7.44	7.7	7.63	7.63
2992	8.65	8.84	8.84	8.72	8.66				10.37	10.5	10.87	10.41	10.82	10.76	10.97	11.29		3.54	8.77	8.97	8.95	9.29	9.32	9.37	9.55	9.61	9.53	7.32	7.4	7.79	7.59	7.57
2990	8.67	8.85	8.75	8.61	8.57				10.42	10.47	10.97	10.51	10.81	10.72	10.93	11.31		3.53	8.78	8.95	8.94	9.27	9.3	9.38	9.56	9.58	9.52	7.34	7.37	7.76	7.56	7.58
2988	8.69	8.81	8.7	8.55	8.6				10.53	10.56	10.91	10.5	10.82	10.74	10.84	11.45		3.52	8.79	8.91	8.94	9.26	9.28	9.36	9.56	9.58	9.54	7.35	7.4	7.64	7.64	7.57
2986	8.67	8.71	8.71	8.6	8.79				10.67	10.59	10.79	10.36	10.88	10.82	10.82	11.53		3.52	8.77	8.89	8.94	9.26	9.25	9.31	9.55	9.61	9.56	7.29	7.48	7.6	7.68	7.52
2984	8.74	8.73	8.73	8.64	8.8				10.7	10.52	10.73	10.29	10.96	10.77	10.88	11.47		3.52	8.76	8.89	8.94	9.24	9.22	9.29	9.55	9.64	9.57	7.21	7.49	7.55	7.65	7.5
2982	8.87	8.72	8.74	8.63	8.7				10.57	10.5	10.73	10.32	10.92	10.67	11.04	11.41		3.51	8.77	8.91	8.92	9.26	9.22	9.29	9.53	9.62	9.56	7.23	7.46	7.54	7.67	7.56
2980	8.75	8.64	8.66	8.61	8.62				10.49	10.46	10.69	10.42	10.86	10.65	11.17	11.4		3.51	8.77	8.91	8.89	9.26	9.23	9.29	9.47	9.6	9.52	7.3	7.43	7.51	7.62	7.57
2978	8.58	8.58	8.57	8.6	8.57				10.54	10.47	10.62	10.48	10.88	10.63	11.09	11.33		3.52	8.74	8.91	8.87	9.26	9.24	9.29	9.45	9.58	9.51	7.37	7.37	7.54	7.48	7.45
2976	8.6	8.6	8.59	8.55	8.57				10.57	10.49	10.66	10.44	10.92	10.62	10.98	11.34		3.53	8.7	8.93	8.88	9.26	9.21	9.3	9.49	9.56	9.53	7.35	7.32	7.6	7.4	7.41
2974	8.67	8.7	8.65	8.57	8.56				10.64	10.43	10.81	10.45	10.9	10.58	10.99	11.42		3.54	8.7	8.91	8.85	9.24	9.18	9.3	9.51	9.56	9.54	7.27	7.28	7.55	7.45	7.41
2972	8.67	8.71	8.68	8.56	8.51				10.72	10.46	10.74	10.49	10.88	10.65	11.04	11.34		3.54	8.71	8.9	8.81	9.25	9.2	9.31	9.52	9.56	9.51	7.29	7.38	7.5	7.52	7.34
2970	8.62	8.7	8.66	8.59	8.49				10.63	10.46	10.53	10.53	10.87	10.81	11.11	11.23		3.54	8.74	8.91	8.79	9.25	9.25	9.33	9.54	9.57	9.49	7.31	7.49	7.54	7.47	7.26
2968	8.62	8.7	8.65	8.73	8.48				10.61	10.45	10.48	10.52	10.84	10.82	11.14	11.21		3.54	8.75	8.91	8.78	9.25	9.26	9.33	9.55	9.59	9.51	7.27	7.48	7.66	7.52	7.18
2966	8.6	8.7	8.67	8.78	8.57				10.66	10.46	10.47	10.5	10.89	10.72	11.1	11.2		3.53	8.74	8.88	8.8	9.27	9.25	9.35	9.54	9.57	9.53	7.34	7.48	7.7	7.62	7.25
2964	8.62	8.73	8.71	8.77	8.64				10.6	10.43	10.47	10.54	10.97	10.62	11.05	11.24		3.52	8.78	8.84	8.81	9.28	9.26	9.4	9.51	9.53	9.5	7.41	7.45	7.68	7.63	7.38
2962	8.6	8.78	8.69	8.82	8.65				10.58	10.39	10.57	10.55	11.01	10.59	11.05	11.25		3.53	8.82	8.85	8.82	9.27	9.25	9.42	9.51	9.54	9.49	7.32	7.4	7.62	7.6	7.34
2960	8.54	8.76	8.66	8.8	8.54				10.62	10.3	10.69	10.43	11.02	10.61	11	11.2		3.54	8.83	8.9	8.8	9.3	9.25	9.44	9.54	9.59	9.5	7.28	7.37	7.58	7.57	7.25
2958	8.53	8.69	8.72	8.74	8.41				10.63	10.21	10.73	10.37	10.99	10.69	10.94	11.19		3.54	8.79	8.9	8.77	9.35	9.28	9.43	9.54	9.6	9.5	7.37	7.42	7.61	7.57	7.34
2956	8.51	8.64	8.81	8.7	8.41				10.63	10.22	10.69	10.35	10.99	10.72	10.98	11.26		3.55	8.78	8.86	8.76	9.35	9.3	9.39	9.55	9.57	9.53	7.33	7.45	7.59	7.54	7.48
2954	8.52	8.72	8.76	8.72	8.48				10.69	10.27	10.72	10.34	10.99	10.69	11.07	11.23		3.55	8.78	8.85	8.78	9.33	9.3	9.39	9.53	9.53	9.55	7.27	7.43	7.55	7.5	7.44
2952	8.54	8.8	8.67	8.79	8.53				10.72	10.28	10.76	10.39	10.97	10.73	11.11	11.07		3.55	8.77	8.85	8.79	9.33	9.31	9.41	9.5	9.52	9.54	7.34	7.41	7.54	7.57	7.36
2950	8.58	8.75	8.7	8.77	8.48				10.62	10.19	10.71	10.35	10.97	10.65	11.13	11.02		3.55	8.79	8.84	8.78	9.36	9.3	9.41	9.51	9.53	9.53	7.35	7.35	7.56	7.6	7.33
2948	8.62	8.69	8.78	8.68	8.49				10.51	10.14	10.71	10.28	11.04	10.53	11.16	11.1		3.54	8.78	8.84	8.77	9.39	9.29	9.41	9.54	9.55	9.52	7.35	7.39	7.59	7.56	7.31
2946	8.63	8.74	8.84	8.72	8.57				10.55	10.21	10.79	10.21	11.11	10.61	11.09	11.17		3.54	8.79	8.84	8.77	9.41	9.31	9.44	9.57	9.56	9.51	7.39	7.49	7.67	7.59	7.22
2944	8.63	8.79	8.81	8.73	8.66				10.56	10.28	10.75	10.15	11.1	10.71	11.01	11.25		3.54	8.81	8.85	8.78	9.42	9.36	9.47	9.57	9.56	9.5	7.35	7.51	7.58	7.66	7.2
2942	8.53	8.75	8.8	8.61	8.74				10.45	10.27	10.68	10.17	11.07	10.7	11.06	11.29		3.55	8.8	8.86	8.82	9.42	9.35	9.48	9.55	9.58	9.52	7.31	7.49	7.46	7.65	7.31
2940	8.43	8.8	8.83	8.56	8.74				10.47	10.21	10.68	10.24	11.07	10.71	11.09	11.21		3.55	8.8	8.89	8.86	9.43	9.34	9.51	9.56	9.58	9.55	7.43	7.44	7.58	7.59	7.45
2938	8.44	8.86	8.76	8.62	8.69				10.47	10.24	10.69	10.26	11.11	10.73	11.02	11.05		3.54	8.82	8.93	8.89	9.47	9.39	9.53	9.58	9.59	9.56	7.44	7.39	7.59	7.59	7.46
2936	8.51	8.8	8.71	8.6	8.71				10.4	10.4	10.7	10.26	11.16	10.65	10.97	11		3.56	8.83	8.95	8.91	9.49	9.45	9.55	9.58	9.61	9.56	7.39	7.42	7.51	7.65	7.49
2934	8.53	8.75	8.7	8.63	8.78				10.38	10.51	10.75	10.29	11.11	10.67	10.96	11.15		3.57	8.83	8.94	8.9	9.51	9.49	9.54	9.58	9.62	9.61	7.4	7.52	7.52	7.72	7.53
2932	8.48	8.74	8.64	8.75	8.8				10.38	10.55	10.81	10.32	10.99	10.76	11.03	11.25		3.57	8.86	8.92	8.88	9.53	9.5	9.52	9.64	9.61	9.64	7.44	7.57	7.58	7.73	7.44
2930	8.41	8.73	8.62	8.69	8.76				10.37	10.56	10.84	10.29	10.94	10.75	11.09	11.25		3.56	8.88	8.93	8.94	9.53	9.5	9.52	9.69	9.62	9.64	7.44	7.53	7.63	7.7	7.34
2928	8.46	8.64	8.71	8.54	8.73				10.39	10.48	10.85	10.33	10.98	10.77	11	11.17		3.57	8.89	8.95	9.02	9.51	9.5	9.52	9.67	9.65	9.65	7.49	7.52	7.62	7.71	7.33
2926	8.6	8.53	8.73	8.54	8.74				10.37	10.41	10.83	10.44	10.98	10.75	10.86	11.03		3.58	8.89	8.99	9.03	9.47	9.48	9.52	9.66	9.66	9.67	7.58	7.54	7.58	7.71	7.35
2924	8.75	8.51	8.65	8.54	8.78				10.28	10.46	10.87	10.42	10.95	10.69	10.82	10.95		3.57	8.88	9.02	9	9.43	9.46	9.47	9.65	9.71	9.69	7.54	7.55	7.59	7.74	7.38
2922	8.79	8.61	8.63	8.47	8.8				10.32	10.45	10.99	10.27	11.04	10.77	10.87	10.93		3.56	8.87	8.99	9.02	9.4	9.44	9.45	9.64	9.75	9.68	7.52	7.54	7.6	7.74	7.48
2920	8.76	8.77	8.65	8.43	8.73				10.29	10.4	11.07	10.25	11.08	10.78	10.86	10.98		3.55	8.85	8.98	9.03	9.38	9.42	9.45	9.63	9.72	9.65	7.6	7.52	7.5	7.7	7.55
2918	8.68	8.78	8.63	8.5	8.69				10.3	10.43	11.03	10.39	11.05	10.71	10.79	10.99		3.55	8.83	9	9	9.36	9.39	9.41	9.6	9.7	9.63	7.65	7.54	7.47	7.66	7.55
2916	8.64	8.7	8.59	8.64	8.65				10.38	10.49	10.93	10.43	11.01	10.68	10.81	10.94		3.55	8.78	8.99	8.96	9.33	9.35	9.35	9.61	9.7	9.64	7.61	7.58	7.57	7.67	7.48
2914	8.66	8.68	8.55	8.62	8.68				10.37	10.48	10.83	10.36	10.98	10.76	10.93	10.92		3.53	8.75	8.98	8.95	9.3	9.29	9.29	9.62	9.67	9.62	7.5	7.48	7.52	7.66	7.46
2912	8.66	8.64	8.57	8.53	8.74				10.27	10.37	10.75	10.35	10.99	10.74	10.88	10.93		3.53	8.73	8.99	8.93	9.27	9.25	9.25	9.6	9.66	9.58	7.44	7.39	7.39	7.66	7.47
2910	8.66	8.55	8.6	8.39	8.7				10.3	10.36	10.75	10.23	10.92	10.71	10.77	10.98		3.53	8.73	8.98	8.93	9.24	9.24	9.22	9.56	9.63	9.58	7.47	7.4	7.41	7.6	7.43
2908	8.65	8.51	8.53	8.33	8.58				10.39	10.38	10.83	10.23	10.8	10.77	10.77	11.04		3.53	8.75	8.96	8.92	9.24	9.23	9.21	9.53	9.59	9.59	7.46	7.39	7.54	7.52	7.37
2906	8.58	8.56	8.53	8.41	8.51				10.32	10.42	10.88	10.37	10.82	10.76	10.79	11.01		3.53	8.78	8.95	8.88	9.22	9.23	9.21	9.54	9.57	9.59	7.41	7.32	7.59	7.5	7.37
2904	8.56	8.5	8.6	8.52	8.49				10.29	10.43	10.84	10.4	10.86	10.68	10.8	10.89		3.52	8.79	8.93	8.85	9.21	9.23	9.22	9.52	9.57	9.56	7.41	7.26	7.5	7.44	7.45
2902	8.57	8.38	8.55	8.6	8.43				10.35	10.32	10.74	10.29	10.82	10.61	10.82	11		3.51	8.79	8.9	8.86	9.22	9.19	9.23	9.47	9.58	9.48	7.33	7.21	7.5	7.44	7.46
2900	8.57	8.38	8.46	8.61	8.39				10.43	10.18	10.63	10.23	10.87	10.59	10.8	11.25		3.52	8.78	8.88	8.9	9.21	9.16	9.23	9.46	9.59	9.43	7.26	7.17	7.56	7.55	7.35
2898	8.63	8.47	8.49	8.52	8.41				10.48	10.14	10.56	10.39	10.92	10.6	10.82	11.27		3.53	8.78	8.89	8.91	9.2	9.16	9.21	9.47	9.59	9.44	7.3	7.21	7.6	7.59	7.29
2896	8.66	8.46	8.57	8.49	8.44				10.45	10.17	10.51	10.44	10.86	10.71	10.96	11.09		3.53	8.76	8.89	8.88	9.19	9.14	9.19	9.44	9.56	9.46	7.29	7.29	7.55	7.52	7.35
2894	8.65	8.46	8.62	8.48	8.45				10.35	10.21	10.53	10.29	10.87	10.77	11	10.99		3.51	8.77	8.88	8.85	9.16	9.14	9.18	9.41	9.53	9.47	7.27	7.4	7.55	7.51	7.42
2892	8.56	8.54	8.65	8.49	8.45				10.31	10.27	10.61	10.16	10.95	10.74	10.91	11		3.5	8.78	8.85	8.87	9.17	9.14	9.18	9.43	9.54	9.49	7.32	7.48	7.63	7.56	7.47
2890	8.46	8.56	8.61	8.53	8.43				10.36	10.27	10.69	10.1	11.02	10.68	10.81	11.01		3.5	8.76	8.83	8.87	9.18	9.15	9.2	9.47	9.53	9.49	7.33	7.41	7.62	7.58	7.44
2888	8.47	8.45	8.44	8.5	8.56				10.45	10.22	10.72	10.07	11.05	10.58	10.76	11.09		3.5	8.74	8.79	8.84	9.16	9.14	9.21	9.48	9.52	9.48	7.32	7.36	7.62	7.57	7.38
2886	8.59	8.36	8.38	8.49	8.55				10.45	10.18	10.7	10.08	10.99	10.51	10.81	11.13		3.5	8.72	8.76	8.81	9.15	9.15	9.22	9.47	9.53	9.48	7.35	7.3	7.71	7.54	7.42
2884	8.65	8.37	8.46	8.56	8.37				10.39	10.13	10.64	10.17	10.97	10.56	10.84	11.05		3.48	8.67	8.73	8.81	9.19	9.14	9.23	9.48	9.52	9.47	7.32	7.27	7.7	7.48	7.45
2882	8.57	8.45	8.55	8.57	8.31				10.4	10.18	10.46	10.22	10.97	10.66	10.79	10.98		3.48	8.63	8.76	8.82	9.22	9.11	9.24	9.47	9.52	9.45	7.31	7.36	7.64	7.41	7.34
2880	8.47	8.48	8.58	8.48	8.4				10.42	10.3	10.39	10.21	10.92	10.65	10.85	10.96		3.48	8.64	8.79	8.82	9.22	9.11	9.23	9.44	9.52	9.46	7.38	7.4	7.59	7.4	7.36
2878	8.48	8.46	8.49	8.5	8.42				10.36	10.33	10.51	10.19	10.89	10.63	10.97	10.97		3.47	8.68	8.78	8.8	9.2	9.14	9.21	9.42	9.49	9.47	7.43	7.3	7.56	7.45	7.44
2876	8.49	8.44	8.49	8.6	8.32				10.34	10.26	10.58	10.2	10.91	10.59	10.97	10.96		3.46	8.69	8.76	8.79	9.18	9.14	9.18	9.42	9.46	9.46	7.34	7.22	7.52	7.52	7.41
2874	8.41	8.42	8.56	8.59	8.26				10.42	10.18	10.58	10.3	10.89	10.52	10.86	10.9		3.48	8.64	8.78	8.78	9.19	9.14	9.16	9.42	9.47	9.43	7.3	7.29	7.52	7.53	7.32
2872	8.4	8.42	8.54	8.58	8.29				10.45	10.17	10.54	10.35	10.86	10.52	10.86	10.9		3.48	8.6	8.78	8.74	9.21	9.14	9.15	9.44	9.46	9.42	7.27	7.36	7.58	7.56	7.36
2870	8.46	8.44	8.48	8.61	8.28				10.35	10.2	10.44	10.39	10.96	10.56	10.9	10.98		3.47	8.6	8.79	8.72	9.18	9.12	9.19	9.45	9.44	9.42	7.22	7.34	7.56	7.6	7.42
2868	8.39	8.6	8.54	8.68	8.3				10.27	10.19	10.44	10.32	11	10.51	10.87	11.04		3.46	8.62	8.79	8.74	9.16	9.13	9.19	9.47	9.45	9.43	7.26	7.29	7.52	7.58	7.31
2866	8.25	8.69	8.57	8.8	8.34				10.25	10.16	10.41	10.22	10.91	10.54	10.88	11.03		3.46	8.67	8.78	8.77	9.18	9.15	9.17	9.47	9.46	9.45	7.31	7.23	7.51	7.56	7.23
2864	8.26	8.56	8.5	8.77	8.43				10.27	10.11	10.38	10.17	10.95	10.69	10.8	10.99		3.47	8.69	8.77	8.76	9.21	9.17	9.19	9.46	9.46	9.45	7.38	7.21	7.46	7.54	7.31
2862	8.42	8.56	8.59	8.69	8.47				10.31	10.05	10.38	10.14	11.04	10.65	10.7	11.02		3.48	8.68	8.76	8.72	9.24	9.19	9.23	9.47	9.48	9.45	7.41	7.32	7.46	7.46	7.39
2860	8.45	8.72	8.64	8.67	8.37				10.31	10.06	10.35	10.18	10.99	10.57	10.72	11.07		3.49	8.65	8.74	8.69	9.24	9.17	9.24	9.46	9.51	9.46	7.32	7.38	7.5	7.45	7.38
2858	8.34	8.78	8.55	8.74	8.34				10.35	10.05	10.37	10.21	10.91	10.61	10.85	11.05		3.48	8.64	8.76	8.72	9.23	9.15	9.25	9.45	9.54	9.47	7.32	7.32	7.52	7.58	7.39
2856	8.26	8.63	8.54	8.77	8.38				10.4	10.01	10.39	10.14	10.92	10.61	10.94	11.03		3.47	8.65	8.78	8.74	9.26	9.18	9.29	9.44	9.53	9.47	7.42	7.36	7.58	7.61	7.43
2854	8.29	8.56	8.57	8.68	8.36				10.36	10.02	10.42	10.09	10.99	10.54	10.81	11.09		3.46	8.68	8.77	8.72	9.28	9.21	9.31	9.41	9.5	9.44	7.37	7.47	7.63	7.56	7.5
2852	8.29	8.68	8.51	8.58	8.35				10.21	10.11	10.46	10.12	11.01	10.58	10.74	11.12		3.45	8.72	8.79	8.7	9.25	9.21	9.31	9.36	9.47	9.44	7.36	7.58	7.64	7.62	7.54
2850	8.32	8.77	8.49	8.59	8.51				10.13	10.18	10.54	10.13	10.96	10.64	10.8	11.07		3.45	8.72	8.8	8.71	9.22	9.22	9.32	9.34	9.47	9.45	7.43	7.58	7.65	7.61	7.59
2848	8.42	8.77	8.52	8.59	8.6				10.22	10.19	10.6	10.11	10.97	10.59	10.75	11.01		3.45	8.7	8.77	8.73	9.24	9.24	9.29	9.35	9.5	9.42	7.46	7.44	7.75	7.53	7.56
2846	8.48	8.71	8.55	8.55	8.54				10.21	10.17	10.65	10.08	10.99	10.63	10.73	10.92		3.45	8.65	8.74	8.74	9.25	9.24	9.27	9.37	9.5	9.39	7.44	7.3	7.75	7.54	7.47
2844	8.45	8.68	8.53	8.58	8.48				10.06	10.11	10.63	10.06	10.96	10.7	10.78	10.9		3.43	8.59	8.74	8.7	9.24	9.24	9.25	9.38	9.44	9.38	7.41	7.29	7.63	7.6	7.42
2842	8.43	8.7	8.48	8.56	8.44				10.07	10.1	10.58	10.07	10.93	10.66	10.88	10.96		3.43	8.59	8.79	8.68	9.24	9.24	9.25	9.38	9.39	9.41	7.38	7.32	7.55	7.53	7.44
2840	8.5	8.63	8.5	8.44	8.44				10.12	10.21	10.56	10.11	10.91	10.67	11.01	11.01		3.44	8.6	8.8	8.67	9.22	9.18	9.27	9.37	9.37	9.4	7.32	7.29	7.45	7.38	7.42
2838	8.59	8.54	8.6	8.35	8.51				10.09	10.27	10.54	10.03	11.03	10.67	10.95	10.91		3.43	8.61	8.81	8.66	9.22	9.18	9.27	9.4	9.39	9.39	7.32	7.27	7.39	7.5	7.33
2836	8.55	8.6	8.59	8.41	8.62				10.1	10.2	10.55	9.98	11.08	10.57	10.76	10.85		3.44	8.62	8.85	8.7	9.22	9.21	9.25	9.43	9.4	9.39	7.41	7.29	7.39	7.63	7.35
2834	8.47	8.67	8.47	8.4	8.69				10.13	10.15	10.53	10	11.01	10.52	10.69	10.91		3.46	8.65	8.89	8.71	9.2	9.2	9.26	9.41	9.41	9.39	7.44	7.27	7.45	7.58	7.41
2832	8.45	8.6	8.42	8.29	8.59				10.13	10.12	10.43	10.05	11.02	10.49	10.73	10.92		3.47	8.68	8.91	8.71	9.19	9.18	9.27	9.4	9.42	9.39	7.43	7.28	7.5	7.48	7.42
2830	8.48	8.48	8.48	8.27	8.48				10.13	10.06	10.42	10.03	11	10.4	10.78	10.96		3.49	8.71	8.9	8.75	9.2	9.15	9.26	9.39	9.42	9.39	7.44	7.32	7.44	7.46	7.33
2828	8.46	8.48	8.52	8.27	8.49				10.15	9.98	10.43	9.95	10.93	10.32	10.76	11.01		3.51	8.76	8.89	8.79	9.22	9.13	9.24	9.35	9.41	9.39	7.44	7.36	7.4	7.58	7.28
2826	8.5	8.58	8.38	8.2	8.55				10.14	9.94	10.41	9.95	10.95	10.34	10.73	10.95		3.52	8.8	8.91	8.82	9.24	9.14	9.26	9.35	9.41	9.39	7.4	7.44	7.41	7.68	7.28
2824	8.5	8.49	8.19	8.13	8.51				10.06	9.94	10.46	10.01	10.97	10.43	10.69	10.82		3.53	8.85	8.95	8.84	9.23	9.15	9.3	9.37	9.39	9.4	7.36	7.48	7.38	7.68	7.3
2822	8.41	8.29	8.17	8.14	8.47				10.05	10.03	10.47	10.03	10.91	10.37	10.64	10.75		3.54	8.89	8.95	8.85	9.24	9.15	9.32	9.38	9.38	9.42	7.32	7.51	7.37	7.62	7.33
2820	8.36	8.23	8.29	8.25	8.44				10.1	10.1	10.45	9.97	10.82	10.26	10.6	10.76		3.55	8.9	8.9	8.87	9.27	9.14	9.31	9.39	9.41	9.43	7.29	7.55	7.32	7.62	7.28
2818	8.4	8.26	8.34	8.36	8.44				10.05	10.06	10.46	9.96	10.78	10.32	10.57	10.83		3.56	8.88	8.87	8.87	9.25	9.15	9.33	9.41	9.41	9.41	7.37	7.49	7.41	7.68	7.16
2816	8.5	8.34	8.34	8.36	8.44				9.99	10.02	10.45	9.99	10.84	10.37	10.65	10.82		3.56	8.88	8.86	8.9	9.23	9.21	9.33	9.43	9.38	9.39	7.45	7.47	7.65	7.67	7
2814	8.52	8.33	8.31	8.37	8.36				10.03	10	10.44	9.91	10.91	10.42	10.72	10.72		3.57	8.91	8.85	8.94	9.23	9.26	9.29	9.42	9.4	9.39	7.48	7.48	7.76	7.65	7.02
2812	8.4	8.29	8.27	8.44	8.33				10.08	10.04	10.4	9.91	10.95	10.43	10.7	10.67		3.58	8.93	8.82	8.97	9.24	9.25	9.26	9.42	9.43	9.39	7.48	7.49	7.66	7.71	7.2
2810	8.4	8.35	8.23	8.43	8.28				10.13	10.13	10.39	10.01	11.01	10.33	10.69	10.68		3.56	8.93	8.79	9	9.28	9.29	9.29	9.43	9.44	9.43	7.45	7.54	7.62	7.78	7.33
2808	8.43	8.34	8.25	8.41	8.16				10.2	10.15	10.37	10.08	10.99	10.28	10.66	10.71		3.55	8.93	8.74	9.01	9.32	9.32	9.33	9.45	9.46	9.43	7.35	7.6	7.66	7.75	7.34
2806	8.41	8.26	8.34	8.32	8.29				10.26	10.09	10.3	10.05	10.86	10.27	10.65	10.77		3.55	8.92	8.71	9.01	9.32	9.31	9.32	9.45	9.48	9.41	7.25	7.65	7.76	7.65	7.22
2804	8.42	8.2	8.41	8.27	8.47				10.26	10.03	10.25	10.02	10.85	10.35	10.69	10.76		3.55	8.91	8.68	9.02	9.28	9.31	9.3	9.45	9.48	9.45	7.22	7.64	7.83	7.67	7.11
2802	8.42	8.28	8.4	8.22	8.45				10.23	9.96	10.26	10.05	10.99	10.43	10.67	10.61		3.53	8.87	8.66	9	9.26	9.33	9.29	9.44	9.47	9.51	7.19	7.6	7.75	7.68	7.1
2800	8.47	8.33	8.37	8.21	8.33				10.25	9.9	10.32	10.07	10.95	10.4	10.5	10.46		3.52	8.84	8.64	9	9.27	9.3	9.26	9.45	9.49	9.51	7.17	7.6	7.74	7.68	7.07
2798	8.51	8.33	8.38	8.25	8.25				10.2	9.9	10.32	10.03	10.9	10.37	10.43	10.48		3.51	8.8	8.65	8.98	9.28	9.27	9.25	9.49	9.49	9.48	7.18	7.65	7.76	7.68	7.16
2796	8.43	8.33	8.35	8.29	8.24				10.11	10.03	10.26	10.09	10.94	10.39	10.46	10.56		3.49	8.77	8.65	8.96	9.29	9.25	9.24	9.52	9.44	9.47	7.23	7.59	7.74	7.6	7.29
2794	8.36	8.29	8.25	8.36	8.23				10.04	10.08	10.27	10.18	10.86	10.33	10.48	10.62		3.47	8.75	8.63	8.95	9.24	9.23	9.22	9.49	9.42	9.5	7.22	7.47	7.8	7.48	7.33
2792	8.35	8.27	8.27	8.39	8.28				10.05	10	10.33	10.11	10.76	10.34	10.49	10.65		3.46	8.7	8.64	8.91	9.17	9.22	9.19	9.47	9.42	9.53	7.13	7.38	7.82	7.42	7.32
2790	8.4	8.29	8.37	8.34	8.24				10.09	9.98	10.31	10	10.74	10.42	10.47	10.68		3.46	8.67	8.68	8.86	9.17	9.24	9.16	9.49	9.43	9.53	7.1	7.33	7.76	7.39	7.31
2788	8.45	8.28	8.46	8.36	8.16				10.03	10.01	10.22	10	10.81	10.36	10.43	10.76		3.44	8.68	8.68	8.81	9.18	9.22	9.16	9.5	9.47	9.51	7.13	7.36	7.73	7.41	7.33
2786	8.46	8.27	8.38	8.47	8.22				9.98	10.05	10.15	10.12	10.89	10.24	10.5	10.76		3.42	8.63	8.69	8.77	9.18	9.18	9.14	9.5	9.47	9.49	7.14	7.43	7.7	7.44	7.42
2784	8.45	8.33	8.28	8.49	8.19				10.05	10.04	10.11	10.09	10.84	10.27	10.58	10.66		3.4	8.57	8.72	8.74	9.15	9.17	9.14	9.49	9.44	9.47	7.15	7.41	7.69	7.37	7.48
2782	8.42	8.32	8.31	8.36	8.04				10.11	10.03	10.16	10.04	10.76	10.38	10.56	10.58		3.4	8.54	8.76	8.69	9.09	9.17	9.14	9.48	9.42	9.46	7.16	7.31	7.72	7.25	7.53
2780	8.38	8.3	8.33	8.3	8.04				10.07	10.04	10.23	10.06	10.79	10.47	10.55	10.62		3.41	8.51	8.81	8.64	9.05	9.13	9.16	9.46	9.43	9.45	7.25	7.25	7.66	7.25	7.58
2778	8.38	8.35	8.28	8.38	8.13				10.05	10.05	10.3	9.94	10.82	10.5	10.56	10.78		3.42	8.5	8.85	8.64	9.07	9.08	9.17	9.46	9.44	9.44	7.36	7.22	7.58	7.34	7.62
2776	8.38	8.39	8.29	8.48	8.3				10.08	10.09	10.37	9.86	10.81	10.41	10.6	10.81		3.42	8.55	8.87	8.65	9.1	9.07	9.2	9.47	9.44	9.43	7.46	7.19	7.49	7.37	7.62
2774	8.29	8.37	8.35	8.55	8.35				10.14	10.12	10.34	9.84	10.83	10.36	10.61	10.72		3.43	8.61	8.92	8.64	9.13	9.08	9.21	9.47	9.43	9.45	7.44	7.18	7.38	7.34	7.6
2772	8.23	8.45	8.34	8.52	8.3				10.17	10.09	10.32	9.86	10.86	10.34	10.54	10.62		3.43	8.63	8.98	8.64	9.14	9.09	9.22	9.45	9.44	9.47	7.31	7.18	7.36	7.3	7.66
2770	8.22	8.45	8.36	8.41	8.26				10.17	10	10.39	9.99	10.92	10.28	10.54	10.63		3.45	8.63	9.03	8.66	9.15	9.1	9.25	9.42	9.46	9.45	7.33	7.22	7.4	7.34	7.65
2768	8.21	8.39	8.43	8.33	8.2				10.1	10	10.43	10.05	10.87	10.28	10.51	10.72		3.48	8.67	9.05	8.67	9.15	9.13	9.29	9.4	9.48	9.44	7.5	7.21	7.45	7.43	7.66
2766	8.3	8.42	8.5	8.29	8.14				10.02	9.97	10.32	10.02	10.71	10.32	10.42	10.71		3.49	8.74	9.08	8.69	9.16	9.13	9.33	9.41	9.54	9.46	7.57	7.15	7.56	7.44	7.77
2764	8.32	8.42	8.51	8.37	8.08				9.95	9.91	10.27	9.96	10.64	10.33	10.33	10.6		3.5	8.79	9.1	8.73	9.18	9.15	9.38	9.42	9.54	9.47	7.59	7.15	7.59	7.41	7.86
2762	8.37	8.4	8.48	8.47	8.13				9.97	9.91	10.24	9.92	10.67	10.29	10.38	10.51		3.51	8.83	9.1	8.75	9.22	9.18	9.43	9.42	9.52	9.45	7.7	7.31	7.52	7.51	7.86
2760	8.4	8.4	8.46	8.43	8.24				10.04	9.86	10.09	9.87	10.66	10.19	10.5	10.48		3.53	8.85	9.11	8.78	9.25	9.21	9.46	9.43	9.55	9.46	7.72	7.45	7.44	7.61	7.74
2758	8.24	8.44	8.41	8.46	8.29				10	9.81	10	9.88	10.57	10.09	10.45	10.5		3.56	8.87	9.15	8.85	9.28	9.24	9.48	9.45	9.58	9.47	7.55	7.46	7.44	7.65	7.62
2756	8.16	8.53	8.44	8.55	8.34				9.9	9.78	10.05	9.97	10.49	10.15	10.39	10.53		3.58	8.93	9.15	8.88	9.32	9.28	9.51	9.44	9.58	9.45	7.39	7.45	7.48	7.7	7.6
2754	8.28	8.54	8.52	8.52	8.42				9.94	9.77	10.15	9.98	10.5	10.28	10.41	10.57		3.58	8.97	9.13	8.9	9.38	9.34	9.51	9.45	9.58	9.44	7.43	7.48	7.5	7.71	7.61
2752	8.4	8.5	8.48	8.48	8.4				9.94	9.74	10.14	9.87	10.57	10.33	10.41	10.68		3.6	9.02	9.1	8.95	9.4	9.37	9.48	9.45	9.56	9.46	7.55	7.5	7.47	7.69	7.62
2750	8.35	8.43	8.41	8.49	8.36				9.86	9.72	10.11	9.82	10.56	10.28	10.36	10.72		3.61	9.08	9.05	8.99	9.43	9.4	9.49	9.46	9.56	9.49	7.58	7.47	7.42	7.74	7.6
2748	8.28	8.41	8.39	8.48	8.37				9.87	9.75	10.18	9.81	10.58	10.15	10.32	10.66		3.62	9.11	9.01	9	9.46	9.44	9.51	9.47	9.56	9.49	7.58	7.51	7.41	7.78	7.57
2746	8.26	8.5	8.36	8.44	8.35				9.94	9.75	10.22	9.79	10.61	10.09	10.33	10.65		3.63	9.08	8.99	9	9.45	9.48	9.5	9.47	9.55	9.49	7.57	7.55	7.38	7.83	7.55
2744	8.24	8.53	8.3	8.41	8.27				9.98	9.72	10.14	9.82	10.56	10.15	10.41	10.65		3.62	9.04	8.95	9.03	9.43	9.49	9.47	9.46	9.55	9.51	7.63	7.52	7.37	7.89	7.54
2742	8.28	8.38	8.24	8.39	8.3				9.96	9.73	10.12	9.87	10.48	10.22	10.49	10.68		3.61	9.01	8.87	9.07	9.46	9.51	9.45	9.48	9.54	9.52	7.66	7.53	7.49	7.9	7.46
2740	8.31	8.28	8.26	8.41	8.35				9.91	9.79	10.13	9.78	10.44	10.26	10.47	10.74		3.61	9.01	8.78	9.07	9.47	9.52	9.42	9.49	9.54	9.49	7.56	7.54	7.59	7.95	7.31
2738	8.29	8.33	8.24	8.4	8.36				9.86	9.88	10.19	9.74	10.49	10.29	10.47	10.71		3.59	9	8.71	9.07	9.45	9.51	9.4	9.5	9.55	9.49	7.54	7.59	7.61	7.98	7.19
2736	8.24	8.4	8.21	8.33	8.44				9.86	9.95	10.24	9.76	10.52	10.3	10.58	10.68		3.57	8.96	8.69	9.06	9.44	9.5	9.36	9.49	9.55	9.47	7.57	7.72	7.65	7.96	7.19
2734	8.26	8.45	8.23	8.3	8.46				9.89	10	10.28	9.77	10.51	10.28	10.72	10.7		3.56	8.92	8.66	9.05	9.4	9.48	9.31	9.46	9.53	9.46	7.56	7.83	7.71	7.86	7.28
2732	8.34	8.39	8.26	8.29	8.43				9.9	9.99	10.26	9.8	10.48	10.2	10.71	10.75		3.53	8.86	8.64	9.04	9.38	9.44	9.27	9.44	9.49	9.47	7.48	7.89	7.75	7.77	7.3
2730	8.31	8.26	8.28	8.29	8.37				9.85	9.97	10.25	9.81	10.55	10.13	10.6	10.71		3.51	8.82	8.62	9.01	9.36	9.41	9.23	9.45	9.45	9.46	7.38	7.82	7.78	7.74	7.26
2728	8.23	8.29	8.28	8.28	8.28				9.83	9.96	10.31	9.76	10.62	10.09	10.47	10.62		3.49	8.79	8.6	8.96	9.36	9.41	9.21	9.46	9.41	9.47	7.41	7.66	7.8	7.73	7.26
2726	8.27	8.42	8.33	8.25	8.19				9.86	9.99	10.28	9.75	10.52	10.1	10.45	10.66		3.47	8.73	8.6	8.92	9.32	9.42	9.17	9.46	9.4	9.46	7.37	7.6	7.78	7.79	7.14
2724	8.28	8.41	8.36	8.25	8.17				9.8	9.99	10.21	9.82	10.43	10.12	10.56	10.66		3.44	8.65	8.58	8.86	9.23	9.39	9.12	9.47	9.39	9.45	7.23	7.76	7.78	7.78	7
2722	8.34	8.34	8.28	8.23	8.23				9.83	9.98	10.23	9.83	10.35	10.13	10.58	10.64		3.41	8.58	8.57	8.79	9.16	9.33	9.1	9.47	9.36	9.41	7.2	7.87	7.82	7.71	7.04
2720	8.37	8.32	8.2	8.27	8.37				9.95	10.03	10.24	9.79	10.36	10.13	10.53	10.6		3.39	8.54	8.59	8.74	9.13	9.29	9.09	9.44	9.32	9.34	7.21	7.73	7.88	7.64	7.05
2718	8.37	8.32	8.23	8.33	8.43				9.94	10	10.19	9.77	10.4	10.08	10.47	10.58		3.36	8.52	8.61	8.7	9.14	9.27	9.1	9.4	9.29	9.31	7.28	7.61	7.9	7.58	7.07
2716	8.33	8.28	8.15	8.36	8.37				9.9	9.88	10.1	9.81	10.37	10.05	10.38	10.58		3.33	8.46	8.62	8.67	9.15	9.23	9.1	9.35	9.3	9.33	7.3	7.58	7.89	7.55	7.17
2714	8.22	8.2	8.12	8.36	8.3				9.8	9.8	10.14	9.81	10.32	10.07	10.34	10.58		3.32	8.41	8.65	8.62	9.11	9.15	9.1	9.32	9.33	9.33	7.22	7.63	7.96	7.48	7.15
2712	8.21	8.17	8.22	8.34	8.24				9.76	9.8	10.24	9.75	10.3	10.08	10.36	10.61		3.31	8.36	8.69	8.56	9.07	9.08	9.1	9.31	9.32	9.32	7.2	7.63	7.96	7.49	7.13
2710	8.28	8.21	8.26	8.29	8.25				9.79	9.81	10.2	9.76	10.31	10.01	10.44	10.62		3.31	8.33	8.72	8.53	9.05	9.06	9.12	9.31	9.3	9.34	7.24	7.55	7.91	7.47	7.17
2708	8.25	8.18	8.27	8.23	8.29				9.76	9.82	10	9.77	10.27	9.92	10.42	10.61		3.31	8.29	8.78	8.52	9.03	9.07	9.16	9.3	9.3	9.36	7.2	7.52	7.91	7.37	7.15
2706	8.2	8.1	8.22	8.2	8.28				9.74	9.83	9.91	9.69	10.26	9.86	10.28	10.55		3.32	8.26	8.85	8.5	9.03	9.07	9.21	9.28	9.34	9.35	7.14	7.55	7.89	7.32	7.14
2704	8.18	8.04	8.14	8.27	8.25				9.69	9.75	9.88	9.61	10.31	9.89	10.22	10.46		3.32	8.29	8.91	8.49	9.05	9.06	9.24	9.29	9.39	9.31	7.17	7.49	7.78	7.32	7.24
2702	8.11	8	8.14	8.31	8.23				9.65	9.62	9.91	9.53	10.32	9.91	10.27	10.46		3.33	8.35	8.97	8.48	9.08	9.06	9.25	9.28	9.42	9.31	7.3	7.35	7.73	7.36	7.43
2700	8.17	8.05	8.17	8.26	8.14				9.7	9.6	9.99	9.44	10.24	9.82	10.3	10.56		3.34	8.4	9.01	8.47	9.1	9.09	9.29	9.24	9.43	9.32	7.32	7.32	7.79	7.31	7.51
2698	8.22	8.17	8.17	8.24	8.04				9.7	9.67	10.05	9.46	10.18	9.84	10.33	10.68		3.35	8.43	9.05	8.5	9.13	9.1	9.33	9.25	9.44	9.32	7.27	7.36	7.74	7.19	7.42
2696	8.2	8.18	8.19	8.28	7.95				9.74	9.72	10.11	9.57	10.23	9.97	10.41	10.71		3.35	8.48	9.09	8.53	9.16	9.1	9.36	9.28	9.46	9.32	7.32	7.47	7.53	7.15	7.38
2694	8.15	8.13	8.27	8.34	7.91				9.85	9.66	10.17	9.63	10.26	10.09	10.38	10.6		3.37	8.55	9.09	8.55	9.2	9.11	9.39	9.29	9.49	9.3	7.38	7.4	7.46	7.21	7.51
2692	8.04	8.2	8.32	8.35	7.95				9.85	9.62	10.23	9.63	10.25	10.08	10.35	10.58		3.4	8.62	9.11	8.58	9.24	9.13	9.43	9.31	9.49	9.3	7.31	7.27	7.49	7.25	7.64
2690	8.02	8.24	8.26	8.3	8				9.76	9.65	10.24	9.6	10.15	9.97	10.37	10.57		3.43	8.65	9.18	8.62	9.29	9.17	9.46	9.37	9.5	9.35	7.28	7.21	7.5	7.22	7.62
2688	8.11	8.24	8.2	8.22	8.08				9.7	9.68	10.2	9.67	10.09	9.89	10.35	10.55		3.45	8.69	9.24	8.68	9.32	9.21	9.47	9.42	9.54	9.4	7.36	7.11	7.47	7.22	7.59
2686	8.15	8.32	8.2	8.27	8.14				9.84	9.74	10.26	9.79	10.14	9.87	10.43	10.57		3.48	8.77	9.26	8.74	9.35	9.24	9.52	9.41	9.56	9.42	7.51	7.05	7.52	7.37	7.7
2684	8.11	8.38	8.17	8.37	8.16				9.96	9.77	10.29	9.75	10.21	9.91	10.58	10.6		3.51	8.86	9.23	8.81	9.39	9.3	9.55	9.4	9.56	9.42	7.61	7.13	7.52	7.48	7.81
2682	8.07	8.31	8.18	8.41	8.05				9.95	9.79	10.21	9.77	10.19	9.94	10.56	10.66		3.54	8.93	9.21	8.87	9.42	9.35	9.55	9.44	9.57	9.47	7.53	7.22	7.37	7.46	7.84
2680	8.11	8.28	8.21	8.41	8.02				9.89	9.79	10.21	9.91	10.15	10.03	10.41	10.6		3.55	8.97	9.2	8.92	9.48	9.37	9.54	9.47	9.57	9.51	7.44	7.31	7.23	7.45	7.8
2678	8.14	8.25	8.27	8.46	8.1				9.95	9.8	10.17	9.96	10.16	10.09	10.45	10.55		3.57	9.01	9.17	8.98	9.5	9.42	9.52	9.51	9.58	9.53	7.47	7.4	7.19	7.48	7.72
2676	8.14	8.19	8.35	8.48	8.04				10.04	9.78	10.09	9.89	10.26	10.15	10.51	10.66		3.58	9.07	9.12	9.03	9.5	9.47	9.5	9.54	9.6	9.56	7.55	7.38	7.22	7.55	7.77
2674	8.08	8.26	8.31	8.43	7.99				9.97	9.83	10	9.79	10.27	10.16	10.46	10.58		3.59	9.13	9.07	9.08	9.49	9.49	9.47	9.56	9.58	9.59	7.63	7.36	7.35	7.61	7.82
2672	8.01	8.33	8.18	8.38	8.06				9.87	9.89	9.95	9.75	10.17	10.04	10.45	10.42		3.61	9.16	9.02	9.12	9.47	9.51	9.45	9.6	9.54	9.56	7.62	7.4	7.37	7.59	7.74
2670	8.03	8.3	8.17	8.42	8.14				9.84	9.78	9.98	9.78	10.19	9.87	10.49	10.35		3.62	9.17	8.98	9.14	9.47	9.52	9.44	9.62	9.52	9.56	7.64	7.4	7.18	7.64	7.63
2668	8.02	8.23	8.25	8.52	8.14				9.81	9.7	10.06	9.73	10.23	9.82	10.48	10.35		3.62	9.17	8.93	9.16	9.46	9.49	9.39	9.6	9.5	9.56	7.71	7.43	7.19	7.77	7.62
2666	8.01	8.21	8.29	8.53	8.04				9.83	9.76	10.04	9.62	10.18	9.83	10.38	10.35		3.62	9.18	8.87	9.21	9.44	9.47	9.33	9.59	9.48	9.56	7.69	7.42	7.34	7.8	7.7
2664	8.02	8.35	8.33	8.45	7.91				9.84	9.79	9.93	9.71	10.11	9.82	10.27	10.34		3.62	9.16	8.8	9.21	9.41	9.46	9.3	9.58	9.44	9.57	7.55	7.47	7.29	7.84	7.71
2662	8.06	8.41	8.34	8.41	7.85				9.83	9.79	9.89	9.81	10.15	9.9	10.24	10.39		3.61	9.13	8.74	9.19	9.39	9.45	9.26	9.56	9.41	9.57	7.44	7.58	7.21	7.94	7.65
2660	8.09	8.36	8.34	8.33	7.93				9.76	9.74	9.91	9.68	10.16	9.96	10.22	10.4		3.6	9.1	8.69	9.17	9.33	9.45	9.2	9.55	9.4	9.53	7.4	7.59	7.25	7.92	7.59
2658	8.14	8.46	8.39	8.27	8.05				9.68	9.7	9.96	9.57	10.13	9.89	10.2	10.29		3.59	9.04	8.63	9.14	9.26	9.42	9.16	9.54	9.39	9.49	7.41	7.65	7.33	7.81	7.48
2656	8.12	8.51	8.35	8.41	8.11				9.7	9.62	10.01	9.59	10.12	9.89	10.11	10.34		3.57	9	8.56	9.12	9.2	9.37	9.12	9.52	9.38	9.49	7.4	7.71	7.41	7.83	7.37
2654	8.03	8.38	8.22	8.57	8.14				9.72	9.58	9.98	9.63	10.06	9.9	10.01	10.49		3.54	8.97	8.52	9.07	9.16	9.31	9.1	9.5	9.36	9.46	7.38	7.77	7.46	7.9	7.41
2652	8.02	8.26	8.17	8.49	8.18				9.66	9.56	9.86	9.64	9.98	9.81	10.01	10.45		3.5	8.9	8.51	9	9.14	9.28	9.09	9.51	9.33	9.44	7.42	7.78	7.54	7.89	7.47
2650	7.98	8.24	8.16	8.27	8.14				9.62	9.5	9.84	9.58	9.92	9.78	10.09	10.26		3.48	8.82	8.49	8.95	9.11	9.27	9.06	9.54	9.33	9.43	7.39	7.65	7.54	7.83	7.36
2648	7.9	8.18	8.14	8.2	8.09				9.61	9.46	9.88	9.54	9.87	9.82	10.16	10.23		3.47	8.74	8.5	8.92	9.07	9.21	9.05	9.51	9.35	9.43	7.29	7.62	7.5	7.84	7.32
2646	7.94	8.15	8.14	8.29	8.07				9.6	9.48	9.89	9.61	9.9	9.84	10.22	10.3		3.45	8.67	8.51	8.9	9.02	9.14	9.05	9.44	9.34	9.42	7.25	7.79	7.59	7.86	7.36
2644	8	8.11	8.1	8.26	8.08				9.67	9.64	9.98	9.58	10	9.95	10.13	10.27		3.41	8.62	8.52	8.86	8.97	9.12	9.04	9.39	9.34	9.38	7.23	7.77	7.7	7.87	7.29
2642	8.01	8.12	8.12	8.17	8.08				9.84	9.68	10.03	9.45	9.97	10.02	10.11	10.28		3.39	8.57	8.56	8.78	8.95	9.1	9.05	9.36	9.36	9.35	7.24	7.59	7.65	7.87	7.23
2640	7.98	8.2	8.16	8.12	8.01				9.81	9.54	10.02	9.47	9.98	9.99	10.25	10.43		3.38	8.54	8.59	8.68	8.94	9.04	9.08	9.34	9.39	9.32	7.19	7.49	7.64	7.81	7.22
2638	7.98	8.21	8.19	8.14	8.01				9.69	9.52	10.08	9.45	10.11	9.92	10.32	10.53		3.36	8.5	8.61	8.6	8.92	9.01	9.12	9.34	9.42	9.31	7.07	7.54	7.77	7.71	7.23
2636	8	8.21	8.1	8.1	8.07				9.72	9.62	10.07	9.36	10.2	9.88	10.35	10.57		3.34	8.44	8.68	8.56	8.92	8.99	9.18	9.34	9.43	9.32	6.94	7.56	7.87	7.6	7.29
2634	8.02	8.24	8.11	8.04	8.1				9.72	9.67	9.96	9.39	10.14	9.99	10.37	10.59		3.31	8.42	8.75	8.54	8.95	8.98	9.24	9.32	9.47	9.32	6.91	7.54	7.85	7.71	7.27
2632	8	8.18	8.11	8.04	8.12				9.74	9.72	9.86	9.44	10.01	10.06	10.33	10.57		3.3	8.4	8.81	8.53	8.99	8.98	9.26	9.32	9.51	9.3	7	7.59	7.95	7.84	7.22
2630	8.04	8.13	8.04	8.1	8.11				9.77	9.77	9.88	9.56	10.05	10.05	10.32	10.59		3.3	8.38	8.87	8.52	9.04	8.96	9.31	9.32	9.54	9.32	7.04	7.61	8.07	7.67	7.28
2628	8.1	8.02	8.05	8.2	8.14				9.67	9.8	9.91	9.68	10.16	10.04	10.37	10.61		3.31	8.38	8.9	8.5	9.09	8.96	9.37	9.34	9.56	9.36	7.06	7.49	8	7.49	7.34
2626	8.06	7.89	8.08	8.23	8.19				9.64	9.85	9.87	9.64	10.14	10.03	10.35	10.58		3.32	8.39	8.96	8.51	9.11	8.98	9.42	9.37	9.6	9.39	7.02	7.35	7.95	7.45	7.28
2624	8.01	8	8.14	8.14	8.11				9.76	9.84	9.98	9.59	10.07	9.96	10.37	10.5		3.33	8.41	9.03	8.53	9.13	9	9.48	9.38	9.61	9.42	6.96	7.35	7.99	7.47	7.24
2622	8.08	8.12	8.15	8.03	8.05				9.75	9.91	10.1	9.6	10.02	9.89	10.39	10.51		3.34	8.45	9.09	8.53	9.2	9.04	9.53	9.41	9.6	9.47	6.94	7.25	7.94	7.5	7.39
2620	8.15	8.1	8.13	7.94	8.09				9.66	9.96	10.13	9.58	10.03	9.83	10.33	10.52		3.36	8.5	9.13	8.55	9.26	9.09	9.57	9.45	9.63	9.51	7.06	7.16	7.88	7.54	7.53
2618	8.14	8.07	8.1	7.86	8.09				9.64	9.88	10.04	9.52	10.19	9.76	10.28	10.42		3.38	8.55	9.15	8.56	9.3	9.14	9.6	9.45	9.7	9.53	7.22	7.26	7.89	7.53	7.57
2616	8.07	8.01	8.11	7.88	8.11				9.65	9.82	9.94	9.47	10.35	9.78	10.29	10.28		3.41	8.62	9.18	8.61	9.35	9.2	9.63	9.44	9.72	9.56	7.17	7.34	7.95	7.44	7.59
2614	8.08	7.99	8.13	8.06	8.17				9.64	9.79	9.91	9.45	10.33	9.87	10.23	10.2		3.43	8.68	9.21	8.69	9.42	9.28	9.68	9.49	9.71	9.58	7.13	7.25	7.94	7.36	7.64
2612	8.16	8.12	8.13	8.09	8.17				9.58	9.63	9.89	9.43	10.17	9.85	10.15	10.22		3.46	8.75	9.24	8.76	9.49	9.36	9.68	9.55	9.69	9.61	7.24	7.12	7.88	7.32	7.72
2610	8.22	8.21	8.04	8.07	8.17				9.54	9.45	9.83	9.53	10.08	9.87	10.07	10.26		3.47	8.81	9.24	8.84	9.55	9.43	9.65	9.58	9.72	9.66	7.37	7.03	7.84	7.31	7.72
2608	8.19	8.23	7.99	8.09	8.11				9.51	9.53	9.84	9.58	10.1	9.88	10.06	10.25		3.49	8.87	9.23	8.89	9.59	9.48	9.65	9.58	9.72	9.65	7.37	7.02	7.79	7.28	7.69
2606	8.13	8.19	8.02	8.09	8.03				9.51	9.59	9.88	9.57	10.05	9.86	10.09	10.27		3.52	8.93	9.21	8.93	9.61	9.53	9.66	9.59	9.64	9.61	7.4	7.13	7.78	7.31	7.71
2604	8.13	8.04	7.98	8.07	7.97				9.52	9.49	9.88	9.55	10.05	9.76	10.05	10.32		3.55	8.97	9.18	9.01	9.61	9.54	9.67	9.6	9.6	9.62	7.47	7.2	7.72	7.46	7.7
2602	8.21	7.91	7.98	8.08	7.97				9.45	9.41	9.89	9.49	10.07	9.7	9.98	10.32		3.58	9.06	9.11	9.08	9.61	9.55	9.64	9.61	9.6	9.63	7.49	7.12	7.64	7.47	7.68
2600	8.35	7.86	8.05	8.17	8.1				9.38	9.38	9.89	9.41	10.03	9.78	9.99	10.3		3.59	9.15	9.04	9.12	9.63	9.58	9.57	9.59	9.56	9.61	7.52	7.06	7.63	7.4	7.73
2598	8.33	7.93	8.13	8.25	8.13				9.41	9.36	9.87	9.36	10.04	9.84	10.02	10.28		3.6	9.17	8.97	9.17	9.63	9.62	9.5	9.56	9.5	9.6	7.57	7.11	7.59	7.41	7.77
2596	8.14	8.02	8.16	8.22	7.98				9.47	9.27	9.86	9.37	10.05	9.81	10.03	10.26		3.61	9.17	8.92	9.18	9.55	9.63	9.47	9.55	9.43	9.6	7.64	7.19	7.52	7.44	7.82
2594	8.08	8.09	8.07	8.22	7.91				9.46	9.31	9.82	9.38	9.98	9.84	9.97	10.32		3.63	9.17	8.87	9.18	9.5	9.61	9.43	9.56	9.36	9.59	7.67	7.23	7.42	7.48	7.75
2592	8.13	8.07	8.03	8.19	7.93				9.38	9.5	9.81	9.37	9.96	9.87	9.98	10.33		3.63	9.17	8.78	9.18	9.48	9.59	9.37	9.55	9.34	9.55	7.65	7.23	7.4	7.51	7.67
2590	8.11	8.05	8.06	8.17	7.98				9.41	9.56	9.83	9.45	9.97	9.84	10.09	10.35		3.61	9.2	8.68	9.2	9.43	9.58	9.3	9.49	9.31	9.49	7.7	7.27	7.41	7.58	7.75
2588	8.12	8.06	8.1	8.24	7.95				9.5	9.45	9.89	9.44	10.03	9.89	10.09	10.4		3.6	9.18	8.61	9.18	9.37	9.55	9.23	9.44	9.26	9.44	7.81	7.41	7.33	7.71	7.8
2586	8.12	8.04	8.14	8.31	7.87				9.56	9.38	9.94	9.42	10.11	9.98	10.09	10.39		3.6	9.14	8.54	9.12	9.33	9.5	9.17	9.41	9.23	9.39	7.78	7.42	7.31	7.73	7.7
2584	8.05	7.99	8.08	8.29	7.87				9.61	9.42	9.92	9.49	10.03	9.93	10.19	10.36		3.58	9.11	8.48	9.08	9.28	9.44	9.13	9.37	9.21	9.34	7.69	7.43	7.35	7.67	7.5
2582	7.91	7.93	8.01	8.28	7.88				9.68	9.41	9.91	9.55	9.97	9.87	10.31	10.44		3.56	9.02	8.44	9.05	9.21	9.38	9.06	9.31	9.18	9.29	7.73	7.46	7.35	7.72	7.4
2580	7.93	7.91	8.03	8.31	7.88				9.79	9.45	9.95	9.6	10.09	9.96	10.35	10.48		3.54	8.95	8.37	8.99	9.12	9.31	9	9.26	9.16	9.24	7.79	7.4	7.34	7.83	7.54
2578	7.95	7.88	8.03	8.32	7.88				9.71	9.57	9.95	9.6	10.21	10.05	10.33	10.42		3.51	8.93	8.33	8.94	9.05	9.25	9.01	9.23	9.17	9.22	7.77	7.44	7.31	7.89	7.53
2576	7.88	7.89	7.99	8.24	7.91				9.62	9.6	9.9	9.56	10.12	10.04	10.3	10.39		3.48	8.88	8.33	8.89	9.01	9.21	9.03	9.19	9.19	9.21	7.65	7.6	7.33	7.94	7.45
2574	7.88	7.97	7.98	8.12	7.98				9.64	9.57	9.92	9.67	10.08	9.97	10.28	10.39		3.45	8.8	8.32	8.83	8.98	9.15	9	9.17	9.2	9.19	7.54	7.73	7.37	8.02	7.49
2572	7.88	8.03	8.02	8.08	7.95				9.62	9.54	9.94	9.68	10.15	9.8	10.32	10.39		3.42	8.7	8.31	8.76	8.97	9.1	9.01	9.14	9.23	9.17	7.55	7.72	7.38	8.05	7.51
2570	7.83	8.04	8.06	8.07	7.95				9.57	9.6	9.91	9.56	10.23	9.73	10.38	10.36		3.39	8.58	8.31	8.67	8.99	9.08	9.08	9.11	9.29	9.16	7.51	7.68	7.37	8.05	7.48
2568	7.84	7.94	8.07	8.07	8				9.65	9.71	9.88	9.47	10.26	9.78	10.39	10.33		3.37	8.51	8.34	8.57	8.97	9.03	9.11	9.12	9.32	9.16	7.43	7.63	7.43	8.07	7.37
2566	7.9	7.86	7.99	8.08	7.95				9.73	9.68	9.84	9.45	10.25	9.87	10.37	10.28		3.33	8.46	8.38	8.51	8.93	8.99	9.11	9.15	9.3	9.18	7.42	7.64	7.56	8.08	7.2
2564	7.88	8	7.89	8.05	7.87				9.66	9.54	9.79	9.5	10.26	9.92	10.3	10.2		3.3	8.4	8.45	8.47	8.93	8.96	9.13	9.17	9.34	9.17	7.4	7.74	7.73	8.04	7.06
2562	7.85	8.06	7.87	8.04	7.82				9.64	9.47	9.73	9.57	10.23	9.79	10.22	10.2		3.29	8.31	8.49	8.42	8.97	8.94	9.18	9.18	9.42	9.17	7.36	7.84	7.79	7.97	7.02
2560	7.92	8	7.98	8.07	7.87				9.63	9.44	9.64	9.55	10.09	9.72	10.17	10.29		3.27	8.25	8.53	8.37	8.97	8.94	9.25	9.16	9.48	9.2	7.39	7.82	7.76	7.92	7.06
2558	7.97	7.92	8.04	8.05	7.87				9.51	9.43	9.6	9.43	10.02	9.72	10.13	10.34		3.25	8.24	8.61	8.31	9	8.96	9.35	9.2	9.52	9.25	7.33	7.78	7.84	7.92	7.06
2556	7.93	7.89	8.07	8.05	7.89				9.32	9.43	9.57	9.37	10.02	9.62	10.06	10.19		3.23	8.24	8.7	8.27	9.07	9	9.41	9.24	9.54	9.3	7.27	7.77	7.92	7.92	6.95
2554	7.88	8.01	8.03	8.06	7.96				9.3	9.42	9.62	9.36	9.93	9.56	9.94	10.06		3.23	8.21	8.78	8.27	9.13	9.02	9.44	9.29	9.57	9.34	7.25	7.72	7.92	7.84	6.96
2552	7.92	8.08	8.03	7.99	7.88				9.44	9.4	9.67	9.39	9.85	9.59	9.96	10.03		3.24	8.19	8.84	8.31	9.19	9.04	9.48	9.36	9.6	9.39	7.28	7.7	7.95	7.72	6.99
2550	7.96	8.02	8.17	7.99	7.89				9.46	9.36	9.67	9.37	9.88	9.55	9.98	9.98		3.25	8.2	8.9	8.35	9.22	9.09	9.53	9.4	9.61	9.45	7.29	7.75	7.92	7.71	6.91
2548	7.93	8.01	8.18	8.04	8.06				9.34	9.26	9.58	9.32	9.92	9.49	9.89	9.93		3.25	8.22	8.99	8.34	9.26	9.12	9.57	9.45	9.61	9.49	7.19	7.75	7.84	7.7	6.89
2546	7.9	8.02	8.07	8.04	8.08				9.28	9.2	9.49	9.3	9.89	9.49	9.9	9.89		3.25	8.26	9.06	8.35	9.32	9.15	9.61	9.5	9.61	9.53	7.12	7.73	7.79	7.64	6.99
2544	7.93	7.99	8.06	7.96	7.98				9.31	9.26	9.55	9.28	9.92	9.53	9.99	10		3.28	8.31	9.14	8.4	9.4	9.23	9.63	9.56	9.62	9.58	7.13	7.64	7.87	7.57	7.03
2542	7.95	8.03	8.11	7.89	7.87				9.31	9.45	9.67	9.32	9.93	9.64	10.09	10.2		3.31	8.35	9.21	8.45	9.47	9.32	9.65	9.6	9.63	9.63	7.11	7.49	7.93	7.57	6.97
2540	7.88	8.03	8.18	7.92	7.88				9.28	9.47	9.68	9.26	9.92	9.72	10.1	10.18		3.34	8.42	9.26	8.49	9.49	9.36	9.65	9.63	9.62	9.65	7.12	7.39	7.91	7.48	6.97
2538	7.82	8	8.17	8.03	7.89				9.34	9.35	9.7	9.23	9.96	9.76	10.02	10.11		3.35	8.51	9.27	8.55	9.5	9.42	9.62	9.66	9.58	9.66	7.15	7.34	7.9	7.33	7.04
2536	7.83	8.03	8.05	8.04	7.87				9.43	9.34	9.7	9.27	10.07	9.72	10.01	10.17		3.37	8.57	9.27	8.64	9.53	9.49	9.58	9.67	9.56	9.68	7.14	7.31	7.87	7.26	7.08
2534	7.85	8.03	7.98	8.03	7.94				9.41	9.34	9.71	9.33	10.03	9.64	9.98	10.25		3.41	8.66	9.3	8.73	9.56	9.51	9.57	9.69	9.55	9.68	7.24	7.28	7.85	7.2	7.09
2532	7.86	8.01	7.97	8.03	7.99				9.24	9.3	9.83	9.33	9.93	9.75	10.04	10.27		3.44	8.74	9.29	8.8	9.58	9.53	9.54	9.7	9.53	9.67	7.37	7.18	7.75	7.14	7.09
2530	7.84	8.03	8.02	8	7.96				9.15	9.33	9.86	9.3	9.94	9.86	10.14	10.34		3.47	8.81	9.28	8.85	9.57	9.55	9.49	9.69	9.48	9.65	7.34	7.06	7.69	7.14	7.18
2528	7.88	8.07	8	8	7.96				9.24	9.38	9.86	9.28	10.05	9.79	10.1	10.44		3.51	8.88	9.25	8.91	9.56	9.56	9.43	9.66	9.41	9.62	7.36	6.99	7.78	7.16	7.22
2526	8.05	8.14	7.93	8.04	8.03				9.38	9.45	9.9	9.32	10.06	9.8	10.11	10.44		3.53	8.96	9.2	9.01	9.51	9.57	9.35	9.66	9.36	9.62	7.39	6.97	7.82	7.17	7.26
2524	8.09	8.13	7.92	8.04	8.04				9.59	9.47	9.84	9.26	10.02	9.9	10.13	10.4		3.54	9.02	9.16	9.11	9.44	9.58	9.3	9.65	9.34	9.61	7.34	7.01	7.78	7.14	7.38
2522	8	7.97	7.95	8	7.9				9.65	9.45	9.84	9.32	10.1	9.92	10.05	10.41		3.57	9.09	9.12	9.17	9.41	9.59	9.26	9.59	9.29	9.55	7.4	7.1	7.69	7.11	7.44
2520	7.96	7.88	7.89	7.91	7.8				9.55	9.51	9.82	9.41	10.21	9.9	10.05	10.32		3.59	9.15	9.08	9.19	9.38	9.55	9.19	9.52	9.23	9.49	7.46	7.15	7.56	7.13	7.49
2518	8	7.94	7.81	7.93	7.85				9.5	9.52	9.79	9.39	10.3	9.84	10.15	10.2		3.6	9.18	9.01	9.21	9.33	9.48	9.12	9.51	9.19	9.44	7.4	7.15	7.49	7.14	7.45
2516	8.01	7.92	7.8	7.96	7.92				9.43	9.48	9.71	9.34	10.21	9.74	10.16	10.15		3.62	9.2	8.91	9.22	9.26	9.41	9.05	9.47	9.17	9.38	7.39	7.11	7.48	7.2	7.49
2514	7.96	7.85	7.84	8	7.93				9.42	9.49	9.69	9.39	10.06	9.66	10.12	10.2		3.61	9.23	8.86	9.24	9.19	9.35	8.96	9.42	9.17	9.36	7.55	7.05	7.5	7.17	7.58
2512	7.87	7.9	7.82	8.03	7.94				9.51	9.44	9.7	9.47	10	9.64	10.12	10.23		3.6	9.25	8.81	9.26	9.1	9.32	8.89	9.38	9.18	9.32	7.66	7.09	7.41	7.21	7.52
2510	7.81	7.92	7.82	8.03	8				9.53	9.45	9.64	9.45	10.04	9.68	10.09	10.16		3.61	9.2	8.72	9.23	8.99	9.22	8.84	9.3	9.19	9.29	7.64	7.15	7.22	7.32	7.51
2508	7.9	7.82	7.9	8.08	7.97				9.49	9.51	9.59	9.36	10.16	9.69	10.02	10.07		3.59	9.16	8.63	9.2	8.89	9.09	8.82	9.28	9.23	9.26	7.6	7.16	7.07	7.27	7.6
2506	7.9	7.76	7.85	8.07	7.87				9.5	9.45	9.6	9.26	10.18	9.66	9.9	9.95		3.57	9.13	8.53	9.16	8.82	9.02	8.81	9.28	9.26	9.22	7.62	7.21	7.09	7.25	7.71
2504	7.88	7.78	7.76	8.04	7.83				9.43	9.34	9.53	9.24	10.12	9.67	9.8	9.88		3.56	9.06	8.46	9.09	8.77	9	8.78	9.25	9.29	9.21	7.65	7.25	7.14	7.36	7.73
2502	7.9	7.77	7.72	7.98	7.84				9.34	9.29	9.37	9.25	10.09	9.62	9.7	9.91		3.53	8.98	8.43	9.01	8.75	8.93	8.76	9.22	9.32	9.22	7.69	7.33	7.15	7.44	7.61
2500	7.84	7.77	7.67	7.9	7.73				9.3	9.29	9.27	9.25	10.07	9.63	9.59	9.93		3.48	8.91	8.39	8.95	8.72	8.85	8.79	9.22	9.37	9.2	7.68	7.37	7.15	7.47	7.52
2498	7.81	7.79	7.69	7.85	7.63				9.27	9.29	9.32	9.19	10.05	9.65	9.62	9.94		3.46	8.84	8.36	8.88	8.7	8.83	8.87	9.23	9.43	9.21	7.63	7.4	7.12	7.42	7.53
2496	7.81	7.79	7.77	7.86	7.66				9.18	9.22	9.45	9.17	10.06	9.6	9.7	9.91		3.44	8.76	8.37	8.77	8.7	8.82	8.92	9.2	9.49	9.26	7.64	7.49	7.12	7.51	7.6
2494	7.83	7.78	7.76	7.99	7.72				9.19	9.07	9.5	9.18	10.04	9.51	9.72	9.9		3.4	8.65	8.4	8.71	8.7	8.76	8.92	9.19	9.54	9.31	7.73	7.52	7.13	7.62	7.71
2492	7.86	7.83	7.75	8.05	7.81				9.29	9.04	9.5	9.21	10.03	9.47	9.66	9.91		3.35	8.53	8.43	8.66	8.72	8.72	8.96	9.23	9.58	9.34	7.7	7.55	7.17	7.65	7.73
2490	7.88	7.91	7.82	7.95	7.79				9.28	9.12	9.57	9.17	10.04	9.63	9.69	9.99		3.32	8.42	8.48	8.57	8.76	8.7	9.04	9.28	9.63	9.38	7.6	7.62	7.19	7.83	7.68
2488	7.83	7.89	7.86	7.89	7.73				9.25	9.14	9.59	9.11	10.05	9.76	9.73	10.09		3.3	8.34	8.51	8.5	8.81	8.72	9.1	9.28	9.69	9.44	7.62	7.62	7.19	7.96	7.56
2486	7.82	7.87	7.86	7.92	7.76				9.21	9.2	9.61	9.13	10.03	9.7	9.66	10.08		3.27	8.27	8.54	8.44	8.85	8.75	9.16	9.3	9.71	9.48	7.67	7.67	7.21	7.91	7.46
2484	7.79	7.85	7.81	7.92	7.75				9.14	9.25	9.66	9.15	10.1	9.81	9.64	9.99		3.24	8.24	8.6	8.37	8.89	8.78	9.27	9.34	9.74	9.52	7.64	7.74	7.32	7.87	7.43
2482	7.77	7.88	7.75	7.89	7.73				9.18	9.27	9.69	9.17	10.13	9.93	9.7	10.07		3.22	8.21	8.67	8.32	8.95	8.84	9.38	9.39	9.77	9.58	7.52	7.76	7.34	7.89	7.37
2480	7.87	7.9	7.79	7.95	7.65				9.24	9.38	9.69	9.18	10.03	9.87	9.78	10.17		3.2	8.14	8.76	8.29	9.04	8.9	9.46	9.45	9.81	9.65	7.44	7.73	7.38	7.83	7.35
2478	7.81	7.89	7.9	8	7.61				9.29	9.4	9.67	9.23	10	9.8	9.89	10.21		3.18	8.07	8.85	8.27	9.14	8.94	9.55	9.54	9.84	9.71	7.35	7.68	7.49	7.85	7.32
2476	7.69	7.91	7.97	8.02	7.61				9.34	9.34	9.65	9.3	10	9.71	9.88	10.3		3.15	8.03	8.91	8.26	9.2	9.01	9.6	9.62	9.84	9.72	7.21	7.63	7.56	7.94	7.22
2474	7.67	7.96	8.05	8.06	7.72				9.42	9.35	9.66	9.34	10.1	9.64	9.82	10.39		3.14	8.03	8.95	8.24	9.27	9.1	9.66	9.63	9.82	9.73	7.06	7.62	7.58	8.03	7.2
2472	7.72	8.01	8.09	8	7.71				9.45	9.35	9.59	9.33	10.23	9.71	9.87	10.35		3.16	8.05	9.03	8.26	9.36	9.18	9.7	9.63	9.78	9.75	7.04	7.72	7.63	8.02	7.21
2470	7.77	8.02	8.14	8.02	7.51				9.44	9.36	9.58	9.29	10.2	9.86	9.89	10.31		3.18	8.04	9.09	8.32	9.43	9.26	9.71	9.63	9.71	9.77	7.17	7.78	7.69	7.91	7.11
2468	7.8	7.98	8.14	8.1	7.53				9.41	9.44	9.71	9.34	10.15	9.87	9.91	10.32		3.18	8.07	9.13	8.39	9.49	9.34	9.74	9.64	9.67	9.77	7.18	7.72	7.78	7.93	7.03
2466	7.8	7.94	8.08	8.06	7.63				9.35	9.53	9.87	9.38	10.21	9.74	9.99	10.35		3.19	8.14	9.18	8.46	9.55	9.41	9.77	9.67	9.62	9.75	7.05	7.57	7.83	7.97	7.01
2464	7.68	7.89	8.03	7.99	7.61				9.35	9.5	9.86	9.31	10.26	9.65	10	10.31		3.21	8.22	9.23	8.53	9.59	9.49	9.77	9.68	9.55	9.71	6.92	7.49	7.88	7.82	6.98
2462	7.64	7.93	8	8.06	7.66				9.34	9.49	9.74	9.28	10.28	9.61	9.97	10.27		3.25	8.27	9.25	8.58	9.63	9.55	9.74	9.63	9.5	9.67	6.93	7.53	7.96	7.68	6.95
2460	7.67	8.01	8	8.1	7.65				9.41	9.4	9.61	9.32	10.32	9.68	10.02	10.26		3.28	8.33	9.25	8.62	9.65	9.57	9.71	9.55	9.43	9.6	6.91	7.52	7.9	7.63	6.99
2458	7.62	8.03	8.03	8.02	7.64				9.43	9.28	9.53	9.28	10.33	9.7	9.94	10.1		3.3	8.43	9.24	8.67	9.67	9.6	9.66	9.49	9.35	9.53	6.89	7.43	7.76	7.67	6.96
2456	7.69	8.08	8.03	8.04	7.69				9.3	9.29	9.52	9.12	10.24	9.58	9.83	9.94		3.32	8.55	9.22	8.77	9.7	9.65	9.6	9.45	9.28	9.47	6.94	7.26	7.76	7.66	6.9
2454	7.76	8.16	7.97	8.1	7.62				9.27	9.31	9.44	9.07	10.14	9.46	9.84	9.97		3.36	8.66	9.2	8.87	9.68	9.69	9.54	9.42	9.22	9.4	6.93	7.14	7.87	7.52	6.96
2452	7.72	8.1	7.99	8.11	7.62				9.2	9.22	9.37	9.1	10.09	9.43	9.75	10.05		3.41	8.7	9.16	8.93	9.63	9.69	9.45	9.38	9.13	9.32	6.95	7.26	7.82	7.49	7.05
2450	7.69	8.02	8.03	8.04	7.69				9.1	9.12	9.39	9.06	10.13	9.39	9.7	9.95		3.45	8.77	9.08	9	9.56	9.66	9.35	9.3	9.02	9.27	7	7.25	7.81	7.47	7.07
2448	7.7	7.9	7.98	7.98	7.64				9.11	9.09	9.3	9	10.12	9.37	9.73	9.8		3.48	8.89	8.99	9.07	9.49	9.61	9.26	9.2	8.95	9.2	7.06	7.07	7.91	7.33	7.05
2446	7.74	7.84	7.89	7.96	7.57				9.05	9.09	9.25	9.01	10	9.41	9.67	9.7		3.52	8.96	8.92	9.12	9.43	9.57	9.2	9.13	8.94	9.12	7.1	7.09	7.92	7.34	7.06
2444	7.7	7.87	7.89	7.99	7.58				9	9.01	9.25	9.02	9.98	9.39	9.68	9.67		3.54	9	8.85	9.15	9.35	9.53	9.14	9.06	8.96	9.06	7.04	7.14	7.86	7.31	7.17
2442	7.61	7.93	7.9	8	7.62				9.03	9.06	9.27	9	10.01	9.33	9.7	9.79		3.55	9.05	8.76	9.16	9.26	9.46	9.06	8.99	8.95	8.97	7.12	7.04	7.76	7.2	7.22
2440	7.51	7.97	7.81	7.95	7.57				9.07	9.14	9.34	8.95	9.98	9.31	9.62	9.87		3.56	9.09	8.65	9.18	9.18	9.37	8.99	8.93	8.96	8.88	7.24	7.02	7.71	7.16	7.2
2438	7.54	7.95	7.76	7.91	7.53				9.09	9.12	9.41	8.92	9.96	9.28	9.65	9.9		3.58	9.15	8.56	9.18	9.11	9.29	8.92	8.87	8.98	8.84	7.28	7.05	7.76	7.13	7.23
2436	7.64	7.84	7.73	7.96	7.58				9.12	9.13	9.44	8.93	9.92	9.28	9.73	9.89		3.59	9.18	8.49	9.17	9.03	9.23	8.88	8.84	8.98	8.83	7.31	7.01	7.78	7.12	7.32
2434	7.63	7.8	7.74	7.94	7.55				9.08	9.11	9.46	8.99	9.92	9.31	9.72	9.85		3.59	9.18	8.39	9.18	8.97	9.16	8.84	8.8	9.03	8.82	7.31	6.9	7.65	7.07	7.36
2432	7.6	7.84	7.72	7.86	7.57				9.04	9.12	9.5	9.03	10.01	9.32	9.68	9.92		3.58	9.16	8.29	9.15	8.93	9.05	8.82	8.77	9.11	8.86	7.27	6.87	7.56	7.15	7.39
2430	7.67	7.69	7.66	7.77	7.64				9.12	9.21	9.57	9.01	10.02	9.28	9.65	10.06		3.57	9.13	8.21	9.06	8.87	8.96	8.83	8.81	9.17	8.9	7.31	6.97	7.55	7.2	7.42
2428	7.72	7.58	7.57	7.67	7.6				9.23	9.22	9.63	9.04	9.88	9.27	9.7	10.07		3.56	9.09	8.14	8.99	8.8	8.91	8.84	8.86	9.21	8.92	7.47	7.05	7.42	7.09	7.4
2426	7.66	7.7	7.59	7.67	7.51				9.32	9.16	9.74	9.11	9.88	9.3	9.77	10.02		3.54	9.06	8.09	8.94	8.76	8.87	8.88	8.89	9.24	8.92	7.63	7.05	7.3	7.05	7.44
2424	7.6	7.75	7.67	7.67	7.55				9.34	9.18	9.77	9.19	9.95	9.34	9.75	10.04		3.52	9.02	8.08	8.87	8.74	8.83	8.93	8.9	9.3	8.96	7.69	7.07	7.25	7.11	7.45
2422	7.62	7.73	7.66	7.64	7.57				9.26	9.26	9.72	9.16	9.94	9.36	9.8	10.02		3.5	8.92	8.08	8.8	8.74	8.79	8.97	8.98	9.38	9.04	7.65	7.12	7.21	7.24	7.45
2420	7.7	7.69	7.65	7.71	7.56				9.21	9.32	9.75	9.08	9.9	9.45	9.92	10.06		3.46	8.81	8.08	8.71	8.77	8.74	9.01	9.08	9.47	9.11	7.66	7.13	7.19	7.3	7.49
2418	7.71	7.64	7.64	7.8	7.61				9.28	9.28	9.74	9.14	9.98	9.53	10	10.07		3.43	8.75	8.09	8.6	8.82	8.74	9.08	9.16	9.6	9.19	7.64	7.18	7.21	7.29	7.51
2416	7.72	7.62	7.62	7.77	7.68				9.32	9.24	9.62	9.23	10.1	9.46	9.99	9.97		3.41	8.69	8.13	8.48	8.84	8.75	9.17	9.22	9.67	9.28	7.58	7.26	7.25	7.3	7.57
2414	7.75	7.62	7.58	7.69	7.8				9.23	9.32	9.47	9.27	10.15	9.37	9.96	9.83		3.38	8.6	8.17	8.43	8.85	8.75	9.24	9.31	9.66	9.36	7.64	7.33	7.23	7.34	7.6
2412	7.77	7.68	7.57	7.73	7.85				9.24	9.37	9.44	9.34	10.1	9.37	9.96	9.74		3.35	8.53	8.21	8.35	8.92	8.8	9.29	9.38	9.68	9.4	7.69	7.4	7.16	7.41	7.56
2410	7.8	7.74	7.69	7.75	7.82				9.34	9.24	9.48	9.27	10.1	9.38	9.96	9.82		3.31	8.49	8.26	8.26	9.02	8.88	9.34	9.45	9.72	9.46	7.61	7.39	7.1	7.44	7.56
2408	7.7	7.74	7.84	7.75	7.74				9.34	9.19	9.35	9.07	10.15	9.42	9.84	9.93		3.29	8.42	8.33	8.21	9.11	8.91	9.42	9.54	9.74	9.54	7.5	7.43	7.04	7.47	7.6
2406	7.72	7.68	7.8	7.81	7.68				9.3	9.25	9.21	8.93	10.13	9.45	9.76	9.95		3.27	8.33	8.43	8.18	9.2	8.97	9.52	9.64	9.73	9.61	7.42	7.54	7.04	7.56	7.63
2404	7.84	7.68	7.74	7.79	7.73				9.23	9.2	9.18	8.9	10.08	9.39	9.8	9.84		3.24	8.26	8.52	8.12	9.28	9.02	9.59	9.68	9.66	9.64	7.38	7.6	7.01	7.65	7.58
2402	7.85	7.69	7.66	7.81	7.79				9.12	9.16	9.19	8.94	10	9.27	9.84	9.72		3.21	8.23	8.62	8.09	9.35	9.08	9.64	9.7	9.61	9.67	7.41	7.61	6.97	7.68	7.58
2400	7.89	7.69	7.66	7.82	7.75				9.08	9.14	9.17	8.91	9.89	9.21	9.82	9.67		3.2	8.18	8.72	8.11	9.41	9.18	9.67	9.73	9.62	9.7	7.37	7.63	7.01	7.63	7.54
2398	7.93	7.67	7.8	7.77	7.72				9.01	9.03	9.18	8.87	9.85	9.19	9.76	9.62		3.21	8.11	8.8	8.15	9.47	9.27	9.67	9.77	9.59	9.75	7.38	7.66	7.06	7.69	7.46
2396	7.84	7.73	7.91	7.76	7.68				8.92	8.89	9.2	8.89	9.83	9.04	9.7	9.5		3.2	8.1	8.91	8.2	9.52	9.31	9.66	9.8	9.5	9.75	7.42	7.68	7.13	7.84	7.34
2394	7.78	7.82	7.84	7.88	7.58				8.86	8.82	9.21	8.89	9.81	8.94	9.61	9.46		3.19	8.13	8.99	8.24	9.56	9.36	9.63	9.76	9.41	9.72	7.22	7.68	7.19	7.87	7.26
2392	7.71	7.81	7.77	7.91	7.5				8.88	8.87	9.25	8.83	9.75	8.99	9.58	9.48		3.19	8.16	9.05	8.29	9.57	9.43	9.61	9.72	9.36	9.66	7.06	7.7	7.2	7.85	7.28
2390	7.61	7.76	7.77	7.81	7.54				8.9	8.91	9.29	8.74	9.6	9.06	9.56	9.44		3.21	8.19	9.08	8.37	9.56	9.47	9.58	9.71	9.29	9.6	7.06	7.73	7.18	7.81	7.28
2388	7.58	7.74	7.73	7.78	7.57				8.77	8.82	9.25	8.62	9.46	9.04	9.6	9.38		3.24	8.24	9.11	8.42	9.52	9.49	9.54	9.67	9.19	9.52	7.07	7.68	7.19	7.72	7.26
2386	7.65	7.67	7.64	7.84	7.57				8.68	8.58	9.2	8.52	9.33	9.04	9.63	9.34		3.28	8.35	9.13	8.48	9.47	9.49	9.49	9.62	9.14	9.47	6.98	7.57	7.23	7.59	7.2
2384	7.67	7.5	7.46	7.85	7.52				8.71	8.35	9.1	8.5	9.33	8.99	9.66	9.25		3.31	8.45	9.06	8.56	9.45	9.43	9.44	9.63	9.12	9.47	6.83	7.58	7.24	7.47	7.1
2382	7.65	7.39	7.31	7.88	7.45				8.81	8.2	9.03	8.49	9.5	8.84	9.89	9.18		3.35	8.5	8.97	8.56	9.48	9.34	9.47	9.74	9.2	9.52	6.7	7.71	7.21	7.42	6.97
2380	7.66	7.38	7.37	7.88	7.47				8.73	8.09	9.13	8.36	9.64	8.81	10.29	9.24		3.39	8.53	8.95	8.49	9.59	9.31	9.57	9.9	9.39	9.62	6.64	7.89	7.32	7.41	6.98
2378	7.78	7.55	7.5	7.76	7.5				8.46	8.06	9.15	8.24	9.66	8.84	10.67	9.15		3.41	8.58	8.97	8.42	9.73	9.37	9.73	10	9.58	9.74	6.56	7.92	7.57	7.59	7.05
2376	7.92	7.7	7.3	7.54	7.32				8.29	8.17	8.92	8.3	9.49	8.88	10.76	9.01		3.37	8.59	9.05	8.32	9.88	9.49	9.84	9.95	9.67	9.74	6.45	7.44	7.53	7.8	6.92
2374	7.61	7.57	7.21	7.41	6.92				8.24	8.04	8.58	8.22	9.42	8.74	10.55	9.1		3.32	8.53	9.15	8.26	10.06	9.59	9.88	9.81	9.6	9.72	6.27	7.09	7.36	7.54	6.84
2372	7.43	7.33	7.29	7.93	7.06				8.25	7.81	8.77	8.43	9.56	8.47	10.27	8.79		3.31	8.48	9.13	8.22	10.09	9.6	9.86	9.83	9.46	9.77	6.31	7.66	7.18	7.4	6.87
2370	7.97	7.23	7	8.42	7.86				8.76	7.88	9.49	8.57	9.88	8.95	10.37	8.95		3.32	8.44	9.02	8.27	9.99	9.5	9.78	9.93	9.27	9.63	6.66	8.64	7.14	7.31	7.05
2368	7.32	7.4	6.96	7.89	7.89				9.09	7.95	9.56	7.27	10.21	9.44	10.88	9.38		3.37	8.4	8.99	8.35	10.07	9.44	9.61	9.87	9.06	9.29	6.99	7.58	7.51	6.99	6.81
2366	6.36	7.62	7.26	7.48	7.23				8.84	7.97	8.68	6.3	8.93	9.51	10.4	9.34		3.39	8.32	8.98	8.24	10.13	9.57	9.32	9.87	9.18	9.47	6.8	5.84	6.8	7.39	6.29
2364	7.86	7.02	7.16	8.21	6.98				8.66	7.23	8.87	8.43	8.67	8.98	9.89	9.1		3.33	8.31	8.99	8.24	10.03	9.61	9.35	10.09	9.52	9.89	6.38	6.23	7.17	7.06	6.46
2362	8.71	7.13	7.53	8.4	6.81				7.38	6.68	9.86	9.72	9	8.07	9.6	8.66		3.28	8.28	8.93	8.53	10.22	9.31	9.98	9.95	9.67	9.89	4.59	8.08	7.65	7.5	6.52
2360	7.45	8.41	8.09	6.95	7.6				6.7	8.16	9.03	8.48	9.29	8.42	9.05	9		3.21	8.18	8.88	8.3	10.42	9.37	10.43	9.72	9.65	9.91	4.58	8.26	5.89	8.15	7.88
2358	7.39	8.06	7.3	7.04	7.2				8.61	7.79	8.18	7.21	10.03	8.53	11.53	8.88		3.18	8.29	8.94	8.11	10.54	9.6	10.47	9.88	9.68	10.05	6.13	8.77	6.84	6.29	7.84
2356	9.19	7.16	6.36	7.89	6.21				9.15	6.39	8.29	7.13	10.26	8.43	12.42	8.58		3.2	8.31	9.13	8.24	10.98	9.69	10.35	10.22	9.71	10.07	6.29	2.49	8.6	7.09	6.97
2354	9.06	6.89	6.38	8.13	6.23				8.41	6.88	9.06	7.96	9.67	8.81	11.99	8.68		3.26	8.22	9.11	8.14	11.07	9.68	10.34	10.27	9.82	10.04	6.44	3.59	8.69	7.95	6.73
2352	8.07	7.3	6.59	7.98	6.97				8.32	7.83	9.25	7.89	9.47	8.97	11.79	8.85		3.28	8.26	8.87	8	10.79	9.54	10.46	10.12	9.97	10.14	6.37	4.08	8.23	7.13	7.26
2350	8.02	7.35	6.94	7.75	7.24				8.41	7.65	9.13	7.86	9.48	8.67	11.05	9.04		3.18	8.42	8.82	7.96	10.45	9.61	10.62	10.15	9.76	10.24	6.14	4.48	7.97	7.05	7.33
2348	7.84	7.44	7.42	7.64	7.19				8.15	7.83	9.02	8.24	9.5	8.63	10.76	9.15		3.22	8.35	8.75	7.87	10.43	9.52	10.54	10.06	9.82	10.21	6.19	5.67	8.06	7.66	7.42
2346	7.9	7.24	7.37	7.87	7.14				8.02	7.84	9.14	8.11	9.44	8.89	10.74	8.9		3.24	8.06	8.51	7.66	10.63	9.08	10.46	9.92	9.97	10.26	6.44	6.58	8.15	7.71	7.81
2344	8.22	7.41	7.22	7.69	7.32				8.39	6.95	9.94	7.54	9.38	8.68	10.55	9		3.12	7.9	8.58	7.59	10.53	9.01	10.7	10.19	9.76	10.35	6.41	7.56	7.73	7.3	7.72
2342	7.92	7.84	7.78	7.33	7.46				8.34	6.86	10.13	7.28	8.75	7.49	11.57	9.63		3.06	7.85	8.72	7.63	10.41	9.2	10.75	10.33	9.73	10.38	6.21	9.52	7.06	7.08	7.63
2340	7.87	7.87	7.89	7.31	7.22				8.39	7.7	9.22	7.78	9.08	6.96	12.18	9.09		3.11	7.85	8.73	7.68	10.44	9.54	10.75	10.21	9.83	10.34	6.26	9.09	8.11	7.33	7.68
2338	8.17	7.5	7.73	7.6	6.77				8.5	7.52	8.94	7.96	9.6	7.47	11.48	8.41		3.16	7.88	8.76	7.71	10.38	9.74	10.84	10.19	9.91	10.33	6.3	8.43	9.17	7.54	7.17
2336	8.74	6.92	7.72	7.75	7.18				8.43	7.18	9.14	7.85	10.12	8.6	10.71	8.35		3.17	7.85	8.72	7.65	10.37	9.69	10.9	10.27	9.91	10.5	6.63	9.81	9.69	7.51	7.32
2334	8.96	6.93	7.19	7.63	7.52				8.37	7.76	9.27	8.01	10.34	9.63	10.66	8.36		3.1	7.82	8.52	7.65	10.49	9.55	10.89	10.32	9.84	10.73	6.76	10.46	9.42	7.41	7.97
2332	8.69	6.99	6.77	7.75	7.74				8.16	7.9	8.82	8.32	9.79	10.04	11.17	8.89		3.02	7.73	8.49	7.56	10.51	9.45	10.82	10.41	9.93	10.81	6.84	9.02	8.5	7.3	8.55
2330	8.07	6.99	6.49	7.72	7.95				8.57	7.53	8.42	8.23	9.17	9.79	10.94	9.08		3.03	7.69	8.54	7.36	10.4	9.54	10.79	10.42	9.92	10.76	7.44	8.07	8.95	7.17	8.93
2328	7.78	7.24	6.57	7.45	7.51				8.72	7.56	8.78	7.96	9.1	9.06	10.68	9.14		3.03	7.67	8.52	7.2	10.32	9.67	10.82	10.34	9.71	10.6	7.58	8.33	9.33	7.52	9.4
2326	7.7	7.34	7.1	7.2	7.24				8.44	7.78	9.11	8.05	9.41	8.88	10.3	9.09		2.99	7.63	8.63	7.24	10.19	9.64	10.84	10.3	9.66	10.42	7.09	8.6	8.46	7.59	8.93
2324	7.82	7.28	7.25	7.28	7.32				8.6	7.47	8.82	8.13	9.39	9.28	10.12	8.66		2.96	7.6	8.64	7.34	10.05	9.51	10.87	10.33	9.68	10.28	7.07	8.6	8.12	7.36	7.9
2322	7.9	7.4	7.31	7.52	7.4				8.77	7.22	8.92	8.16	9.46	9.18	10.36	8.74		2.95	7.56	8.56	7.44	9.9	9.5	10.84	10.24	9.58	10.18	7.15	9.02	8.14	7.87	7.77
2320	7.87	7.52	7.24	7.65	7.62				8.54	7.79	9.03	8.08	9.43	8.82	10.24	9.13		2.95	7.6	8.61	7.49	9.8	9.52	10.69	10.08	9.44	10.04	6.87	8.99	8	8.36	8.19
2318	7.56	7.58	7.18	7.7	7.69				8.5	8.09	8.98	8.04	9.24	8.55	9.92	9.34		2.99	7.64	8.66	7.44	9.75	9.54	10.56	9.85	9.27	9.85	6.76	8.5	7.72	8.28	7.99
2316	7.36	7.61	7.22	7.63	7.56				8.71	7.93	9.1	8.09	9.3	8.46	9.85	9.31		3.05	7.62	8.67	7.52	9.75	9.52	10.43	9.61	9.13	9.68	6.86	8.4	7.41	7.99	7.71
2314	7.36	7.41	7.25	7.46	7.28				8.61	7.93	9.07	7.91	9.37	8.6	9.98	9.25		3.11	7.65	8.67	7.69	9.74	9.45	10.29	9.49	9.12	9.59	6.89	8.41	7.17	7.49	7.84
2312	7.33	7.36	7.14	7.44	7.16				8.54	8.01	8.93	7.77	9.34	8.81	10.07	9.2		3.15	7.74	8.65	7.82	9.64	9.4	10.11	9.44	9.09	9.47	6.86	8.25	7.23	7.25	7.8
2310	7.33	7.24	7.08	7.55	7.31				8.63	8.14	8.89	7.86	9.24	8.88	10.07	9.19		3.17	7.85	8.67	7.97	9.56	9.36	9.91	9.35	8.95	9.3	6.82	8.12	7.27	7.25	7.62
2308	7.24	7.3	7.04	7.55	7.61				8.66	8.33	8.98	7.94	9.28	8.81	9.99	9.34		3.18	7.95	8.69	8.1	9.46	9.33	9.7	9.17	8.83	9.13	6.83	8.11	7.26	7.32	7.39
2306	7.16	7.46	7.08	7.45	7.61				8.74	8.45	9.04	7.96	9.43	8.81	10.06	9.41		3.19	8.06	8.7	8.23	9.32	9.29	9.51	8.98	8.8	8.95	6.87	8.05	7.17	7.44	7.16
2304	7.21	7.41	7.06	7.47	7.43				8.81	8.56	9	8.02	9.38	8.76	10.05	9.4		3.23	8.16	8.73	8.38	9.24	9.21	9.29	8.82	8.78	8.77	6.78	7.88	7.01	7.49	7
2302	7.29	7.31	6.99	7.49	7.38				8.75	8.52	8.85	8.18	9.22	8.81	10.05	9.36		3.26	8.2	8.75	8.5	9.18	9.14	9.1	8.7	8.74	8.66	6.63	7.75	7.05	7.45	6.88
2300	7.32	7.22	6.97	7.37	7.31				8.63	8.34	8.78	8.32	9.13	8.91	10	9.28		3.29	8.27	8.76	8.59	9.07	9.1	8.94	8.6	8.66	8.58	6.61	7.69	7.22	7.36	6.81
2298	7.3	7.15	7.05	7.37	7.26				8.6	8.31	8.86	8.28	9.13	8.87	9.87	9.17		3.32	8.39	8.75	8.7	8.95	9.02	8.81	8.55	8.66	8.52	6.56	7.62	7.35	7.36	6.73
2296	7.24	7.16	7.12	7.47	7.26				8.76	8.36	8.85	8.24	9.18	8.8	9.73	9.15		3.36	8.48	8.74	8.83	8.86	8.95	8.71	8.53	8.73	8.52	6.52	7.55	7.43	7.29	6.54
2294	7.31	7.23	7.11	7.46	7.27				8.79	8.45	8.74	8.34	9.18	8.83	9.68	9.28		3.39	8.55	8.69	8.93	8.77	8.9	8.63	8.51	8.82	8.51	6.62	7.57	7.38	7.17	6.43
2292	7.33	7.28	7.13	7.5	7.29				8.64	8.51	8.63	8.39	9.18	8.76	9.62	9.4		3.41	8.66	8.63	8.96	8.7	8.82	8.56	8.5	8.89	8.52	6.67	7.5	7.35	7.09	6.47
2290	7.32	7.3	7.15	7.48	7.26				8.51	8.56	8.56	8.38	9.23	8.66	9.54	9.34		3.42	8.79	8.58	8.98	8.61	8.72	8.5	8.54	8.94	8.58	6.67	7.39	7.38	7.18	6.5
2288	7.41	7.32	7.16	7.34	7.17				8.51	8.54	8.63	8.4	9.22	8.69	9.44	9.3		3.45	8.86	8.5	9.01	8.5	8.62	8.47	8.6	9.05	8.63	6.68	7.29	7.5	7.26	6.43
2286	7.43	7.3	7.21	7.31	7.2				8.53	8.48	8.8	8.37	9.11	8.72	9.39	9.44		3.48	8.91	8.43	9.05	8.46	8.52	8.44	8.68	9.17	8.69	6.69	7.17	7.6	7.19	6.38
2284	7.32	7.22	7.23	7.33	7.28				8.59	8.5	8.88	8.36	9.09	8.68	9.34	9.46		3.5	8.97	8.38	9.05	8.41	8.44	8.42	8.76	9.24	8.79	6.63	7.16	7.58	7.17	6.44
2282	7.24	7.23	7.25	7.43	7.25				8.68	8.56	8.87	8.47	9.12	8.59	9.32	9.42		3.51	9.02	8.34	9	8.4	8.39	8.45	8.86	9.33	8.93	6.63	7.14	7.51	7.14	6.49
2280	7.17	7.32	7.37	7.49	7.29				8.67	8.58	8.92	8.53	9.17	8.58	9.36	9.34		3.53	9.05	8.3	8.97	8.42	8.36	8.52	8.95	9.41	9.02	6.7	7	7.45	7.04	6.48
2278	7.19	7.3	7.38	7.46	7.34				8.68	8.53	8.92	8.54	9.16	8.66	9.44	9.28		3.54	9.03	8.21	8.96	8.42	8.33	8.62	9.06	9.46	9.11	6.74	6.99	7.55	6.92	6.47
2276	7.33	7.28	7.33	7.46	7.35				8.67	8.54	8.83	8.68	9.01	8.73	9.46	9.23		3.52	8.98	8.13	8.88	8.46	8.33	8.7	9.19	9.51	9.22	6.88	7.01	7.59	6.77	6.53
2274	7.43	7.38	7.35	7.54	7.35				8.6	8.6	8.89	8.78	8.98	8.74	9.47	9.22		3.5	8.98	8.09	8.77	8.54	8.34	8.78	9.29	9.55	9.33	7.03	6.9	7.5	6.7	6.52
2272	7.37	7.53	7.38	7.6	7.36				8.64	8.63	8.98	8.72	9.09	8.69	9.5	9.22		3.48	8.98	8.06	8.7	8.55	8.33	8.89	9.39	9.58	9.44	7.03	6.8	7.5	6.74	6.47
2270	7.36	7.59	7.42	7.62	7.31				8.77	8.69	9.02	8.71	9.07	8.84	9.5	9.26		3.46	8.93	8.06	8.64	8.6	8.35	9.01	9.5	9.56	9.53	6.95	6.85	7.5	6.79	6.5
2268	7.39	7.55	7.5	7.59	7.34				8.83	8.7	9.07	8.69	9.04	8.97	9.51	9.35		3.45	8.87	8.07	8.55	8.7	8.39	9.07	9.56	9.54	9.59	6.92	6.88	7.34	6.71	6.56
2266	7.38	7.56	7.63	7.55	7.38				8.82	8.69	9.13	8.66	9	8.94	9.55	9.3		3.42	8.81	8.05	8.45	8.79	8.47	9.15	9.61	9.5	9.64	6.94	6.9	7.24	6.5	6.64
2264	7.33	7.65	7.65	7.58	7.32				8.78	8.7	9.16	8.71	9.06	8.89	9.56	9.27		3.39	8.72	8.03	8.39	8.88	8.56	9.24	9.65	9.43	9.67	7.07	6.98	7.22	6.43	6.66
2262	7.25	7.7	7.61	7.52	7.25				8.83	8.73	9.18	8.75	9.05	8.86	9.57	9.3		3.36	8.61	8.07	8.3	8.98	8.63	9.32	9.66	9.34	9.68	7.11	7.04	7.28	6.5	6.68
2260	7.2	7.69	7.62	7.51	7.25				8.85	8.8	9.03	8.77	9.01	8.83	9.66	9.3		3.32	8.5	8.15	8.21	9.09	8.73	9.39	9.67	9.24	9.65	7.02	7.06	7.26	6.52	6.81
2258	7.19	7.66	7.64	7.59	7.32				8.81	8.82	8.92	8.75	9.04	8.88	9.65	9.28		3.28	8.42	8.22	8.14	9.16	8.84	9.43	9.68	9.16	9.62	7.03	6.99	7.18	6.49	6.89
2256	7.28	7.63	7.66	7.53	7.27				8.76	8.79	8.99	8.73	9.07	9.03	9.57	9.22		3.25	8.34	8.32	8.1	9.21	8.92	9.48	9.65	9.07	9.58	7.08	6.9	7.17	6.5	6.88
2254	7.34	7.55	7.66	7.42	7.26				8.74	8.82	9.03	8.7	9.09	9.07	9.51	9.22		3.22	8.24	8.42	8.06	9.26	9	9.53	9.59	8.99	9.5	7.24	6.89	7.15	6.53	6.88
2252	7.3	7.53	7.62	7.51	7.27				8.68	8.77	8.95	8.64	9.08	8.89	9.42	9.32		3.19	8.16	8.49	8.03	9.31	9.09	9.5	9.52	8.92	9.4	7.34	6.95	7.04	6.51	6.9
2250	7.35	7.6	7.54	7.65	7.19				8.68	8.65	8.92	8.61	9	8.86	9.41	9.34		3.16	8.1	8.58	8.02	9.37	9.17	9.45	9.44	8.85	9.32	7.29	6.99	6.88	6.52	6.97
2248	7.39	7.56	7.51	7.66	7.14				8.69	8.64	8.93	8.46	8.96	8.94	9.48	9.26		3.13	8.03	8.68	8.05	9.41	9.25	9.42	9.34	8.78	9.25	7.3	7.04	6.75	6.61	7.14
2246	7.35	7.49	7.55	7.65	7.11				8.7	8.65	8.9	8.41	8.91	8.97	9.42	9.18		3.1	7.97	8.74	8.08	9.42	9.3	9.38	9.23	8.7	9.15	7.32	7.13	6.74	6.63	7.23
2244	7.26	7.51	7.48	7.65	7.13				8.63	8.65	8.88	8.47	8.88	8.93	9.32	9.15		3.08	7.96	8.83	8.1	9.4	9.31	9.31	9.13	8.67	9.06	7.26	7.2	6.74	6.61	7.14
2242	7.09	7.56	7.42	7.63	7.22				8.5	8.61	8.88	8.41	8.91	8.85	9.3	9.16		3.08	7.96	8.91	8.16	9.38	9.34	9.24	9.07	8.64	8.96	7.22	7.15	6.69	6.75	7.09
2240	7.03	7.57	7.46	7.59	7.21				8.49	8.53	8.8	8.34	8.93	8.78	9.31	9.11		3.07	7.93	8.96	8.23	9.35	9.37	9.15	8.98	8.61	8.87	7.23	7.15	6.63	6.89	7.18
2238	7.05	7.54	7.46	7.62	7.08				8.49	8.55	8.76	8.35	8.97	8.72	9.31	9.07		3.07	7.9	9.02	8.29	9.27	9.35	9.02	8.88	8.63	8.84	7.18	7.23	6.62	6.91	7.29
2236	7.03	7.48	7.48	7.56	7.03				8.45	8.63	8.82	8.37	8.98	8.76	9.14	9.04		3.08	7.89	9.03	8.35	9.19	9.3	8.88	8.82	8.66	8.79	7.13	7.23	6.62	6.89	7.37
2234	7.03	7.49	7.46	7.42	6.99				8.46	8.62	8.86	8.39	8.88	8.84	9.05	8.98		3.09	7.92	9.04	8.42	9.08	9.24	8.78	8.77	8.69	8.74	7.07	7.23	6.58	6.91	7.42
2232	7.08	7.43	7.37	7.35	6.99				8.39	8.55	8.85	8.36	8.8	8.77	9.07	8.96		3.11	7.98	9.08	8.52	8.98	9.16	8.68	8.71	8.73	8.7	6.99	7.3	6.53	6.98	7.32
2230	7.09	7.35	7.34	7.34	7.1				8.32	8.48	8.85	8.32	8.73	8.71	8.92	9		3.12	8.04	9.08	8.62	8.91	9.07	8.59	8.65	8.8	8.69	6.97	7.4	6.58	7.18	7.15
2228	7.06	7.29	7.27	7.34	7.12				8.31	8.43	8.98	8.34	8.7	8.81	8.84	8.96		3.14	8.08	9.03	8.69	8.81	8.96	8.51	8.63	8.91	8.69	7.01	7.39	6.69	7.34	7.05
2226	7.06	7.22	7.18	7.35	6.98				8.39	8.53	9.08	8.42	8.75	8.92	8.92	8.96		3.17	8.13	8.96	8.77	8.69	8.89	8.43	8.66	9.03	8.76	7	7.35	6.81	7.4	7.09
2224	7.11	7.14	7.13	7.28	6.88				8.48	8.71	9.08	8.47	8.83	8.97	8.93	9.02		3.2	8.2	8.87	8.84	8.58	8.82	8.36	8.66	9.11	8.84	6.89	7.37	6.91	7.48	7.19
2222	7.1	7.16	7.08	7.24	6.88				8.52	8.77	9.06	8.51	8.83	9	8.83	9.02		3.23	8.28	8.8	8.88	8.49	8.74	8.31	8.69	9.19	8.91	6.8	7.34	6.88	7.57	7.2
2220	7.02	7.12	7.08	7.26	6.96				8.48	8.69	9.06	8.54	8.77	9.07	8.82	9.02		3.27	8.38	8.72	8.93	8.41	8.62	8.28	8.75	9.3	8.97	6.68	7.27	6.83	7.58	7.16
2218	7.01	7.05	7.08	7.25	7.02				8.52	8.66	9.04	8.57	8.81	9.14	8.9	9.15		3.3	8.47	8.64	8.95	8.33	8.51	8.29	8.82	9.4	9.03	6.58	7.26	6.88	7.46	7.13
2216	7.02	7.04	7.11	7.2	7.07				8.69	8.71	8.96	8.52	8.8	9.11	8.95	9.35		3.32	8.52	8.52	8.94	8.25	8.42	8.3	8.9	9.49	9.12	6.55	7.28	7.06	7.44	7.03
2214	6.98	7.11	7.17	7.19	7.09				8.76	8.77	8.95	8.51	8.81	9.02	8.9	9.46		3.34	8.59	8.38	8.93	8.22	8.36	8.3	8.99	9.58	9.21	6.52	7.25	7.13	7.47	7.01
2212	7.01	7.2	7.18	7.2	7.07				8.73	8.79	9.04	8.62	8.87	9.04	8.97	9.4		3.37	8.67	8.26	8.92	8.22	8.31	8.34	9.06	9.65	9.3	6.49	7.2	7.08	7.46	7.07
2210	7.03	7.17	7.2	7.16	7.04				8.71	8.84	9.08	8.64	8.9	9.11	9.14	9.39		3.39	8.75	8.15	8.88	8.22	8.26	8.4	9.16	9.7	9.4	6.46	7.11	7.04	7.52	6.97
2208	7.11	7.19	7.28	7.15	6.99				8.66	8.83	9.09	8.55	8.89	9.13	9.16	9.43		3.4	8.79	8.02	8.83	8.21	8.21	8.48	9.24	9.71	9.49	6.35	7.1	7.1	7.6	6.86
2206	7.23	7.26	7.33	7.15	7.1				8.63	8.71	9.01	8.6	8.86	9.13	9.02	9.43		3.42	8.8	7.91	8.78	8.23	8.19	8.57	9.31	9.71	9.54	6.34	7.07	7.18	7.62	6.87
2204	7.27	7.19	7.35	7.19	7.24				8.64	8.65	8.91	8.69	8.91	9.11	8.9	9.48		3.43	8.82	7.82	8.69	8.28	8.2	8.67	9.37	9.7	9.59	6.37	6.92	7.25	7.55	6.89
2202	7.21	7.12	7.3	7.24	7.27				8.62	8.74	8.9	8.65	9.03	9.18	8.93	9.47		3.43	8.81	7.74	8.58	8.35	8.24	8.75	9.39	9.66	9.65	6.39	6.83	7.28	7.44	6.92
2200	7.24	7.27	7.27	7.29	7.2				8.66	8.8	8.85	8.6	9.11	9.25	9.1	9.48		3.42	8.8	7.67	8.46	8.44	8.28	8.85	9.42	9.61	9.65	6.39	6.75	7.23	7.35	6.89
2198	7.32	7.38	7.31	7.37	7.11				8.71	8.71	8.72	8.54	9.13	9.26	9.18	9.55		3.39	8.79	7.62	8.34	8.53	8.34	8.95	9.46	9.5	9.64	6.39	6.75	7.18	7.33	6.83
2196	7.36	7.33	7.44	7.49	7.05				8.64	8.61	8.6	8.52	9.17	9.24	9.08	9.59		3.37	8.76	7.56	8.22	8.62	8.42	9.07	9.43	9.37	9.62	6.49	6.72	7.19	7.4	6.73
2194	7.43	7.29	7.52	7.52	7.1				8.48	8.63	8.6	8.48	9.24	9.14	9.02	9.49		3.36	8.68	7.49	8.14	8.71	8.51	9.18	9.38	9.25	9.56	6.52	6.62	7.26	7.38	6.74
2192	7.51	7.32	7.47	7.47	7.25				8.44	8.61	8.65	8.42	9.2	9.05	9.06	9.37		3.35	8.62	7.48	8.04	8.81	8.59	9.3	9.34	9.11	9.48	6.41	6.47	7.35	7.32	6.81
2190	7.5	7.42	7.37	7.42	7.29				8.52	8.54	8.74	8.42	9.2	9.04	9.08	9.43		3.31	8.56	7.5	7.89	8.93	8.7	9.36	9.3	8.99	9.38	6.45	6.44	7.47	7.3	6.77
2188	7.49	7.48	7.33	7.38	7.21				8.5	8.42	8.78	8.4	9.29	9.03	9.03	9.54		3.27	8.46	7.53	7.77	9.04	8.8	9.41	9.21	8.87	9.32	6.58	6.49	7.42	7.21	6.74
2186	7.46	7.51	7.37	7.34	7.11				8.43	8.37	8.72	8.39	9.26	8.99	8.99	9.5		3.23	8.35	7.58	7.7	9.14	8.91	9.48	9.09	8.75	9.2	6.58	6.42	7.34	7.17	6.79
2184	7.43	7.54	7.45	7.31	7.14				8.42	8.46	8.68	8.34	9.09	8.93	8.98	9.35		3.2	8.22	7.65	7.64	9.22	9.03	9.51	8.99	8.6	9.03	6.65	6.41	7.44	7.25	6.84
2182	7.43	7.52	7.48	7.32	7.2				8.41	8.46	8.74	8.3	8.97	8.86	8.94	9.29		3.18	8.13	7.73	7.58	9.29	9.13	9.51	8.88	8.45	8.9	6.78	6.39	7.47	7.15	6.99
2180	7.41	7.43	7.41	7.41	7.1				8.41	8.36	8.88	8.24	9.03	8.77	8.96	9.39		3.14	8.09	7.81	7.53	9.35	9.2	9.49	8.74	8.34	8.76	6.83	6.4	7.34	7.02	7.01
2178	7.31	7.3	7.3	7.4	7.07				8.47	8.26	8.9	8.22	9.09	8.77	8.91	9.37		3.1	8.04	7.93	7.49	9.39	9.27	9.44	8.64	8.25	8.61	6.9	6.44	7.26	6.98	6.96
2176	7.24	7.27	7.17	7.3	7.09				8.43	8.2	8.73	8.24	8.97	8.84	8.82	9.31		3.08	7.97	8.06	7.48	9.39	9.32	9.38	8.54	8.18	8.47	6.98	6.4	7.26	6.97	7.02
2174	7.16	7.28	7.11	7.23	7				8.38	8.21	8.68	8.31	8.89	8.83	8.8	9.29		3.06	7.88	8.18	7.51	9.38	9.35	9.32	8.4	8.15	8.35	7.02	6.39	7.25	6.9	7.08
2172	7.12	7.23	7.12	7.24	6.98				8.4	8.26	8.78	8.43	8.92	8.7	8.87	9.29		3.04	7.82	8.27	7.52	9.35	9.39	9.23	8.25	8.09	8.24	7.04	6.43	7.22	6.84	7.04
2170	7.12	7.15	7.12	7.36	6.98				8.37	8.29	8.75	8.55	8.94	8.65	8.96	9.28		3.01	7.79	8.37	7.58	9.32	9.42	9.14	8.17	8.07	8.15	7.04	6.42	7.27	6.77	6.99
2168	7.1	7.02	7.11	7.32	6.89				8.39	8.34	8.6	8.53	8.88	8.72	8.87	9.23		2.99	7.75	8.48	7.64	9.24	9.39	9.01	8.11	8.1	8.07	7	6.36	7.31	6.74	6.99
2166	7.17	7.05	7.08	7.17	6.84				8.48	8.35	8.61	8.45	8.82	8.75	8.76	9.25		2.99	7.7	8.59	7.72	9.11	9.32	8.85	8.05	8.14	8	7.01	6.47	7.26	6.76	7.05
2164	7.2	7.04	7.07	7.16	6.84				8.53	8.33	8.72	8.43	8.89	8.68	8.8	9.24		2.99	7.7	8.69	7.81	9.02	9.26	8.71	7.99	8.16	7.99	7.15	6.61	7.17	6.78	7.12
2162	7.02	6.97	7.06	7.22	6.84				8.52	8.25	8.76	8.53	8.96	8.64	8.93	9.29		2.98	7.73	8.76	7.9	8.93	9.17	8.57	7.97	8.23	8.01	7.2	6.69	7.14	6.82	7.11
2160	6.97	6.95	7.06	7.2	6.77				8.5	8.26	8.76	8.57	8.96	8.71	9.05	9.41		2.99	7.77	8.82	7.98	8.81	9.05	8.44	7.97	8.37	8.03	7.19	6.78	7.12	6.83	7.09
2158	7.01	6.92	7.05	7.12	6.74				8.54	8.35	8.77	8.53	9.05	8.74	9.12	9.46		3.01	7.8	8.9	8.09	8.68	8.96	8.33	8	8.49	8.05	7.23	6.83	7.04	6.78	7.14
2156	6.92	6.84	6.94	7.03	6.75				8.58	8.36	8.79	8.56	9.07	8.71	9.13	9.44		3.03	7.86	8.96	8.23	8.56	8.84	8.21	8.08	8.57	8.13	7.25	6.87	6.91	6.78	7.1
2154	6.79	6.85	6.81	6.98	6.73				8.53	8.37	8.79	8.55	9.04	8.72	9.11	9.41		3.05	7.92	8.98	8.36	8.46	8.69	8.11	8.18	8.69	8.24	7.3	6.92	6.81	6.94	7.05
2152	6.81	6.94	6.74	7.02	6.76				8.46	8.45	8.81	8.5	9.12	8.71	9.13	9.38		3.07	7.98	8.99	8.45	8.32	8.55	8.05	8.28	8.81	8.33	7.29	7	6.77	7.1	7.05
2150	6.93	6.91	6.77	7.13	6.81				8.38	8.57	8.8	8.41	9.16	8.59	9.21	9.36		3.12	8.05	8.97	8.53	8.18	8.44	7.99	8.4	8.91	8.43	7.2	7.04	6.81	7.17	7.01
2148	7.01	6.83	6.86	7.14	6.89				8.33	8.61	8.7	8.34	9.12	8.49	9.31	9.31		3.15	8.12	8.95	8.64	8.06	8.3	7.92	8.52	9.04	8.55	7.15	7.05	6.79	7.22	6.98
2146	7.04	6.86	6.94	7.05	6.86				8.39	8.53	8.65	8.3	9.19	8.52	9.33	9.22		3.18	8.2	8.91	8.72	7.97	8.2	7.9	8.64	9.16	8.66	7.14	7.13	6.78	7.2	6.98
2144	7	6.82	6.93	7.04	6.79				8.43	8.43	8.65	8.28	9.23	8.56	9.28	9.19		3.22	8.32	8.82	8.77	7.89	8.1	7.89	8.76	9.26	8.8	7.06	7.21	6.83	7.17	6.95
2142	6.99	6.76	6.93	7.13	6.86				8.32	8.36	8.57	8.21	9.15	8.55	9.25	9.19		3.26	8.42	8.76	8.82	7.85	8	7.88	8.88	9.33	8.94	6.98	7.29	6.82	7.27	6.91
2140	6.97	6.72	6.97	7.12	6.98				8.24	8.4	8.46	8.16	9.13	8.57	9.21	9.15		3.29	8.47	8.71	8.88	7.82	7.92	7.91	9.02	9.37	9.07	6.94	7.41	6.8	7.32	6.91
2138	6.96	6.77	6.97	7.07	7.02				8.24	8.47	8.4	8.1	9.1	8.57	9.15	9.06		3.32	8.54	8.64	8.92	7.79	7.87	7.96	9.19	9.4	9.17	6.88	7.42	6.79	7.34	6.84
2136	6.97	6.92	6.93	7.12	6.96				8.17	8.42	8.4	8.02	8.99	8.49	9.09	8.98		3.34	8.62	8.55	8.92	7.8	7.83	8.02	9.31	9.42	9.28	6.81	7.3	6.73	7.33	6.8
2134	6.92	6.93	6.97	7.1	6.92				8.11	8.28	8.45	8.02	8.9	8.41	9.06	8.94		3.36	8.69	8.46	8.9	7.83	7.8	8.11	9.37	9.41	9.38	6.78	7.23	6.74	7.31	6.82
2132	6.94	6.89	7.06	7.06	6.99				8.08	8.23	8.55	8.06	8.87	8.38	9.09	8.82		3.38	8.73	8.39	8.88	7.86	7.79	8.23	9.44	9.36	9.44	6.8	7.28	6.78	7.35	6.74
2130	7.03	6.98	7.17	7.01	7.07				8.03	8.27	8.6	8.08	8.82	8.32	9.09	8.76		3.39	8.76	8.29	8.83	7.92	7.81	8.35	9.53	9.3	9.46	6.81	7.26	6.85	7.46	6.59
2128	7.05	7.08	7.15	7	7.05				7.98	8.2	8.48	8.04	8.8	8.23	9.07	8.76		3.4	8.8	8.19	8.76	8.02	7.85	8.46	9.58	9.26	9.47	6.68	7.13	6.96	7.46	6.43
2126	7.07	7.08	7.1	7.04	7.05				8.06	8.15	8.44	8.04	8.76	8.19	9.09	8.73		3.4	8.81	8.12	8.68	8.11	7.92	8.59	9.57	9.19	9.48	6.61	7.05	7.03	7.37	6.42
2124	7.1	7.1	7.1	7.1	7.06				8.13	8.18	8.54	8.09	8.8	8.18	9.08	8.71		3.39	8.77	8.05	8.6	8.22	8.01	8.73	9.54	9.09	9.49	6.65	7.01	7.04	7.31	6.55
2122	7.14	7.15	7.17	7.14	7.03				8.07	8.24	8.57	8.14	8.86	8.23	9.03	8.66		3.38	8.7	8	8.52	8.32	8.1	8.87	9.5	8.99	9.46	6.61	6.98	7	7.32	6.6
2120	7.16	7.11	7.26	7.16	7.06				8.04	8.26	8.61	8.24	8.78	8.31	9.04	8.58		3.35	8.65	7.96	8.42	8.43	8.23	8.96	9.47	8.88	9.37	6.63	6.98	6.98	7.28	6.52
2118	7.14	7.09	7.25	7.12	7.15				8.01	8.24	8.7	8.25	8.69	8.35	9.07	8.53		3.33	8.61	7.95	8.34	8.58	8.35	9.03	9.42	8.79	9.28	6.74	6.99	7.01	7.22	6.42
2116	7.11	7.13	7.14	7.09	7.14				8.04	8.26	8.73	8.18	8.67	8.34	9.04	8.54		3.3	8.54	7.96	8.26	8.73	8.43	9.08	9.32	8.7	9.19	6.72	6.92	7.07	7.18	6.41
2114	7.16	7.15	6.98	7.07	7.05				8.2	8.37	8.71	8.19	8.66	8.31	8.97	8.63		3.25	8.44	7.96	8.16	8.85	8.52	9.13	9.23	8.61	9.1	6.58	6.88	7.12	7.15	6.48
2112	7.19	7.18	6.98	7.04	6.98				8.35	8.47	8.71	8.21	8.59	8.35	8.93	8.66		3.21	8.32	7.97	8.05	8.93	8.66	9.19	9.16	8.53	9.01	6.57	6.85	7.2	7.17	6.48
2110	7.13	7.24	7.12	7.17	6.86				8.39	8.41	8.7	8.21	8.57	8.43	8.92	8.63		3.17	8.18	7.99	7.93	9.01	8.8	9.22	9.07	8.47	8.9	6.58	6.79	7.23	7.1	6.44
2108	6.95	7.14	7.07	7.31	6.77				8.4	8.38	8.67	8.24	8.57	8.5	8.87	8.58		3.13	8.07	8.03	7.85	9.08	8.88	9.21	8.93	8.42	8.8	6.53	6.73	7.13	6.97	6.39
2106	6.85	6.94	6.95	7.25	6.82				8.45	8.47	8.61	8.27	8.6	8.54	8.87	8.63		3.09	8	8.09	7.79	9.14	8.95	9.23	8.8	8.39	8.7	6.56	6.61	7.06	6.88	6.39
2104	6.97	6.95	6.94	7.16	6.82				8.46	8.49	8.58	8.28	8.71	8.59	8.91	8.64		3.04	7.9	8.15	7.73	9.17	9.03	9.2	8.7	8.39	8.61	6.71	6.48	7.06	6.83	6.4
2102	6.93	7.03	6.96	7.1	6.81				8.38	8.43	8.61	8.28	8.74	8.6	8.87	8.63		3	7.77	8.21	7.69	9.16	9.1	9.16	8.6	8.4	8.55	6.86	6.53	7.06	6.85	6.43
2100	6.8	7.01	6.93	6.94	6.86				8.31	8.39	8.64	8.24	8.74	8.53	8.81	8.66		2.96	7.66	8.28	7.68	9.16	9.15	9.09	8.5	8.44	8.49	6.85	6.6	7.09	6.74	6.48
2098	6.78	6.94	6.85	6.77	6.9				8.33	8.41	8.73	8.24	8.68	8.38	8.81	8.67		2.92	7.59	8.35	7.69	9.15	9.18	8.99	8.42	8.5	8.47	6.75	6.57	7.07	6.68	6.53
2096	6.76	6.88	6.7	6.76	6.85				8.35	8.41	8.73	8.23	8.67	8.35	8.76	8.73		2.88	7.49	8.4	7.7	9.1	9.17	8.9	8.39	8.58	8.46	6.76	6.42	7.08	6.71	6.56
2094	6.78	6.88	6.63	6.83	6.77				8.33	8.43	8.66	8.24	8.74	8.44	8.81	8.72		2.86	7.38	8.47	7.73	9.06	9.15	8.84	8.39	8.68	8.46	6.77	6.38	7.11	6.68	6.54
2092	6.77	6.83	6.65	6.87	6.71				8.27	8.4	8.61	8.22	8.74	8.4	8.89	8.61		2.83	7.3	8.52	7.75	8.99	9.12	8.73	8.39	8.75	8.47	6.82	6.46	7.07	6.59	6.56
2090	6.77	6.75	6.68	6.94	6.74				8.19	8.28	8.54	8.12	8.71	8.42	8.84	8.59		2.8	7.24	8.57	7.8	8.91	9.07	8.61	8.39	8.85	8.52	6.9	6.51	6.94	6.53	6.63
2088	6.83	6.7	6.63	6.97	6.79				8.16	8.13	8.47	8.04	8.72	8.53	8.68	8.57		2.8	7.21	8.6	7.86	8.82	9.01	8.53	8.4	8.97	8.58	6.93	6.51	6.86	6.53	6.74
2086	6.77	6.66	6.58	6.91	6.79				8.13	8.09	8.47	8.04	8.75	8.54	8.56	8.51		2.79	7.21	8.62	7.93	8.75	8.96	8.42	8.45	9.1	8.67	6.98	6.52	6.88	6.54	6.81
2084	6.69	6.54	6.55	6.85	6.69				8.12	8.18	8.45	8.08	8.82	8.53	8.52	8.6		2.78	7.21	8.63	8.02	8.66	8.85	8.32	8.52	9.22	8.73	6.95	6.46	6.91	6.54	6.84
2082	6.72	6.54	6.63	6.78	6.7				8.09	8.17	8.41	8.15	8.83	8.46	8.49	8.75		2.79	7.22	8.64	8.1	8.55	8.74	8.28	8.61	9.27	8.81	6.89	6.46	6.91	6.6	6.92
2080	6.72	6.63	6.65	6.71	6.8				8.11	8.1	8.37	8.21	8.81	8.39	8.5	8.8		2.8	7.25	8.64	8.18	8.44	8.65	8.28	8.67	9.33	8.91	6.9	6.53	6.85	6.67	6.96
2078	6.75	6.67	6.62	6.73	6.82				8.18	8.1	8.3	8.21	8.82	8.43	8.51	8.77		2.83	7.31	8.61	8.25	8.36	8.57	8.28	8.76	9.41	9.01	6.97	6.58	6.83	6.66	6.95
2076	6.77	6.72	6.72	6.78	6.77				8.21	8.11	8.2	8.15	8.88	8.51	8.41	8.7		2.84	7.35	8.55	8.29	8.3	8.48	8.24	8.84	9.44	9.09	7.02	6.61	6.89	6.65	6.93
2074	6.79	6.74	6.8	6.82	6.78				8.14	8.06	8.23	8.07	8.97	8.52	8.36	8.67		2.86	7.43	8.49	8.35	8.24	8.4	8.2	8.9	9.44	9.18	6.94	6.69	6.9	6.68	6.98
2072	6.8	6.73	6.82	6.88	6.87				8.04	8.01	8.35	8.01	9.03	8.51	8.33	8.67		2.89	7.52	8.41	8.44	8.22	8.3	8.18	8.98	9.42	9.24	6.87	6.74	6.84	6.7	7.08
2070	6.78	6.77	6.83	6.86	6.9				8	7.97	8.41	8.07	8.93	8.58	8.32	8.73		2.93	7.58	8.3	8.5	8.2	8.27	8.2	9.06	9.39	9.24	6.94	6.81	6.85	6.72	7.09
2068	6.83	6.78	6.78	6.84	6.83				8.03	7.95	8.4	8.1	8.8	8.64	8.35	8.8		2.97	7.68	8.22	8.5	8.16	8.25	8.26	9.08	9.34	9.26	6.96	6.85	6.83	6.83	6.99
2066	6.9	6.8	6.83	6.89	6.75				8.11	7.95	8.39	8.12	8.8	8.62	8.37	8.78		3	7.81	8.11	8.52	8.19	8.2	8.34	9.09	9.29	9.31	6.86	6.79	6.83	6.93	7.04
2064	6.95	6.91	6.95	6.93	6.84				8.16	7.92	8.41	8.18	8.74	8.59	8.33	8.69		3.04	7.92	7.97	8.53	8.21	8.18	8.43	9.09	9.2	9.28	6.8	6.76	6.85	6.95	7.15
2062	6.98	6.95	7.02	7.05	6.96				8.14	7.92	8.43	8.13	8.7	8.53	8.27	8.74		3.08	8.02	7.87	8.52	8.25	8.18	8.5	9.07	9.1	9.23	6.79	6.84	6.77	6.94	7.08
2060	6.87	7.02	7.05	7.18	6.85				8.1	7.93	8.34	8.05	8.75	8.56	8.28	8.83		3.12	8.12	7.8	8.52	8.31	8.16	8.54	9.04	8.95	9.18	6.79	6.93	6.74	7	6.94
2058	6.81	7.07	7.1	7.14	6.75				8.11	7.89	8.21	8.05	8.76	8.68	8.31	8.85		3.16	8.22	7.7	8.5	8.37	8.19	8.62	8.99	8.79	9.1	6.78	6.91	6.78	7.12	6.86
2056	6.84	7.07	7.1	7.03	6.81				8.14	7.96	8.21	8.11	8.81	8.72	8.31	8.86		3.2	8.29	7.6	8.47	8.46	8.26	8.73	8.92	8.66	9.02	6.78	6.94	6.77	7.22	6.87
2054	6.88	7.09	7.09	7.01	6.84				8.18	8.06	8.27	8.2	8.87	8.67	8.36	8.97		3.23	8.34	7.51	8.39	8.53	8.34	8.8	8.81	8.51	8.89	6.71	7.04	6.84	7.21	6.92
2052	6.87	7.12	7.07	7.01	6.8				8.14	8.06	8.3	8.28	8.86	8.59	8.46	9		3.26	8.42	7.45	8.3	8.57	8.41	8.87	8.74	8.33	8.74	6.6	7.1	6.92	7.14	6.86
2050	6.8	7.16	7.11	6.99	6.8				8.15	8.05	8.32	8.26	8.9	8.64	8.48	8.91		3.29	8.5	7.41	8.25	8.67	8.48	8.96	8.66	8.14	8.6	6.57	7.02	6.89	7.19	6.79
2048	6.79	7.24	7.2	7.01	6.79				8.2	8.06	8.33	8.16	8.96	8.65	8.41	8.94		3.29	8.56	7.37	8.18	8.78	8.58	9.04	8.53	8.02	8.46	6.5	6.91	6.91	7.27	6.71
2046	6.85	7.23	7.2	7.04	6.74				8.25	8	8.35	8.16	8.96	8.61	8.41	9.04		3.3	8.57	7.35	8.08	8.86	8.67	9.1	8.37	7.89	8.3	6.46	6.95	6.98	7.28	6.6
2044	6.85	7.26	7.15	7.03	6.61				8.25	7.98	8.38	8.08	8.92	8.59	8.44	9.13		3.3	8.57	7.36	8	8.89	8.72	9.1	8.2	7.79	8.13	6.49	6.98	7.09	7.24	6.59
2042	6.86	7.31	7.13	7.03	6.54				8.19	8.01	8.32	8.02	8.99	8.55	8.51	9.03		3.3	8.6	7.36	7.95	8.91	8.79	9.09	8.06	7.7	7.98	6.46	6.89	7.11	7.27	6.64
2040	6.89	7.19	7.09	7.07	6.62				8.13	8.06	8.26	8	9.04	8.48	8.6	8.97		3.3	8.6	7.36	7.88	8.93	8.87	9.08	7.93	7.62	7.84	6.47	6.89	7.08	7.28	6.69
2038	6.81	7.03	7.08	7.07	6.65				8.04	8.12	8.26	7.95	9.02	8.48	8.58	9.02		3.3	8.56	7.4	7.8	8.96	8.92	9.04	7.81	7.56	7.73	6.44	6.9	7.12	7.31	6.61
2036	6.68	6.96	7.09	7.05	6.57				8.01	8.11	8.24	7.88	8.95	8.45	8.52	8.95		3.29	8.54	7.45	7.74	8.98	8.95	8.94	7.71	7.53	7.64	6.32	6.87	7.18	7.33	6.45
2034	6.55	7	7.05	7.05	6.55				8.03	8.03	8.27	7.79	8.88	8.37	8.54	8.87		3.28	8.53	7.52	7.7	8.98	8.96	8.85	7.63	7.52	7.55	6.33	6.91	7.12	7.29	6.28
2032	6.5	7.01	6.99	7.03	6.48				7.98	7.92	8.35	7.73	8.89	8.35	8.59	8.83		3.26	8.48	7.61	7.67	8.96	8.98	8.75	7.58	7.53	7.48	6.49	6.87	7.04	7.2	6.19
2030	6.47	6.95	6.86	6.92	6.37				7.9	7.95	8.31	7.71	8.88	8.37	8.64	8.84		3.24	8.42	7.7	7.66	8.89	8.98	8.64	7.56	7.57	7.46	6.62	6.75	7.02	7.1	6.19
2028	6.47	6.87	6.77	6.82	6.39				7.84	8	8.29	7.75	8.75	8.31	8.66	8.86		3.22	8.36	7.8	7.64	8.78	8.92	8.53	7.55	7.65	7.45	6.6	6.71	7.01	7.05	6.19
2026	6.42	6.79	6.79	6.85	6.37				7.76	8.09	8.28	7.76	8.74	8.21	8.62	8.86		3.2	8.3	7.91	7.64	8.68	8.86	8.39	7.55	7.78	7.46	6.58	6.7	7.02	6.99	6.22
2024	6.34	6.82	6.77	6.86	6.35				7.7	8.08	8.28	7.74	8.87	8.11	8.62	8.88		3.16	8.25	8.01	7.63	8.56	8.75	8.21	7.58	7.94	7.5	6.54	6.65	7.03	6.85	6.21
2022	6.35	6.84	6.74	6.81	6.38				7.72	8.02	8.22	7.73	8.88	8.15	8.68	8.79		3.14	8.18	8.11	7.66	8.42	8.64	8.08	7.65	8.08	7.58	6.6	6.61	6.99	6.77	6.15
2020	6.41	6.73	6.69	6.75	6.34				7.77	8.08	8.18	7.74	8.81	8.19	8.78	8.68		3.14	8.1	8.21	7.72	8.26	8.55	7.97	7.74	8.18	7.69	6.74	6.64	7.02	6.71	6.12
2018	6.44	6.67	6.58	6.73	6.29				7.79	8.13	8.28	7.78	8.83	8.13	8.77	8.74		3.13	8.04	8.31	7.77	8.15	8.44	7.85	7.86	8.31	7.82	6.78	6.66	7.12	6.7	6.13
2016	6.43	6.68	6.51	6.72	6.25				7.82	8.04	8.32	7.77	8.81	8.05	8.66	8.8		3.1	8.02	8.4	7.85	8.05	8.31	7.71	7.99	8.5	7.97	6.81	6.61	7.11	6.62	6.12
2014	6.45	6.65	6.59	6.7	6.35				7.81	7.97	8.32	7.77	8.77	8.06	8.66	8.73		3.08	7.99	8.49	7.92	7.89	8.17	7.59	8.12	8.63	8.13	6.94	6.57	6.99	6.44	6.13
2012	6.49	6.6	6.69	6.69	6.49				7.75	8	8.35	7.78	8.68	8.1	8.68	8.57		3.08	7.97	8.56	8.01	7.74	8.01	7.47	8.27	8.74	8.28	6.97	6.64	6.89	6.37	6.09
2010	6.57	6.62	6.76	6.7	6.51				7.82	8	8.39	7.79	8.63	8.12	8.73	8.52		3.07	7.97	8.62	8.13	7.63	7.87	7.39	8.46	8.84	8.44	6.98	6.73	6.81	6.39	6.06
2008	6.54	6.71	6.75	6.73	6.5				7.88	7.93	8.4	7.9	8.65	8.07	8.75	8.59		3.06	7.95	8.67	8.24	7.5	7.72	7.35	8.63	8.94	8.61	7.07	6.72	6.71	6.35	6.14
2006	6.48	6.71	6.73	6.75	6.52				7.9	8	8.43	7.92	8.6	8.01	8.76	8.59		3.06	7.97	8.68	8.31	7.38	7.6	7.33	8.78	9.06	8.78	7.07	6.68	6.68	6.3	6.23
2004	6.56	6.72	6.69	6.74	6.53				7.93	8.07	8.42	7.84	8.52	7.94	8.78	8.61		3.06	7.99	8.69	8.34	7.32	7.5	7.31	8.91	9.12	8.92	7.04	6.75	6.72	6.21	6.23
2002	6.61	6.77	6.68	6.71	6.59				7.98	8.12	8.42	7.8	8.51	7.97	8.74	8.61		3.07	8	8.67	8.39	7.28	7.41	7.32	9.02	9.13	9.03	7.09	6.83	6.65	6.16	6.18
2000	6.58	6.86	6.75	6.69	6.61				8.05	8.08	8.39	7.83	8.51	7.99	8.64	8.54		3.08	8	8.64	8.45	7.23	7.31	7.38	9.13	9.12	9.13	7.16	6.87	6.56	6.21	6.16
1998	6.58	6.9	6.82	6.76	6.6				8.1	8	8.33	7.83	8.43	7.93	8.62	8.48		3.09	8.01	8.6	8.5	7.23	7.28	7.47	9.23	9.11	9.21	7.14	6.89	6.52	6.21	6.23
1996	6.61	6.89	6.87	6.87	6.63				8.09	8.07	8.32	7.78	8.34	7.85	8.64	8.42		3.11	8.02	8.52	8.54	7.24	7.24	7.55	9.31	9.09	9.26	7.04	6.93	6.39	6.04	6.24
1994	6.65	6.94	6.86	6.94	6.72				8.01	8.14	8.33	7.82	8.24	7.75	8.63	8.4		3.11	8.07	8.43	8.55	7.28	7.19	7.61	9.34	9.05	9.28	6.99	6.93	6.3	5.97	6.25
1992	6.7	6.99	6.86	6.86	6.79				7.93	8.13	8.25	7.88	8.18	7.62	8.67	8.42		3.12	8.14	8.31	8.55	7.35	7.19	7.73	9.36	9.01	9.29	6.95	6.92	6.29	6.07	6.31
1990	6.77	7.06	7.03	6.75	6.79				7.95	8.11	8.21	7.86	8.24	7.6	8.7	8.45		3.13	8.18	8.22	8.54	7.43	7.22	7.85	9.37	8.95	9.29	7	6.91	6.28	6.09	6.4
1988	6.76	7.1	7.14	6.71	6.79				7.99	8.09	8.26	7.83	8.3	7.71	8.7	8.37		3.15	8.22	8.13	8.52	7.54	7.28	8.01	9.38	8.83	9.26	7.03	6.89	6.18	6.03	6.48
1986	6.74	7.03	7.04	6.77	6.71				8	8.09	8.32	7.89	8.26	7.78	8.68	8.26		3.17	8.24	8.05	8.46	7.68	7.37	8.18	9.35	8.74	9.21	6.95	6.92	6.13	5.99	6.56
1984	6.84	6.97	6.98	6.87	6.61				8.03	8.15	8.38	7.9	8.19	7.74	8.63	8.28		3.18	8.25	7.95	8.37	7.81	7.47	8.32	9.27	8.65	9.13	6.85	6.89	6.1	6.04	6.57
1982	6.9	6.97	7.04	6.92	6.6				8.07	8.15	8.27	7.83	8.18	7.76	8.58	8.25		3.17	8.27	7.85	8.29	7.94	7.61	8.45	9.15	8.56	9.03	6.81	6.88	6.07	6.16	6.53
1980	6.81	7.07	7.03	6.85	6.71				8.02	8.11	8.17	7.8	8.16	7.81	8.58	8.21		3.18	8.28	7.74	8.19	8.06	7.75	8.56	9.02	8.49	8.91	6.72	6.89	6.03	6.29	6.51
1978	6.77	7.08	7.01	6.76	6.74				7.86	8.09	8.18	7.8	8.07	7.8	8.58	8.19		3.17	8.25	7.63	8.09	8.19	7.88	8.67	8.88	8.42	8.81	6.54	6.92	6.05	6.38	6.44
1976	6.76	6.97	6.97	6.7	6.66				7.75	8.04	8.19	7.83	8.04	7.77	8.56	8.13		3.16	8.21	7.54	7.98	8.34	8.03	8.8	8.77	8.35	8.72	6.42	6.93	6.14	6.38	6.43
1974	6.72	6.91	6.95	6.64	6.63				7.77	7.93	8.18	7.85	8.05	7.8	8.54	8.16		3.16	8.17	7.48	7.87	8.49	8.18	8.92	8.67	8.31	8.61	6.39	6.79	6.16	6.42	6.57
1972	6.72	6.85	6.95	6.62	6.61				7.79	7.77	8.07	7.85	8.03	7.81	8.51	8.27		3.15	8.15	7.43	7.76	8.64	8.3	8.99	8.57	8.29	8.52	6.41	6.7	6.12	6.46	6.65
1970	6.7	6.8	6.83	6.66	6.58				7.84	7.74	7.99	7.9	8.06	7.78	8.53	8.29		3.12	8.11	7.39	7.65	8.75	8.42	9.03	8.46	8.29	8.44	6.32	6.78	6.01	6.46	6.66
1968	6.64	6.73	6.64	6.73	6.49				7.86	7.85	7.97	7.94	8.11	7.81	8.54	8.14		3.1	8.05	7.35	7.52	8.81	8.55	9.07	8.35	8.28	8.35	6.15	6.8	6.01	6.56	6.62
1966	6.61	6.63	6.69	6.72	6.33				7.83	7.84	8.02	7.96	8.17	7.92	8.51	8.06		3.07	7.98	7.3	7.38	8.87	8.66	9.1	8.26	8.33	8.3	6.16	6.78	6.11	6.68	6.63
1964	6.67	6.62	6.68	6.66	6.29				7.84	7.74	8.1	7.95	8.13	7.96	8.4	8.14		3.05	7.92	7.29	7.25	8.92	8.75	9.06	8.2	8.39	8.27	6.17	6.65	6.1	6.7	6.67
1962	6.63	6.59	6.56	6.59	6.37				7.9	7.74	8.03	7.87	8.06	7.95	8.35	8.25		3.02	7.84	7.32	7.14	8.94	8.82	9.02	8.16	8.47	8.28	6.07	6.49	6.11	6.67	6.71
1960	6.49	6.53	6.47	6.53	6.41				7.9	7.65	7.99	7.77	8.02	7.94	8.34	8.3		2.97	7.72	7.34	7.04	8.94	8.87	8.98	8.1	8.53	8.31	5.98	6.49	6.16	6.71	6.64
1958	6.42	6.49	6.41	6.53	6.41				7.91	7.53	8.05	7.76	8.03	8.03	8.31	8.27		2.94	7.62	7.36	6.95	8.92	8.9	8.94	8.07	8.61	8.34	5.87	6.47	6.25	6.72	6.59
1956	6.45	6.4	6.39	6.57	6.32				7.89	7.48	8.03	7.83	8.08	8.16	8.26	8.21		2.9	7.51	7.4	6.9	8.9	8.89	8.87	8.09	8.7	8.37	5.82	6.33	6.31	6.76	6.6
1954	6.46	6.41	6.39	6.51	6.26				7.81	7.48	7.98	7.83	8.05	8.12	8.17	8.23		2.87	7.42	7.48	6.89	8.88	8.87	8.77	8.14	8.8	8.42	5.86	6.3	6.38	6.86	6.66
1952	6.44	6.46	6.41	6.45	6.28				7.81	7.49	7.97	7.8	7.96	8.02	8.08	8.26		2.82	7.33	7.58	6.89	8.83	8.84	8.66	8.2	8.91	8.49	5.83	6.23	6.46	6.99	6.68
1950	6.44	6.39	6.36	6.49	6.28				7.9	7.48	7.97	7.78	7.94	8.04	8	8.22		2.79	7.25	7.65	6.9	8.73	8.81	8.55	8.27	8.98	8.59	5.73	6.07	6.53	7.06	6.71
1948	6.44	6.37	6.3	6.51	6.24				7.92	7.47	7.93	7.73	7.96	8.06	7.9	8.15		2.77	7.18	7.7	6.92	8.62	8.77	8.47	8.34	9.03	8.66	5.67	5.94	6.54	7.02	6.74
1946	6.4	6.35	6.29	6.5	6.18				7.9	7.48	7.86	7.74	7.92	8.02	7.79	8.13		2.74	7.11	7.74	6.95	8.49	8.68	8.37	8.4	9.09	8.71	5.75	5.94	6.48	6.97	6.71
1944	6.41	6.3	6.39	6.5	6.17				7.86	7.53	7.86	7.73	7.85	8	7.74	8.1		2.71	7.04	7.79	7.01	8.38	8.57	8.25	8.49	9.15	8.75	5.82	5.97	6.48	6.99	6.71
1942	6.45	6.25	6.41	6.46	6.22				7.84	7.65	7.9	7.67	7.89	8.09	7.79	8.16		2.69	6.99	7.9	7.1	8.28	8.47	8.18	8.59	9.19	8.84	5.81	5.97	6.59	7.04	6.72
1940	6.45	6.27	6.36	6.42	6.22				7.84	7.74	7.84	7.67	7.94	8.14	7.76	8.22		2.68	6.96	7.99	7.16	8.18	8.36	8.11	8.65	9.17	8.91	5.84	5.92	6.62	7.12	6.7
1938	6.44	6.34	6.34	6.45	6.25				7.76	7.82	7.76	7.67	7.99	8.1	7.75	8.23		2.68	6.97	8.05	7.26	8.13	8.3	8.04	8.69	9.14	8.93	5.93	5.85	6.63	7.1	6.66
1936	6.49	6.45	6.43	6.45	6.28				7.69	7.84	7.78	7.54	8.04	8.09	7.71	8.21		2.67	6.96	8.1	7.36	8.04	8.21	7.97	8.7	9.07	8.96	5.98	5.77	6.67	7.05	6.69
1934	6.53	6.47	6.53	6.51	6.32				7.74	7.76	7.9	7.48	8.07	8.15	7.7	8.24		2.67	6.95	8.12	7.45	7.94	8.1	7.94	8.69	8.95	8.98	6	5.75	6.74	7.1	6.74
1932	6.59	6.42	6.59	6.61	6.33				7.76	7.76	7.94	7.5	8.12	8.13	7.75	8.31		2.68	6.96	8.15	7.56	7.9	7.98	7.96	8.71	8.82	8.97	6.06	5.73	6.75	7.06	6.74
1930	6.63	6.5	6.58	6.65	6.33				7.63	7.75	7.93	7.5	8.18	8.13	7.8	8.39		2.69	7.01	8.17	7.65	7.87	7.9	7.99	8.71	8.7	8.9	6.12	5.72	6.76	6.97	6.77
1928	6.58	6.62	6.52	6.62	6.37				7.54	7.71	7.91	7.46	8.21	8.18	7.83	8.43		2.71	7.05	8.19	7.74	7.84	7.83	7.99	8.66	8.55	8.8	6.13	5.73	6.85	6.92	6.87
1926	6.53	6.61	6.58	6.65	6.45				7.49	7.76	7.94	7.4	8.2	8.11	7.84	8.43		2.73	7.09	8.19	7.84	7.8	7.77	8	8.59	8.38	8.71	6.13	5.72	6.86	6.84	6.9
1924	6.55	6.59	6.64	6.62	6.53				7.48	7.8	7.92	7.37	8.21	8.07	7.97	8.45		2.75	7.18	8.17	7.93	7.77	7.74	8.03	8.49	8.22	8.6	6.21	5.76	6.73	6.81	6.86
1922	6.57	6.63	6.64	6.54	6.52				7.46	7.76	7.9	7.41	8.26	8.13	8	8.53		2.79	7.29	8.12	8.03	7.8	7.72	8.09	8.41	8.04	8.45	6.38	5.9	6.77	6.82	6.93
1920	6.54	6.69	6.68	6.49	6.42				7.47	7.75	7.91	7.44	8.25	8.15	7.92	8.58		2.82	7.36	8.1	8.1	7.84	7.72	8.13	8.33	7.87	8.3	6.41	5.98	6.8	6.88	7.03
1918	6.51	6.77	6.64	6.52	6.31				7.46	7.73	7.99	7.47	8.24	8.15	7.93	8.48		2.86	7.47	8.05	8.15	7.92	7.78	8.22	8.16	7.72	8.12	6.31	6.1	6.81	6.93	7.05
1916	6.53	6.71	6.58	6.55	6.28				7.42	7.7	8.1	7.53	8.27	8.11	7.96	8.51		2.9	7.59	8	8.19	7.96	7.83	8.28	8.03	7.54	7.94	6.35	6.14	6.91	6.92	7
1914	6.48	6.63	6.55	6.54	6.36				7.46	7.63	8.07	7.52	8.34	8.08	7.94	8.59		2.93	7.65	7.97	8.24	8	7.87	8.34	7.9	7.37	7.79	6.44	6.09	6.93	6.84	6.94
1912	6.4	6.62	6.59	6.47	6.41				7.44	7.6	7.95	7.41	8.35	8.11	8	8.6		2.96	7.71	7.94	8.28	8.04	7.88	8.38	7.74	7.23	7.61	6.42	6.08	6.95	6.79	6.91
1910	6.4	6.61	6.58	6.43	6.4				7.38	7.65	7.89	7.39	8.31	8.1	8.08	8.57		2.99	7.79	7.9	8.3	8.1	7.92	8.43	7.57	7.12	7.44	6.41	6.08	6.94	6.9	6.86
1908	6.4	6.56	6.51	6.43	6.29				7.41	7.59	7.88	7.41	8.34	8.06	8.07	8.59		3.03	7.88	7.85	8.28	8.14	7.99	8.49	7.43	7.05	7.31	6.48	6.13	6.85	6.96	6.87
1906	6.33	6.51	6.52	6.41	6.23				7.39	7.51	7.93	7.43	8.36	8.09	8	8.6		3.06	7.95	7.82	8.26	8.21	8.08	8.51	7.33	7	7.18	6.59	6.23	6.81	6.92	6.85
1904	6.27	6.43	6.54	6.37	6.22				7.31	7.53	7.93	7.43	8.24	8.17	7.93	8.51		3.08	7.98	7.8	8.22	8.29	8.14	8.46	7.26	6.98	7.07	6.63	6.32	6.83	6.9	6.78
1902	6.24	6.33	6.46	6.3	6.22				7.32	7.54	7.89	7.42	8.15	8.16	7.93	8.46		3.09	8.04	7.77	8.16	8.31	8.18	8.42	7.2	6.97	6.97	6.58	6.38	6.86	6.86	6.8
1900	6.21	6.24	6.28	6.23	6.22				7.45	7.56	7.92	7.38	8.18	8.02	8	8.45		3.1	8.09	7.76	8.12	8.31	8.24	8.4	7.13	7.02	6.92	6.54	6.37	6.79	6.79	6.76
1898	6.26	6.16	6.22	6.22	6.15				7.54	7.66	7.98	7.37	8.2	7.95	8.08	8.44		3.11	8.12	7.72	8.07	8.3	8.24	8.32	7.08	7.09	6.9	6.54	6.38	6.76	6.74	6.65
1896	6.33	6.19	6.25	6.22	6.11				7.47	7.77	7.97	7.4	8.17	7.88	8.07	8.4		3.12	8.13	7.7	8.03	8.28	8.23	8.26	7.05	7.16	6.91	6.53	6.47	6.77	6.75	6.52
1894	6.26	6.2	6.16	6.18	6.17				7.44	7.77	7.92	7.46	8.1	7.78	8	8.37		3.12	8.13	7.7	7.97	8.24	8.23	8.2	7.05	7.25	6.94	6.53	6.55	6.7	6.77	6.37
1892	6.19	6.05	6.07	6.15	6.25				7.49	7.79	7.96	7.55	8.02	7.73	8.01	8.36		3.12	8.1	7.71	7.91	8.19	8.19	8.12	7.13	7.36	6.98	6.54	6.61	6.64	6.83	6.39
1890	6.18	5.97	5.97	6.1	6.29				7.46	7.85	7.92	7.57	7.96	7.65	8.02	8.29		3.1	8.08	7.75	7.87	8.14	8.15	8.01	7.25	7.54	7.06	6.47	6.52	6.59	6.84	6.39
1888	6.15	6.01	5.9	6.02	6.24				7.46	7.8	7.84	7.46	7.93	7.54	8	8.26		3.08	8.06	7.81	7.87	8.08	8.12	7.9	7.36	7.68	7.18	6.39	6.42	6.64	6.78	6.26
1886	6.12	5.99	5.92	6.05	6.26				7.49	7.77	7.86	7.37	7.96	7.49	8.01	8.2		3.07	8.02	7.83	7.86	8	8.09	7.79	7.45	7.76	7.3	6.43	6.4	6.67	6.75	6.19
1884	6.08	5.95	5.92	6.11	6.28				7.52	7.75	7.82	7.34	8.03	7.48	8.09	8.2		3.06	7.95	7.85	7.82	7.9	8.04	7.71	7.6	7.89	7.47	6.5	6.42	6.72	6.75	6.17
1882	6.07	5.88	5.87	6.12	6.26				7.58	7.72	7.77	7.43	7.98	7.45	8.17	8.21		3.04	7.88	7.88	7.78	7.8	7.97	7.63	7.76	8.04	7.65	6.5	6.48	6.7	6.69	6.11
1880	6.11	5.88	5.88	6.13	6.26				7.56	7.72	7.79	7.52	7.9	7.42	8.14	8.18		3.01	7.81	7.93	7.75	7.73	7.87	7.54	7.91	8.18	7.78	6.47	6.57	6.67	6.67	6.02
1878	6.19	5.98	5.92	6.1	6.27				7.49	7.74	7.76	7.53	7.85	7.39	8.19	8.15		2.98	7.76	7.98	7.76	7.67	7.77	7.45	8.07	8.3	7.92	6.43	6.67	6.69	6.66	5.94
1876	6.23	5.97	5.93	6.05	6.29				7.51	7.8	7.73	7.57	7.81	7.38	8.31	8.13		2.95	7.67	8.01	7.77	7.58	7.69	7.36	8.23	8.42	8.11	6.41	6.63	6.67	6.58	5.93
1874	6.19	5.91	6	6.06	6.25				7.56	7.76	7.72	7.53	7.8	7.41	8.31	8.15		2.93	7.58	8.03	7.76	7.48	7.61	7.29	8.37	8.51	8.3	6.38	6.57	6.62	6.55	5.84
1872	6.18	5.92	6.1	6.12	6.22				7.57	7.67	7.69	7.44	7.83	7.38	8.33	8.15		2.91	7.54	8.04	7.75	7.39	7.52	7.26	8.5	8.58	8.44	6.38	6.58	6.54	6.5	5.71
1870	6.2	5.97	6.12	6.25	6.28				7.48	7.57	7.68	7.45	7.88	7.36	8.4	8.19		2.88	7.48	8.08	7.77	7.31	7.39	7.22	8.61	8.66	8.56	6.35	6.6	6.49	6.47	5.65
1868	6.21	6.06	6.05	6.35	6.33				7.38	7.49	7.63	7.49	7.86	7.37	8.47	8.13		2.85	7.38	8.1	7.86	7.24	7.28	7.21	8.75	8.7	8.67	6.37	6.49	6.43	6.51	5.74
1866	6.3	6.13	6.08	6.32	6.26				7.45	7.46	7.55	7.45	7.81	7.4	8.49	8.01		2.81	7.32	8.07	7.88	7.23	7.27	7.26	8.88	8.73	8.77	6.45	6.51	6.38	6.54	5.72
1864	6.38	6.18	6.14	6.24	6.18				7.48	7.34	7.48	7.4	7.8	7.4	8.42	7.95		2.78	7.23	8.06	7.87	7.23	7.29	7.3	8.95	8.73	8.8	6.49	6.63	6.44	6.49	5.61
1862	6.37	6.22	6.19	6.25	6.22				7.44	7.19	7.42	7.43	7.79	7.37	8.39	7.88		2.76	7.16	8.03	7.87	7.24	7.25	7.33	8.97	8.71	8.85	6.51	6.65	6.48	6.39	5.54
1860	6.3	6.32	6.22	6.33	6.35				7.38	7.16	7.42	7.47	7.77	7.36	8.39	7.85		2.74	7.13	7.98	7.86	7.24	7.23	7.38	8.96	8.66	8.88	6.48	6.51	6.4	6.31	5.56
1858	6.28	6.43	6.22	6.35	6.36				7.33	7.11	7.38	7.38	7.78	7.32	8.4	7.85		2.73	7.1	7.91	7.86	7.27	7.22	7.45	8.96	8.61	8.88	6.44	6.41	6.33	6.28	5.59
1856	6.32	6.49	6.25	6.3	6.28				7.37	7.04	7.31	7.31	7.73	7.26	8.45	7.82		2.72	7.06	7.83	7.85	7.33	7.21	7.56	8.94	8.54	8.86	6.45	6.4	6.25	6.26	5.64
1854	6.31	6.49	6.4	6.26	6.19				7.4	6.98	7.28	7.39	7.63	7.25	8.45	7.77		2.71	7.04	7.76	7.83	7.41	7.24	7.69	8.87	8.46	8.83	6.48	6.4	6.14	6.18	5.64
1852	6.31	6.51	6.48	6.29	6.16				7.3	6.95	7.27	7.36	7.57	7.36	8.26	7.74		2.71	7.02	7.69	7.82	7.48	7.29	7.81	8.77	8.39	8.74	6.5	6.46	6.16	6.1	5.66
1850	6.38	6.55	6.52	6.38	6.17				7.3	6.89	7.33	7.25	7.47	7.42	8.08	7.66		2.71	7.02	7.6	7.81	7.56	7.34	7.89	8.68	8.3	8.63	6.48	6.48	6.12	6.02	5.73
1848	6.34	6.51	6.54	6.41	6.14				7.38	6.94	7.4	7.25	7.34	7.24	7.99	7.58		2.7	7.03	7.5	7.75	7.64	7.41	7.99	8.59	8.23	8.54	6.44	6.44	6	5.97	5.73
1846	6.2	6.5	6.57	6.43	6.11				7.42	7.1	7.38	7.26	7.36	7.07	7.95	7.54		2.7	7.07	7.39	7.71	7.74	7.54	8.11	8.55	8.16	8.48	6.42	6.41	5.96	6.01	5.76
1844	6.04	6.52	6.51	6.54	6.05				7.38	7.11	7.33	7.28	7.43	7.18	7.89	7.43		2.74	7.12	7.24	7.7	7.89	7.7	8.26	8.4	8.08	8.35	6.42	6.35	5.96	6.13	5.82
1842	5.96	6.51	6.4	6.53	5.98				7.35	7.16	7.32	7.24	7.38	7.35	7.75	7.37		2.75	7.14	7.1	7.64	7.98	7.77	8.29	8.25	8.06	8.25	6.43	6.38	5.98	6.11	5.86
1840	5.97	6.46	6.42	6.47	5.89				7.39	7.22	7.41	7.18	7.27	7.36	7.67	7.36		2.74	7.14	7.01	7.54	8.05	7.87	8.35	8.14	8.04	8.19	6.35	6.46	5.98	6	5.94
1838	5.99	6.4	6.41	6.45	5.91				7.39	7.31	7.56	7.15	7.14	7.24	7.68	7.33		2.75	7.17	6.92	7.45	8.13	7.97	8.43	8.01	8.04	8.13	6.31	6.45	6	5.95	5.97
1836	5.89	6.35	6.38	6.4	5.87				7.38	7.37	7.56	7.16	7.08	7.14	7.64	7.3		2.76	7.21	6.82	7.38	8.22	8.05	8.47	7.91	8.07	8.06	6.34	6.42	6	5.98	5.95
1834	5.84	6.32	6.31	6.34	5.76				7.34	7.33	7.5	7.19	7.14	7.14	7.56	7.26		2.77	7.21	6.75	7.31	8.27	8.13	8.48	7.88	8.09	8.04	6.39	6.43	5.95	6.02	5.92
1832	5.77	6.34	6.27	6.28	5.73				7.35	7.23	7.53	7.21	7.27	7.18	7.52	7.24		2.79	7.21	6.67	7.23	8.27	8.2	8.48	7.86	8.09	8.02	6.4	6.44	5.92	6.03	5.92
1830	5.71	6.32	6.26	6.16	5.71				7.37	7.21	7.6	7.19	7.33	7.2	7.56	7.3		2.81	7.27	6.55	7.1	8.3	8.27	8.5	7.84	8.22	8	6.29	6.39	5.9	5.95	6.05
1828	5.77	6.21	6.17	6.16	5.71				7.31	7.25	7.67	7.22	7.26	7.25	7.61	7.35		2.83	7.35	6.48	7	8.33	8.33	8.46	7.82	8.29	7.99	6.31	6.34	5.92	5.9	6.22
1826	5.72	6.09	6.04	6.21	5.72				7.29	7.32	7.64	7.17	7.2	7.41	7.55	7.37		2.84	7.38	6.46	6.94	8.38	8.41	8.39	7.8	8.34	8.03	6.26	6.38	5.96	5.89	6.29
1824	5.61	6.08	6.01	6.21	5.76				7.2	7.35	7.54	7.01	7.22	7.5	7.52	7.49		2.84	7.4	6.44	6.86	8.36	8.39	8.29	7.8	8.45	8.08	6.15	6.39	6.05	5.94	6.37
1822	5.57	6.09	6.04	6.23	5.8				7.1	7.24	7.5	6.94	7.29	7.46	7.5	7.52		2.85	7.44	6.43	6.78	8.3	8.38	8.19	7.84	8.49	8.1	6.09	6.32	6.11	6.01	6.31
1820	5.57	6.05	6.02	6.21	5.78				7.02	7.18	7.48	6.99	7.35	7.48	7.42	7.54		2.87	7.45	6.42	6.69	8.22	8.35	8.1	7.88	8.52	8.13	6.09	6.29	6.12	6.05	6.2
1818	5.61	6.05	5.97	6.17	5.79				6.94	7.22	7.46	7.07	7.38	7.58	7.42	7.62		2.88	7.47	6.41	6.6	8.12	8.3	8.02	7.92	8.57	8.19	6.1	6.27	6.1	6.06	6.13
1816	5.72	6.06	6.01	6.18	5.73				6.97	7.22	7.47	7.07	7.4	7.72	7.46	7.67		2.87	7.49	6.45	6.56	8.03	8.25	7.91	7.96	8.61	8.26	5.98	6.25	6.08	6.15	6.18
1814	5.77	6.08	6.1	6.18	5.7				7.01	7.11	7.51	7.03	7.51	7.78	7.47	7.72		2.88	7.51	6.5	6.54	7.9	8.17	7.77	7.99	8.62	8.33	5.9	6.16	6.11	6.16	6.31
1812	5.75	6.02	6.09	6.12	5.8				7	7.01	7.45	6.94	7.58	7.81	7.48	7.8		2.89	7.52	6.58	6.52	7.77	8.02	7.63	8.03	8.63	8.4	5.89	6.03	6.08	6.16	6.31
1810	5.76	6.03	6	6.05	5.86				6.96	7.03	7.39	6.91	7.66	7.85	7.42	7.76		2.88	7.53	6.68	6.52	7.66	7.89	7.52	8.11	8.62	8.45	5.86	5.95	6.14	6.23	6.3
1808	5.73	6.14	5.95	6.11	5.85				6.92	7.12	7.36	6.91	7.66	7.84	7.37	7.72		2.88	7.55	6.77	6.53	7.54	7.79	7.41	8.15	8.55	8.46	5.78	5.94	6.21	6.25	6.27
1806	5.68	6.16	5.99	6.12	5.85				6.89	7.16	7.34	6.87	7.67	7.86	7.34	7.73		2.89	7.55	6.84	6.55	7.41	7.66	7.3	8.17	8.46	8.46	5.73	5.97	6.17	6.29	6.16
1804	5.71	6.12	6.04	6.11	5.89				6.99	7.23	7.41	6.91	7.75	7.87	7.26	7.72		2.9	7.54	6.92	6.61	7.28	7.53	7.21	8.16	8.35	8.43	5.71	5.98	6.18	6.29	6.11
1802	5.77	6.07	6.11	6.17	5.98				7.07	7.29	7.49	6.94	7.78	7.77	7.18	7.72		2.89	7.53	7.02	6.67	7.18	7.41	7.15	8.12	8.27	8.38	5.71	6.03	6.24	6.33	6.08
1800	5.87	6.07	6.24	6.17	6.07				7.02	7.33	7.48	6.89	7.78	7.73	7.16	7.69		2.88	7.51	7.15	6.75	7.1	7.32	7.11	8.12	8.12	8.32	5.75	6.05	6.3	6.45	6.1
1798	5.94	6.16	6.32	6.15	6.13				7.03	7.37	7.54	6.86	7.79	7.79	7.12	7.62		2.88	7.52	7.25	6.82	7	7.22	7.04	8.09	7.89	8.19	5.72	5.96	6.32	6.41	6.11
1796	5.95	6.18	6.31	6.14	6.16				7.07	7.37	7.63	6.89	7.66	7.79	7.04	7.62		2.89	7.57	7.33	6.91	6.92	7.09	6.98	8.02	7.7	8.06	5.65	5.89	6.31	6.35	6.09
1794	6	6.09	6.3	6.19	6.14				7.09	7.35	7.72	6.94	7.54	7.75	7.07	7.68		2.9	7.61	7.4	7.01	6.88	6.99	6.97	7.94	7.55	7.95	5.69	5.9	6.27	6.41	6.05
1792	6.06	6.07	6.34	6.21	6.15				7.06	7.41	7.73	7.01	7.64	7.69	7.12	7.71		2.89	7.56	7.46	7.13	6.86	6.96	7.04	7.8	7.36	7.72	5.66	5.86	6.29	6.35	6.03
1790	6.08	6.18	6.28	6.06	6.13				7.09	7.41	7.68	7.03	7.65	7.57	7.06	7.68		2.9	7.54	7.56	7.2	6.86	6.92	7.1	7.69	7.19	7.57	5.71	5.85	6.37	6.31	6.07
1788	6.1	6.24	6.28	6	6.07				7.23	7.45	7.69	7.04	7.58	7.51	6.98	7.62		2.91	7.55	7.66	7.27	6.86	6.9	7.12	7.55	7.02	7.42	5.8	5.82	6.43	6.32	6.01
1786	6.09	6.33	6.31	6.02	6.1				7.28	7.45	7.61	7.03	7.54	7.49	6.94	7.55		2.9	7.55	7.74	7.39	6.88	6.89	7.17	7.38	6.89	7.24	5.82	5.79	6.44	6.34	5.92
1784	6.13	6.4	6.33	6.05	6.14				7.21	7.36	7.51	7.07	7.56	7.49	7.01	7.6		2.9	7.56	7.8	7.5	6.91	6.89	7.24	7.2	6.75	7.05	5.84	5.86	6.42	6.34	5.93
1782	6.19	6.38	6.46	6.05	6.11				7.13	7.4	7.49	7.09	7.59	7.43	7.17	7.67		2.91	7.61	7.85	7.57	6.95	6.9	7.3	7.07	6.63	6.91	5.91	5.87	6.38	6.41	6.01
1780	6.2	6.3	6.47	6.01	6.03				7.12	7.47	7.52	7.06	7.62	7.42	7.27	7.72		2.92	7.65	7.87	7.64	7.04	6.94	7.42	6.92	6.54	6.75	6.01	5.87	6.34	6.43	6.03
1778	6.19	6.28	6.28	6	6.04				7.12	7.41	7.51	7.08	7.65	7.48	7.3	7.84		2.92	7.63	7.91	7.69	7.11	6.98	7.48	6.86	6.46	6.64	6.06	5.88	6.33	6.3	5.97
1776	6.13	6.24	6.2	6.01	6.06				7.12	7.32	7.48	7.11	7.64	7.48	7.35	7.94		2.92	7.62	7.94	7.72	7.16	7.04	7.53	6.8	6.4	6.54	6.03	5.85	6.31	6.19	5.89
1774	6.11	6.16	6.28	6.02	5.95				7.15	7.3	7.53	7.13	7.65	7.51	7.42	8.01		2.93	7.65	7.94	7.73	7.2	7.1	7.61	6.75	6.36	6.49	6.01	5.92	6.21	6.12	5.86
1772	6.13	6.01	6.27	5.95	5.9				7.06	7.23	7.4	7.18	7.75	7.52	7.56	8.07		2.94	7.71	7.85	7.74	7.35	7.2	7.69	6.69	6.37	6.47	6.13	6.02	6.05	6.11	5.88
1770	5.99	5.94	6.14	5.93	5.97				7.02	7.08	7.2	7.21	7.97	7.47	7.65	8.02		2.93	7.7	7.85	7.78	7.44	7.3	7.76	6.73	6.46	6.47	6.23	6.06	5.94	6.15	5.92
1768	5.83	6.02	6.01	5.96	5.93				7.03	6.92	7.12	7.16	8.09	7.5	7.65	8.05		2.93	7.68	7.86	7.8	7.56	7.45	7.82	6.71	6.61	6.46	6.13	6.03	5.94	6.08	5.85
1766	5.85	6.09	5.93	5.93	5.92				6.95	6.81	7.02	7.07	7.99	7.53	7.62	8.06		2.92	7.63	7.84	7.8	7.6	7.5	7.81	6.7	6.7	6.48	6.07	5.95	5.99	6.08	5.82
1764	5.92	6.08	5.89	5.82	5.9				6.95	6.79	6.94	7	7.96	7.45	7.65	7.95		2.91	7.61	7.84	7.82	7.63	7.56	7.82	6.79	6.77	6.58	6.1	5.92	6.06	6.05	5.83
1762	5.9	6	5.79	5.72	5.83				6.94	6.82	6.92	6.96	7.94	7.41	7.75	7.91		2.92	7.62	7.79	7.79	7.68	7.63	7.84	6.93	6.97	6.74	6.09	5.92	5.96	5.78	5.78
1760	5.8	5.91	5.81	5.76	5.82				6.87	6.75	6.92	6.92	7.87	7.38	7.81	7.84		2.9	7.59	7.73	7.73	7.7	7.66	7.85	7.03	7.12	6.84	6.04	6.02	5.83	5.68	5.77
1758	5.71	5.95	5.87	5.84	5.77				6.96	6.61	6.9	6.88	7.83	7.36	7.77	7.74		2.87	7.54	7.69	7.68	7.73	7.73	7.84	7.14	7.26	7	6	6.16	5.84	5.69	5.76
1756	5.73	6	5.77	5.95	5.73				7.06	6.59	6.89	6.89	7.82	7.24	7.71	7.68		2.86	7.46	7.65	7.59	7.73	7.77	7.8	7.3	7.47	7.17	5.96	6.25	5.79	5.63	5.77
1754	5.71	5.96	5.77	6	5.69				6.97	6.55	6.92	6.89	7.8	7.05	7.71	7.54		2.83	7.43	7.61	7.56	7.75	7.8	7.8	7.42	7.57	7.28	5.98	6.19	5.73	5.62	5.72
1752	5.66	5.81	5.93	5.99	5.59				6.89	6.4	6.96	6.75	7.78	6.9	7.79	7.31		2.81	7.4	7.55	7.53	7.76	7.82	7.8	7.53	7.67	7.41	5.86	6.12	5.62	5.59	5.63
1750	5.68	5.69	6.04	6.11	5.56				6.87	6.37	6.94	6.62	7.58	6.83	7.71	7.18		2.8	7.35	7.48	7.4	7.7	7.75	7.7	7.68	7.81	7.59	5.62	6.01	5.57	5.47	5.62
1748	5.79	5.82	5.99	6.14	5.6				6.82	6.47	6.96	6.69	7.3	6.8	7.51	7.04		2.78	7.25	7.45	7.29	7.65	7.7	7.65	7.91	7.92	7.73	5.56	5.96	5.53	5.37	5.61
1746	5.91	5.97	5.97	6.06	5.57				6.78	6.58	7.02	6.71	7.25	6.7	7.45	6.9		2.73	7.18	7.42	7.27	7.64	7.7	7.64	8.07	7.98	7.82	5.51	5.99	5.38	5.32	5.61
1744	5.93	6.04	5.95	6.03	5.5				6.81	6.62	7	6.76	7.2	6.62	7.39	6.87		2.68	7.09	7.39	7.22	7.63	7.67	7.64	8.16	8.07	7.94	5.39	6.01	5.35	5.33	5.58
1742	5.88	5.98	5.93	6.01	5.57				6.88	6.69	6.93	6.81	7.16	6.61	7.38	6.91		2.66	6.98	7.38	7.14	7.62	7.67	7.61	8.26	8.12	8.07	5.38	6.01	5.46	5.45	5.5
1740	5.78	5.89	5.87	6.02	5.61				6.88	6.73	6.92	6.79	7.07	6.54	7.38	6.81		2.63	6.87	7.36	7.08	7.55	7.66	7.54	8.35	8.07	8.12	5.32	5.9	5.44	5.43	5.38
1738	5.78	5.93	5.88	6.14	5.64				6.85	6.71	6.95	6.78	6.95	6.44	7.28	6.76		2.58	6.79	7.28	7.05	7.47	7.63	7.51	8.39	8.06	8.13	5.27	5.91	5.39	5.29	5.34
1736	5.79	6.02	6.08	6.15	5.64				6.82	6.73	6.87	6.81	6.93	6.41	7.27	6.75		2.55	6.77	7.21	7.03	7.53	7.7	7.57	8.44	8.06	8.21	5.26	5.87	5.33	5.22	5.38
1734	5.79	6.11	6.28	6.07	5.64				6.77	6.82	6.8	6.86	6.9	6.47	7.24	6.77		2.49	6.59	7.26	7.01	7.48	7.54	7.57	8.35	7.94	8.07	5.25	5.76	5.27	5.22	5.37
1732	5.8	6.07	6.17	6.07	5.7				6.74	6.76	6.77	6.78	6.89	6.46	7.21	6.8		2.47	6.46	7.23	6.93	7.39	7.41	7.5	8.31	7.92	8.01	5.26	5.83	5.42	5.3	5.36
1730	5.81	6.15	6.12	6.05	5.7				6.64	6.76	6.81	6.72	6.91	6.51	7.31	6.86		2.45	6.37	7.16	6.92	7.46	7.46	7.58	8.28	7.95	8.08	5.38	5.89	5.47	5.38	5.35
1728	5.77	6.16	6.09	6.01	5.7				6.55	6.69	6.85	6.59	6.89	6.51	7.33	6.92		2.42	6.28	7.12	6.93	7.49	7.45	7.62	8.22	7.93	8.09	5.42	5.84	5.39	5.36	5.28
1726	5.71	6.12	6.06	5.95	5.7				6.54	6.59	6.81	6.47	6.88	6.45	7.35	6.89		2.4	6.21	7.08	6.89	7.5	7.44	7.61	8.14	7.86	8.04	5.48	5.8	5.36	5.34	5.22
1724	5.72	6.09	6.05	5.9	5.69				6.42	6.59	6.7	6.48	6.94	6.44	7.34	6.83		2.37	6.13	7.04	6.87	7.49	7.45	7.65	7.99	7.8	7.95	5.55	5.76	5.36	5.39	5.25
1722	5.74	6.1	6.03	5.86	5.67				6.3	6.56	6.6	6.48	6.98	6.48	7.42	6.85		2.34	6.09	6.97	6.87	7.45	7.43	7.69	7.9	7.75	7.9	5.62	5.67	5.37	5.42	5.25
1720	5.69	6.09	6.03	5.84	5.68				6.25	6.57	6.64	6.33	6.93	6.54	7.49	6.83		2.33	6.11	6.89	6.84	7.41	7.44	7.68	7.89	7.71	7.92	5.67	5.61	5.3	5.38	5.22
1718	5.67	6.02	6.08	5.81	5.66				6.18	6.69	6.76	6.13	6.92	6.52	7.38	6.81		2.31	6.06	6.72	6.81	7.4	7.36	7.66	7.69	7.66	7.8	5.51	5.43	5.06	5.36	5.14
1716	5.78	5.92	5.91	5.72	5.78				6.33	6.58	6.79	6.14	7.05	6.36	7.44	6.82		2.31	6.05	6.65	6.82	7.53	7.36	7.73	7.56	7.64	7.68	5.56	5.36	5.04	5.39	5.29
1714	5.64	5.9	5.75	5.63	5.85				6.33	6.44	6.76	6.11	7.07	6.38	7.5	6.82		2.33	6.09	6.64	6.8	7.61	7.5	7.79	7.54	7.65	7.65	5.64	5.39	5.21	5.41	5.43
1712	5.58	5.81	5.69	5.61	5.78				6.24	6.41	6.79	6.12	6.99	6.43	7.29	6.78		2.32	6.11	6.6	6.77	7.56	7.54	7.74	7.47	7.65	7.61	5.63	5.41	5.28	5.42	5.45
1710	5.59	5.7	5.71	5.62	5.78				6.27	6.45	6.82	6.2	6.83	6.45	7.13	6.73		2.32	6.11	6.54	6.76	7.52	7.52	7.68	7.39	7.64	7.56	5.65	5.47	5.21	5.45	5.47
1708	5.57	5.65	5.69	5.52	5.77				6.29	6.46	6.91	6.2	6.78	6.41	7.05	6.69		2.35	6.12	6.47	6.72	7.49	7.47	7.61	7.35	7.61	7.53	5.65	5.43	5.12	5.48	5.53
1706	5.58	5.68	5.64	5.39	5.64				6.28	6.57	6.95	6.22	6.76	6.35	6.96	6.75		2.39	6.18	6.38	6.68	7.48	7.48	7.54	7.34	7.6	7.55	5.57	5.27	5.09	5.5	5.54
1704	5.61	5.58	5.47	5.42	5.7				6.34	6.78	6.88	6.25	6.73	6.31	6.85	6.69		2.39	6.21	6.32	6.65	7.4	7.45	7.47	7.32	7.61	7.55	5.59	5.2	5.08	5.6	5.66
1702	5.59	5.39	5.38	5.54	5.84				6.4	6.84	6.78	6.2	6.76	6.3	6.69	6.58		2.39	6.25	6.32	6.64	7.4	7.49	7.44	7.36	7.56	7.55	5.6	5.2	5.08	5.77	5.92
1700	5.59	5.28	5.27	5.61	5.88				6.35	6.86	6.99	6.12	6.68	6.24	6.58	6.56		2.4	6.4	6.21	6.52	7.36	7.45	7.26	7.42	7.55	7.52	5.59	5.15	5.05	5.69	5.87
1698	5.73	5.23	5.12	5.51	5.86				6.36	6.78	7.11	6.25	6.75	6.02	6.58	6.55		2.4	6.43	6.15	6.49	7.2	7.3	7.14	7.35	7.51	7.51	5.58	5.13	5.11	5.7	5.77
1696	5.75	5.23	5.27	5.35	5.66				6.31	6.67	6.96	6.41	6.77	6.09	6.64	6.6		2.44	6.45	6.12	6.42	7.14	7.21	7.13	7.36	7.56	7.61	5.58	5.16	5.18	5.81	5.75
1694	5.73	5.2	5.32	5.29	5.56				6.32	6.71	6.95	6.34	6.67	6.29	6.51	6.63		2.47	6.45	6.08	6.34	6.95	7.06	6.89	7.28	7.51	7.5	5.53	5.09	5.12	5.74	5.68
1692	5.72	5.23	5.28	5.3	5.57				6.42	6.72	6.93	6.35	6.62	6.39	6.44	6.62		2.47	6.46	6.08	6.32	6.83	7.04	6.75	7.22	7.46	7.42	5.51	5.03	5.21	5.68	5.76
1690	5.72	5.24	5.23	5.37	5.65				6.46	6.67	6.81	6.44	6.56	6.43	6.39	6.62		2.49	6.5	6.08	6.31	6.7	6.92	6.63	7.13	7.39	7.38	5.43	5.03	5.31	5.67	5.76
1688	5.72	5.16	5.21	5.45	5.76				6.45	6.64	6.74	6.44	6.67	6.42	6.37	6.69		2.49	6.53	6.06	6.25	6.59	6.75	6.51	7.06	7.25	7.3	5.43	5.09	5.35	5.86	5.77
1686	5.76	5.15	5.18	5.44	5.77				6.33	6.64	6.76	6.54	6.83	6.52	6.56	6.75		2.49	6.55	6.04	6.23	6.52	6.65	6.46	6.99	7.07	7.21	5.42	5.1	5.28	5.87	5.75
1684	5.82	5.22	5.13	5.43	5.63				6.15	6.54	6.72	6.53	6.72	6.61	6.56	6.67		2.49	6.53	6.04	6.11	6.38	6.47	6.36	6.85	6.86	6.97	5.36	5.14	5.15	5.53	5.73
1682	5.72	5.14	5.2	5.44	5.67				6.23	6.53	6.64	6.33	6.78	6.47	6.42	6.61		2.5	6.55	6.06	6.09	6.28	6.38	6.29	6.77	6.82	6.84	5.35	5.07	5.17	5.52	5.71
1680	5.67	5.16	5.22	5.49	5.72				6.29	6.55	6.64	6.28	6.8	6.43	6.41	6.61		2.49	6.48	6.09	6.09	6.24	6.33	6.27	6.62	6.75	6.76	5.33	5.01	5.23	5.55	5.69
1678	5.7	5.23	5.23	5.52	5.77				6.32	6.51	6.68	6.27	6.84	6.46	6.38	6.6		2.5	6.47	6.09	6.09	6.18	6.25	6.22	6.5	6.63	6.69	5.31	4.99	5.26	5.61	5.71
1676	5.69	5.32	5.31	5.48	5.71				6.26	6.45	6.67	6.28	6.83	6.49	6.34	6.52		2.5	6.49	6.14	6.13	6.15	6.26	6.22	6.44	6.52	6.59	5.21	5.03	5.35	5.67	5.71
1674	5.58	5.36	5.41	5.44	5.63				6.25	6.48	6.62	6.33	6.68	6.47	6.32	6.59		2.5	6.5	6.16	6.15	6.11	6.19	6.21	6.36	6.46	6.51	5.06	5.05	5.32	5.63	5.68
1672	5.54	5.37	5.53	5.4	5.61				6.35	6.43	6.58	6.36	6.53	6.56	6.3	6.65		2.5	6.52	6.15	6.15	6.08	6.1	6.16	6.3	6.37	6.46	5.03	4.95	5.25	5.57	5.65
1670	5.54	5.39	5.67	5.46	5.59				6.4	6.32	6.62	6.38	6.55	6.59	6.31	6.67		2.5	6.5	6.2	6.17	6.07	6.07	6.18	6.22	6.3	6.35	5	4.9	5.19	5.58	5.61
1668	5.57	5.52	5.67	5.62	5.55				6.34	6.28	6.61	6.43	6.74	6.52	6.28	6.67		2.49	6.5	6.25	6.19	6.05	6.08	6.15	6.14	6.27	6.29	5.12	4.95	5.2	5.67	5.6
1666	5.6	5.65	5.62	5.65	5.53				6.34	6.23	6.53	6.42	6.76	6.54	6.24	6.64		2.49	6.5	6.27	6.2	6.03	6.06	6.08	6.07	6.24	6.23	5.17	4.89	5.18	5.69	5.51
1664	5.57	5.71	5.73	5.66	5.5				6.36	6.23	6.49	6.26	6.72	6.56	6.17	6.63		2.5	6.5	6.32	6.2	6.02	6.03	6.05	6.03	6.17	6.18	5.17	4.83	5.16	5.63	5.48
1662	5.49	5.58	5.76	5.68	5.51				6.36	6.31	6.46	6.18	6.79	6.59	6.14	6.69		2.5	6.51	6.33	6.22	5.98	5.99	6.04	6.01	6.12	6.14	5.08	4.84	5.26	5.54	5.61
1660	5.43	5.55	5.72	5.71	5.49				6.41	6.31	6.4	6.28	6.88	6.62	6.17	6.73		2.51	6.51	6.35	6.3	5.92	5.95	6.03	5.96	6.11	6.1	4.98	4.81	5.29	5.54	5.56
1658	5.37	5.55	5.77	5.69	5.45				6.37	6.28	6.35	6.35	6.83	6.67	6.17	6.74		2.51	6.56	6.42	6.37	5.89	5.91	6.02	5.91	6.11	6.07	4.92	4.72	5.32	5.54	5.39
1656	5.34	5.43	5.76	5.64	5.42				6.38	6.15	6.24	6.37	6.83	6.65	6.14	6.75		2.52	6.66	6.52	6.44	5.89	5.88	6.03	5.92	6.09	6.06	4.96	4.68	5.37	5.55	5.39
1654	5.39	5.39	5.74	5.46	5.46				6.51	5.91	6.04	6.38	7.1	6.53	6.16	6.64		2.55	6.75	6.58	6.49	5.96	5.89	6.03	5.88	5.99	5.97	4.98	4.69	5.33	5.56	5.55
1652	5.45	5.63	5.73	5.6	5.42				6.32	6.16	6.1	6.34	7.09	6.66	6.23	6.79		2.58	6.8	6.57	6.52	5.86	5.81	5.97	5.93	5.79	5.94	4.94	4.63	5.29	5.66	5.45
1650	5.5	5.57	5.71	5.6	5.4				6.24	6.19	6.22	6.34	6.83	6.75	6.27	6.91		2.59	6.77	6.58	6.53	5.77	5.74	5.85	5.9	5.7	5.87	4.92	4.69	5.25	5.68	5.33
1648	5.45	5.47	5.71	5.67	5.36				6.21	6.18	6.17	6.32	6.75	6.85	6.34	6.99		2.59	6.77	6.63	6.62	5.76	5.74	5.84	5.87	5.67	5.85	4.96	4.78	5.28	5.75	5.44
1646	5.24	5.54	5.63	5.72	5.35				6.31	6.07	6.08	6.32	6.92	6.97	6.31	7.01		2.6	6.82	6.66	6.72	5.78	5.73	5.98	5.89	5.66	5.78	5.05	4.83	5.55	5.81	5.63
1644	5.28	5.59	5.57	5.57	5.34				6.36	5.88	6.06	6.31	7.05	6.93	6.33	7.02		2.6	6.8	6.7	6.72	5.79	5.73	5.99	5.86	5.61	5.7	5.08	4.9	5.64	5.78	5.46
1642	5.3	5.52	5.53	5.45	5.3				6.33	5.85	6	6.22	7.1	6.93	6.36	7.03		2.58	6.79	6.77	6.72	5.84	5.73	5.99	5.84	5.62	5.7	5.15	4.98	5.67	5.79	5.37
1640	5.25	5.43	5.54	5.34	5.23				6.22	5.91	5.95	6.14	7.18	6.99	6.4	7.04		2.58	6.78	6.79	6.71	5.85	5.73	6	5.85	5.63	5.7	5.17	5.03	5.62	5.79	5.32
1638	5.29	5.36	5.51	5.18	5.24				6.18	5.95	5.94	6.12	7.24	7.02	6.54	7.1		2.57	6.78	6.77	6.7	5.85	5.79	6.04	5.92	5.59	5.77	5.15	5.09	5.57	5.72	5.19
1636	5.24	5.34	5.31	5.24	5.23				6	5.86	5.88	6.08	7.19	6.91	6.6	7.15		2.55	6.68	6.75	6.71	5.96	5.91	6.13	5.99	5.58	5.85	5.22	5.02	5.7	5.61	5.09
1634	5.15	5.27	5.27	5.3	5.13				5.98	5.82	5.87	6.15	7.16	6.82	6.62	7.17		2.53	6.62	6.73	6.71	6.05	5.96	6.22	6.13	5.68	5.84	5.35	5.06	5.74	5.6	5.15
1632	5.05	5.22	5.28	5.29	5.13				5.97	5.82	5.91	6.13	7.12	6.74	6.7	7.15		2.5	6.55	6.67	6.67	6.12	5.99	6.26	6.17	5.73	5.85	5.38	5.17	5.66	5.57	4.99
1630	4.92	5.27	5.33	5.34	5.15				5.9	5.79	5.95	6	7.13	6.6	6.8	7.1		2.47	6.47	6.63	6.63	6.21	6.03	6.35	6.23	5.8	5.93	5.5	5.28	5.59	5.54	4.92
1628	4.85	5.3	5.3	5.38	5.09				5.92	5.76	5.94	5.91	7.13	6.48	6.9	7.06		2.45	6.38	6.56	6.55	6.25	6.09	6.43	6.37	5.84	6	5.65	5.27	5.47	5.55	4.88
1626	4.84	5.28	5.24	5.26	5.04				6.01	5.83	5.93	5.86	7.07	6.47	6.98	6.98		2.42	6.31	6.5	6.47	6.29	6.18	6.5	6.49	5.86	6.07	5.63	5.24	5.41	5.5	4.8
1624	4.88	5.28	5.34	5.1	4.95				5.98	5.84	5.99	5.73	7.01	6.46	6.97	6.9		2.39	6.24	6.42	6.37	6.38	6.29	6.58	6.54	5.93	6.16	5.54	5.32	5.42	5.41	4.73
1622	4.94	5.28	5.42	5.14	4.96				5.79	5.69	5.95	5.64	6.95	6.38	6.97	6.87		2.34	6.16	6.3	6.25	6.48	6.36	6.63	6.62	6.05	6.25	5.59	5.47	5.36	5.27	4.67
1620	4.97	5.25	5.39	5.23	5.07				5.67	5.67	5.91	5.67	6.8	6.23	7.03	6.8		2.28	6.05	6.23	6.19	6.56	6.42	6.69	6.73	6.14	6.34	5.56	5.51	5.25	5.12	4.63
1618	4.96	5.12	5.37	5.31	5.18				5.57	5.64	6.05	5.7	6.73	6.09	7.14	6.73		2.26	5.93	6.19	6.13	6.66	6.51	6.82	6.85	6.18	6.44	5.51	5.43	5.24	4.99	4.42
1616	5.02	5.15	5.28	5.3	5.15				5.58	5.66	6.13	5.64	6.82	6.04	7.25	6.66		2.25	5.81	6.11	6.02	6.72	6.52	6.91	6.96	6.25	6.5	5.46	5.4	5.2	4.93	4.32
1614	5.04	5.28	5.19	5.21	5.13				5.63	5.78	6.06	5.65	6.85	6.09	7.24	6.57		2.2	5.72	6.01	5.92	6.76	6.57	6.9	7.01	6.37	6.58	5.51	5.5	5.04	4.91	4.37
1612	5.03	5.23	5.17	5.15	5.17				5.62	5.85	6.05	5.64	6.74	6.03	7.21	6.48		2.15	5.62	5.92	5.86	6.83	6.67	6.95	7.07	6.51	6.69	5.57	5.58	5	4.89	4.31
1610	5.02	5.09	5.16	5.16	5.2				5.65	5.91	6.17	5.59	6.62	5.88	7.24	6.37		2.1	5.49	5.79	5.77	6.91	6.76	7.01	7.19	6.65	6.82	5.59	5.65	4.96	4.77	4.26
1608	5.01	5.05	5.11	5.14	5.24				5.66	5.99	6.31	5.6	6.58	5.81	7.22	6.26		2.06	5.35	5.63	5.6	7.01	6.88	7.12	7.34	6.83	7	5.62	5.73	4.86	4.61	4.24
1606	5.12	5.01	5.13	5.08	5.26				5.63	6.05	6.37	5.54	6.5	5.71	7.16	6.22		2.02	5.23	5.45	5.43	7.09	6.96	7.19	7.44	7	7.17	5.56	5.78	4.81	4.53	4.15
1604	5.18	5	5.16	4.98	5.25				5.62	6.11	6.42	5.51	6.39	5.52	7.08	6.17		1.98	5.17	5.3	5.3	7.1	7.01	7.2	7.51	7.13	7.29	5.54	5.72	4.73	4.47	4.07
1602	5.2	5.05	5.1	4.93	5.29				5.61	6.21	6.47	5.54	6.21	5.44	7.09	6.12		1.96	5.14	5.18	5.2	7.09	7.04	7.17	7.55	7.26	7.38	5.62	5.68	4.63	4.47	4.07
1600	5.25	5.06	5.06	5	5.31				5.6	6.33	6.56	5.56	6.02	5.43	7.12	6.06		1.96	5.12	5.06	5.1	7.04	7.06	7.11	7.55	7.35	7.44	5.58	5.68	4.58	4.46	4.06
1598	5.3	5.06	5.1	5.11	5.38				5.62	6.42	6.58	5.66	5.89	5.34	7.06	5.95		1.97	5.12	4.97	5.01	6.96	7.04	7.02	7.52	7.39	7.46	5.47	5.64	4.5	4.42	4.05
1596	5.4	5.07	5.14	5.18	5.54				5.68	6.41	6.55	5.76	5.76	5.18	6.96	5.79		1.99	5.15	4.93	4.95	6.88	6.97	6.92	7.44	7.43	7.44	5.41	5.59	4.39	4.47	4.08
1594	5.44	5.08	5.22	5.19	5.58				5.77	6.39	6.56	5.75	5.66	5.19	6.9	5.68		2.01	5.2	4.91	4.91	6.81	6.9	6.82	7.35	7.44	7.43	5.42	5.53	4.33	4.48	4.18
1592	5.45	5.13	5.27	5.24	5.45				5.83	6.41	6.57	5.75	5.61	5.29	6.79	5.65		2.02	5.24	4.92	4.86	6.75	6.86	6.75	7.25	7.42	7.4	5.37	5.47	4.33	4.42	4.27
1590	5.41	5.22	5.29	5.28	5.32				5.91	6.37	6.57	5.78	5.6	5.35	6.6	5.62		2.03	5.29	4.94	4.83	6.67	6.79	6.69	7.14	7.4	7.33	5.18	5.34	4.36	4.41	4.36
1588	5.4	5.28	5.31	5.25	5.32				6	6.31	6.48	5.82	5.55	5.32	6.45	5.54		2.04	5.32	4.96	4.85	6.58	6.7	6.59	7.04	7.36	7.25	5.03	5.23	4.35	4.48	4.41
1586	5.47	5.27	5.27	5.21	5.4				6.05	6.28	6.38	5.91	5.55	5.21	6.33	5.48		2.04	5.32	4.98	4.86	6.5	6.63	6.5	6.93	7.29	7.19	4.96	5.14	4.31	4.49	4.36
1584	5.5	5.24	5.25	5.2	5.43				6.04	6.31	6.44	6.03	5.56	5.19	6.2	5.53		2.04	5.34	4.97	4.87	6.39	6.56	6.41	6.81	7.24	7.14	4.93	5.08	4.32	4.5	4.4
1582	5.45	5.28	5.31	5.24	5.35				5.97	6.31	6.52	6.08	5.47	5.25	6.13	5.55		2.06	5.4	4.96	4.89	6.29	6.46	6.3	6.71	7.18	7.08	4.88	5.03	4.31	4.48	4.53
1580	5.35	5.31	5.4	5.3	5.21				5.98	6.29	6.5	6.09	5.38	5.25	6.03	5.51		2.09	5.49	4.99	4.93	6.19	6.33	6.18	6.59	7.13	7	4.77	4.92	4.32	4.51	4.61
1578	5.28	5.39	5.54	5.36	5.15				6.03	6.34	6.37	6.15	5.45	5.3	5.9	5.5		2.12	5.64	5.02	5	6.11	6.23	6.08	6.48	7.07	6.93	4.64	4.72	4.35	4.57	4.65
1576	5.21	5.44	5.56	5.45	5.01				6.1	6.36	6.3	6.13	5.46	5.49	5.77	5.46		2.19	5.82	5.11	5.07	6.04	6.13	6.02	6.26	6.92	6.76	4.61	4.59	4.34	4.57	4.66
1574	5.2	5.43	5.48	5.43	4.92				6.2	6.23	6.34	6.11	5.35	5.55	5.64	5.43		2.25	5.91	5.26	5.11	5.93	6.06	5.91	6.13	6.78	6.61	4.59	4.55	4.39	4.69	4.77
1572	5.17	5.41	5.5	5.38	4.87				6.23	6.08	6.25	6.2	5.37	5.5	5.51	5.43		2.28	6.02	5.42	5.19	5.86	6.02	5.82	6.06	6.67	6.52	4.57	4.43	4.5	4.78	4.93
1570	5.09	5.44	5.51	5.29	4.84				6.21	6.01	6.13	6.26	5.42	5.41	5.46	5.64		2.32	6.11	5.55	5.32	5.8	5.95	5.74	5.98	6.56	6.42	4.47	4.32	4.59	4.81	5.07
1568	5.03	5.43	5.48	5.33	4.86				6.2	6.02	6.01	6.19	5.44	5.54	5.42	5.75		2.35	6.15	5.65	5.42	5.68	5.85	5.67	5.84	6.46	6.3	4.35	4.39	4.6	4.81	5.11
1566	4.95	5.36	5.52	5.35	4.78				6.18	5.97	5.89	6.17	5.53	5.67	5.32	5.68		2.37	6.2	5.76	5.5	5.58	5.74	5.61	5.7	6.37	6.18	4.31	4.35	4.55	4.77	5.05
1564	4.83	5.32	5.54	5.3	4.65				6.13	5.89	5.87	6.11	5.55	5.73	5.35	5.73		2.38	6.26	5.88	5.64	5.48	5.62	5.54	5.58	6.26	6.05	4.32	4.24	4.55	4.85	5.06
1562	4.73	5.3	5.39	5.29	4.6				6.11	5.76	5.84	5.99	5.58	5.76	5.36	5.74		2.41	6.35	6.01	5.77	5.4	5.53	5.49	5.52	6.14	5.99	4.33	4.21	4.62	4.98	5.12
1560	4.79	5.28	5.24	5.34	4.5				5.94	5.6	5.8	5.93	5.59	5.94	5.36	5.57		2.46	6.38	6.16	5.83	5.27	5.37	5.45	5.42	5.9	5.9	4.25	4.36	4.63	5.01	4.99
1558	4.78	5.27	5.4	5.5	4.53				5.94	5.59	5.75	6.05	5.8	6.11	5.43	5.81		2.45	6.48	6.16	5.95	5.26	5.37	5.4	5.44	5.81	5.81	4.23	4.38	4.66	5.09	5.05
1556	4.65	5.36	5.27	5.33	4.48				5.92	5.58	5.62	5.92	5.78	6.14	5.35	5.8		2.45	6.51	6.23	6.06	5.21	5.38	5.28	5.31	5.69	5.63	4.15	4.13	4.66	5.03	5.04
1554	4.59	5.49	5.13	5.25	4.42				5.91	5.46	5.53	5.94	5.86	6.22	5.23	5.85		2.47	6.5	6.37	6.18	5.21	5.31	5.26	5.19	5.66	5.52	4.17	4.05	4.81	5.02	5.06
1552	4.61	5.46	5.22	5.24	4.35				5.91	5.35	5.47	5.94	5.97	6.18	5.18	5.97		2.48	6.47	6.49	6.31	5.2	5.22	5.23	5.1	5.57	5.41	4.18	4.07	4.81	4.94	5.05
1550	4.66	5.36	5.33	5.29	4.42				5.85	5.24	5.42	5.78	6.06	6.31	5.2	6.02		2.48	6.47	6.6	6.41	5.23	5.21	5.24	5.07	5.49	5.35	4.2	4.21	4.95	4.97	4.99
1548	4.61	5.3	5.3	5.25	4.55				5.66	5.11	5.3	5.67	6.17	6.38	5.2	6.1		2.47	6.47	6.69	6.47	5.22	5.2	5.25	5.05	5.36	5.29	4.3	4.18	5.07	5.11	5
1546	4.56	5.25	5.3	5.21	4.61				5.51	5.18	5.29	5.57	6.24	6.33	5.22	6.1		2.46	6.45	6.76	6.54	5.23	5.18	5.27	5.03	5.24	5.22	4.45	4.05	4.91	5.17	5.02
1544	4.61	5.13	5.27	5.12	4.59				5.5	5.21	5.28	5.31	6.26	6.34	5.37	6.12		2.43	6.4	6.79	6.59	5.24	5.15	5.27	4.98	5.15	5.1	4.55	4.03	4.69	5.19	4.82
1542	4.63	5.13	5.01	5.03	4.35				5.63	5.06	5.18	5.23	6.34	6.39	5.34	6.32		2.38	6.37	6.79	6.63	5.25	5.21	5.28	4.98	5	5.05	4.44	4.3	4.9	5.04	4.44
1540	4.5	5.1	4.76	5	4.34				5.73	5.13	5.27	5.35	6.19	6.57	5.31	6.54		2.33	6.32	6.73	6.61	5.33	5.23	5.39	5.09	4.79	5.02	4.37	4.79	5.49	5.06	4.81
1538	4.71	4.96	4.79	4.97	4.68				5.54	5.2	5.4	5.44	6.18	6.49	5.49	6.51		2.33	6.14	6.71	6.6	5.35	5.24	5.47	5.19	4.79	5.02	4.61	4.73	5.27	5.18	5.15
1536	4.74	4.79	4.69	4.75	4.85				5.46	5.19	5.42	5.44	6.21	6.37	5.49	6.49		2.31	6.01	6.68	6.58	5.39	5.26	5.49	5.18	4.78	5	4.79	4.64	5.15	5.15	5.19
1534	4.63	4.59	4.65	4.48	4.86				5.38	5.25	5.4	5.34	6.29	6.35	5.51	6.58		2.28	5.9	6.63	6.57	5.44	5.28	5.55	5.18	4.73	4.97	4.95	4.62	5.06	5.1	5.06
1532	4.6	4.49	4.67	4.36	4.77				5.28	5.35	5.39	5.22	6.34	6.36	5.61	6.54		2.24	5.81	6.51	6.53	5.46	5.3	5.58	5.17	4.69	4.95	4.85	4.61	4.92	4.97	4.95
1530	4.7	4.38	4.64	4.4	4.82				5.24	5.43	5.39	5.17	6.33	6.36	5.62	6.54		2.2	5.74	6.39	6.46	5.52	5.34	5.6	5.16	4.65	4.93	4.73	4.65	4.84	4.98	5.02
1528	4.76	4.37	4.61	4.43	4.9				5.22	5.48	5.36	5.13	6.31	6.24	5.62	6.52		2.16	5.67	6.24	6.34	5.53	5.36	5.62	5.16	4.62	4.89	4.68	4.72	4.76	5.1	5.09
1526	4.74	4.5	4.52	4.39	4.81				5.19	5.34	5.42	5.03	6.34	6.08	5.71	6.39		2.14	5.59	6.02	6.18	5.53	5.38	5.66	5.19	4.65	4.89	4.75	4.58	4.74	4.98	5.06
1524	4.61	4.54	4.52	4.24	4.74				5.17	5.15	5.53	4.87	6.2	6.01	5.82	6.28		2.14	5.56	5.85	5.97	5.51	5.35	5.67	5.18	4.68	4.92	4.84	4.35	4.73	4.82	5.04
1522	4.45	4.51	4.68	4.06	4.51				5.16	5.14	5.57	4.78	6.11	6	5.75	6.27		2.13	5.56	5.7	5.74	5.5	5.35	5.67	5.17	4.82	4.96	4.7	4.25	4.57	4.82	4.93
1520	4.35	4.54	4.59	4.3	4.36				5.03	5.37	5.5	4.91	6.23	5.99	5.7	6.22		2.13	5.57	5.6	5.63	5.5	5.38	5.67	5.17	4.89	4.97	4.52	4.29	4.63	4.74	4.88
1518	4.35	4.49	4.53	4.52	4.42				4.95	5.5	5.32	5.01	6.12	6.1	5.73	6.15		2.13	5.61	5.59	5.65	5.52	5.37	5.66	5.13	4.8	4.93	4.65	4.26	4.87	4.79	4.84
1516	4.36	4.38	4.65	4.5	4.57				4.93	5.39	5.21	5	6.27	6.25	5.69	6.24		2.17	5.75	5.81	5.86	5.52	5.31	5.72	5.01	4.68	4.78	4.6	4.25	5.03	4.96	4.91
1514	4.44	4.42	4.62	4.46	4.82				4.94	5.19	5.29	4.94	6.52	6.24	5.74	6.45		2.19	5.8	6.03	6.01	5.67	5.49	5.93	5.02	4.6	4.7	4.53	4.35	5.1	5.06	5
1512	4.62	4.47	4.48	4.5	5.14				4.91	5.27	5.47	4.84	6.77	6.3	5.92	6.69		2.19	5.75	6.16	6.12	6.04	5.84	6.28	5.21	4.6	4.75	4.61	4.71	5.15	5.17	4.99
1510	4.88	4.5	4.35	4.53	5.5				4.98	5.61	5.76	4.86	7.1	6.33	6.18	6.83		2.13	5.63	6.1	6.06	6.43	6.2	6.7	5.61	4.76	4.97	4.88	5.15	5.18	5.09	4.98
1508	5	4.53	4.12	4.43	5.79				5	5.88	6.12	4.95	7.09	6.12	6.38	6.68		1.99	5.33	5.75	5.64	6.74	6.49	7.12	6.25	5.07	5.44	5.31	5.36	5.01	4.72	4.96
1506	5.15	4.52	4.22	4.66	5.55				5.16	6.11	6.4	5.07	6.94	5.97	6.99	6.54		1.79	4.8	5.2	5.01	7.22	6.93	7.59	7.06	5.83	6.26	5.87	5.92	4.87	4.67	4.19
1504	5.32	4.57	4.52	4.76	5.41				5.29	6.1	6.4	5.17	6.67	5.72	7.06	6.38		1.7	4.48	4.93	4.74	7.21	7.12	7.42	7.1	6.04	6.4	5.73	5.94	4.68	4.36	3.62
1502	5.33	4.69	4.68	4.79	5.33				5.37	6.14	6.43	5.3	6.39	5.39	7.07	6.16		1.63	4.28	4.72	4.52	7.19	7.17	7.35	7.15	6.32	6.61	5.65	6.04	4.48	4.03	3.39
1500	5.32	4.9	4.85	4.82	5.2				5.52	6.24	6.46	5.43	6.12	5	7.08	5.98		1.59	4.15	4.59	4.38	7.16	7.15	7.25	7.25	6.59	6.84	5.57	6.1	4.24	3.8	3.22
1498	5.22	4.99	5.01	4.9	5.13				5.67	6.24	6.48	5.47	5.83	4.84	7.05	5.71		1.56	4.04	4.55	4.34	7.1	7.1	7.11	7.35	6.77	7.07	5.46	6.09	4.03	3.76	3.21
1496	5.02	4.94	4.99	4.99	4.9				5.7	6.09	6.36	5.53	5.64	4.81	6.88	5.48		1.51	3.92	4.55	4.35	6.91	6.95	6.87	7.4	6.86	7.17	5.22	5.82	3.82	3.68	3.22
1494	4.9	4.91	5.04	5	4.61				5.68	6.01	6.18	5.64	5.55	4.75	6.71	5.35		1.49	3.86	4.5	4.31	6.66	6.77	6.59	7.4	6.88	7.16	5.02	5.45	3.69	3.6	3.2
1492	4.74	5.02	5.02	4.95	4.45				5.62	5.96	6.07	5.71	5.48	4.72	6.64	5.11		1.5	3.87	4.43	4.29	6.44	6.58	6.34	7.37	6.87	7.14	4.86	5.14	3.57	3.55	3.17
1490	4.73	5.08	4.88	4.96	4.44				5.56	5.89	5.98	5.71	5.38	4.75	6.56	4.96		1.51	3.88	4.34	4.32	6.14	6.26	6.03	7.23	6.85	7.06	4.61	4.81	3.4	3.37	3.24
1488	4.84	4.9	4.87	4.97	4.5				5.56	5.78	5.9	5.71	5.21	4.63	6.49	5.04		1.51	3.87	4.27	4.34	5.87	6.05	5.8	7.11	6.82	7.02	4.44	4.63	3.36	3.35	3.35
1486	4.77	4.84	4.87	4.91	4.45				5.54	5.69	5.83	5.7	5.05	4.44	6.36	5.01		1.49	3.9	4.24	4.33	5.64	5.88	5.6	6.97	6.75	6.92	4.32	4.5	3.25	3.38	3.29
1484	4.62	4.82	4.9	4.83	4.35				5.62	5.57	5.7	5.71	4.96	4.4	6.18	4.89		1.5	3.92	4.22	4.31	5.45	5.66	5.4	6.79	6.7	6.81	4.16	4.33	3.11	3.34	3.21
1482	4.5	4.81	4.94	4.79	4.28				5.68	5.42	5.58	5.71	4.81	4.34	5.98	4.76		1.52	3.97	4.17	4.28	5.28	5.45	5.18	6.62	6.67	6.74	3.97	4.15	3.1	3.32	3.16
1480	4.48	4.82	4.85	4.81	4.28				5.67	5.37	5.51	5.77	4.72	4.29	5.8	4.59		1.55	4.06	4.16	4.26	5.1	5.25	5	6.48	6.65	6.67	3.87	4.06	3.13	3.36	3.21
1478	4.39	4.93	4.79	4.83	4.32				5.61	5.39	5.39	5.87	4.74	4.28	5.65	4.37		1.58	4.16	4.18	4.29	4.94	5.11	4.86	6.36	6.62	6.61	3.77	4.07	3.04	3.34	3.36
1476	4.31	5	4.74	4.86	4.29				5.5	5.28	5.18	5.76	4.69	4.26	5.6	4.18		1.63	4.24	4.2	4.34	4.79	4.98	4.73	6.23	6.57	6.55	3.64	4.03	2.93	3.24	3.48
1474	4.29	4.91	4.61	4.76	4.08				5.38	4.99	5.02	5.44	4.57	4.19	5.57	4.1		1.67	4.28	4.2	4.36	4.64	4.87	4.62	6.13	6.49	6.5	3.64	3.93	2.87	3.12	3.47
1472	4.16	4.65	4.59	4.6	3.97				5.47	4.88	4.99	5.41	4.46	4.03	5.43	4.24		1.71	4.42	4.26	4.36	4.55	4.75	4.52	6.06	6.48	6.41	3.57	3.72	2.89	3.12	3.4
1470	4.11	4.55	4.67	4.59	3.98				5.51	4.82	5	5.55	4.4	4.05	5.34	4.33		1.74	4.51	4.32	4.4	4.46	4.66	4.41	5.98	6.43	6.33	3.5	3.61	2.86	3.16	3.41
1468	4.07	4.59	4.64	4.57	4.03				5.44	4.72	4.92	5.57	4.35	4.1	5.16	4.36		1.77	4.6	4.4	4.52	4.35	4.54	4.29	5.85	6.37	6.25	3.4	3.56	2.85	3.14	3.5
1466	4.06	4.61	4.57	4.43	4.01				5.4	4.66	4.79	5.56	4.31	4.05	4.92	4.37		1.84	4.76	4.52	4.69	4.23	4.38	4.17	5.72	6.28	6.15	3.3	3.43	2.86	3.15	3.67
1464	4.05	4.56	4.54	4.31	3.9				5.35	4.56	4.75	5.49	4.19	4.07	4.75	4.29		1.91	4.99	4.75	4.88	4.06	4.2	4.02	5.52	6.11	6	3.27	3.29	2.83	3.25	3.79
1462	4.06	4.52	4.57	4.31	3.86				5.26	4.49	4.66	5.3	4.07	4.16	4.69	4.3		1.97	5.16	4.96	5.05	3.94	4.04	3.91	5.33	5.97	5.83	3.18	3.11	2.78	3.34	3.85
1460	4.08	4.52	4.59	4.26	3.9				5.22	4.48	4.57	5.06	4.08	4.29	4.67	4.36		2.03	5.36	5.19	5.24	3.85	3.87	3.81	5.11	5.79	5.64	3	2.9	2.78	3.45	4.05
1458	4.07	4.55	4.45	4.15	3.98				5.23	4.47	4.6	4.87	4.25	4.6	4.51	4.37		2.1	5.58	5.39	5.43	3.7	3.73	3.7	4.83	5.48	5.39	2.63	2.8	2.97	3.49	4.33
1456	4.08	4.44	4.19	4.13	4.05				5.09	4.35	4.62	4.91	4.47	4.71	4.24	4.41		2.19	5.74	5.65	5.78	3.63	3.71	3.71	4.59	5.23	5.12	2.6	2.81	3.18	3.57	4.45
1454	4.07	4.24	4.11	4.01	4.12				4.91	4.21	4.59	4.88	4.48	4.67	4.19	4.57		2.22	5.81	5.87	5.98	3.67	3.68	3.74	4.4	5.04	4.88	2.7	2.74	3.18	3.7	4.4
1452	4.15	4.07	4.07	3.87	4.22				4.72	4.22	4.55	4.73	4.52	4.79	4.1	4.73		2.25	5.89	6.1	6.19	3.73	3.65	3.81	4.18	4.82	4.63	2.61	2.65	3.28	3.93	4.49
1450	4.24	4.01	4.01	3.82	4.27				4.55	4.26	4.49	4.55	4.62	4.99	4.01	4.8		2.27	5.94	6.26	6.38	3.76	3.66	3.85	4	4.59	4.4	2.54	2.6	3.41	4.14	4.7
1448	4.29	3.92	3.91	3.79	4.31				4.41	4.34	4.5	4.44	4.83	5.22	3.95	4.93		2.28	5.98	6.39	6.58	3.8	3.71	3.91	3.82	4.31	4.13	2.6	2.7	3.59	4.28	4.83
1446	4.34	3.86	3.81	3.71	4.4				4.32	4.46	4.51	4.39	4.92	5.31	3.91	5.05		2.28	5.97	6.46	6.71	3.9	3.76	4.01	3.69	4.06	3.93	2.67	2.8	3.7	4.31	4.81
1444	4.37	3.85	3.77	3.66	4.46				4.26	4.48	4.54	4.28	5	5.39	3.92	5.22		2.27	5.95	6.54	6.81	4.02	3.83	4.13	3.55	3.82	3.73	2.66	2.87	3.8	4.44	4.95
1442	4.38	3.84	3.75	3.68	4.56				4.2	4.43	4.63	4.22	5.15	5.56	3.97	5.39		2.25	5.91	6.57	6.86	4.15	3.93	4.28	3.44	3.63	3.54	2.67	2.96	3.93	4.61	5.2
1440	4.45	3.8	3.66	3.65	4.74				4.21	4.54	4.68	4.16	5.37	5.7	4.01	5.48		2.24	5.86	6.54	6.85	4.26	4.03	4.44	3.38	3.46	3.42	2.81	3.03	4.07	4.8	5.39
1438	4.58	3.69	3.67	3.6	4.87				4.31	4.71	4.73	4.12	5.58	5.78	4.14	5.53		2.22	5.83	6.48	6.86	4.4	4.15	4.6	3.36	3.36	3.37	2.93	3.14	4.14	5	5.47
1436	4.62	3.52	3.73	3.69	4.86				4.28	4.88	4.98	4.1	5.73	5.89	4.28	5.69		2.18	5.72	6.35	6.83	4.61	4.33	4.78	3.35	3.25	3.24	2.9	3.22	4.26	5.07	5.58
1434	4.63	3.51	3.72	3.77	4.86				4.22	4.88	5.16	4.11	5.83	6.02	4.33	5.85		2.14	5.62	6.16	6.67	4.75	4.49	4.92	3.38	3.17	3.18	3	3.24	4.48	5.09	5.66
1432	4.73	3.58	3.7	3.73	4.84				4.23	4.93	5.22	4.14	5.9	6.19	4.43	6.04		2.11	5.55	5.97	6.51	4.9	4.63	5.09	3.43	3.13	3.17	3.11	3.33	4.67	5.18	5.71
1430	4.75	3.68	3.73	3.66	4.8				4.32	5.09	5.29	4.16	6.03	6.19	4.57	6.11		2.07	5.44	5.72	6.32	5.05	4.78	5.26	3.52	3.17	3.22	3.2	3.44	4.7	5.31	5.72
1428	4.68	3.73	3.78	3.72	4.77				4.41	5.18	5.38	4.24	6.2	6.08	4.74	6.06		2.02	5.3	5.49	6.1	5.2	4.93	5.4	3.63	3.21	3.26	3.39	3.55	4.81	5.47	5.79
1426	4.68	3.82	3.84	3.87	4.74				4.55	5.27	5.52	4.34	6.27	6.09	5	6.04		1.97	5.19	5.27	5.85	5.29	5.04	5.49	3.76	3.29	3.34	3.61	3.58	4.84	5.57	5.85
1424	4.68	3.97	3.88	3.98	4.6				4.68	5.36	5.63	4.48	6.37	6.09	5.22	6.12		1.92	5.07	5.02	5.56	5.39	5.17	5.62	3.92	3.45	3.47	3.73	3.69	4.86	5.62	5.84
1422	4.61	4.06	3.84	4.05	4.46				4.79	5.39	5.59	4.69	6.49	5.99	5.36	6.17		1.87	4.94	4.81	5.3	5.5	5.3	5.74	4.1	3.62	3.66	3.75	3.9	5.02	5.66	5.66
1420	4.49	4.09	3.87	4.16	4.35				4.88	5.45	5.62	4.85	6.6	5.9	5.49	6.04		1.82	4.76	4.59	5.07	5.62	5.44	5.81	4.31	3.77	3.86	3.67	4.01	5.14	5.63	5.46
1418	4.34	4.12	4.05	4.18	4.28				4.88	5.38	5.7	4.88	6.47	5.79	5.53	5.91		1.74	4.54	4.28	4.76	5.69	5.53	5.82	4.56	4.04	4.09	3.75	3.87	5.05	5.58	5.45
1416	4.36	4.21	4.11	4.18	4.17				4.94	5.39	5.67	4.92	6.46	5.72	5.64	5.97		1.67	4.38	4.04	4.51	5.76	5.63	5.9	4.73	4.27	4.28	3.95	3.92	5.04	5.59	5.29
1414	4.37	4.29	4.14	4.23	4				5.01	5.41	5.58	4.97	6.49	5.6	5.76	5.97		1.61	4.22	3.83	4.3	5.76	5.67	5.92	4.91	4.5	4.5	4.07	3.99	5.06	5.49	5.08
1412	4.29	4.27	4.21	4.24	3.88				5.09	5.36	5.5	5.04	6.4	5.4	5.91	5.9		1.56	4.1	3.63	4.1	5.75	5.69	5.92	5.12	4.77	4.72	4.17	4	5.08	5.41	4.98
1410	4.18	4.25	4.21	4.19	3.84				5.15	5.25	5.41	5.1	6.27	5.26	5.98	5.72		1.54	4.05	3.45	3.89	5.73	5.7	5.94	5.36	5.09	5.02	4.24	4.08	5.07	5.3	4.84
1408	4.04	4.23	4.23	4.1	3.76				5.18	5.22	5.3	5.14	6.16	5.1	6.01	5.53		1.52	3.99	3.3	3.71	5.72	5.73	5.95	5.59	5.4	5.31	4.32	4.19	5.05	5.23	4.64
1406	3.81	4.14	4.2	4.03	3.57				5.23	5.15	5.19	5.24	6	4.85	6.14	5.42		1.5	3.95	3.16	3.55	5.7	5.72	5.91	5.8	5.75	5.64	4.41	4.26	4.94	5.17	4.54
1404	3.69	4.06	4.1	4	3.43				5.17	4.93	5.05	5.3	5.77	4.59	6.27	5.37		1.49	3.94	3.02	3.38	5.67	5.71	5.87	6.03	6.12	5.97	4.56	4.35	4.8	5.01	4.43
1402	3.63	4.06	4.01	4.07	3.36				5.08	4.79	4.91	5.14	5.56	4.47	6.29	5.24		1.49	3.97	2.96	3.29	5.62	5.67	5.81	6.23	6.38	6.23	4.7	4.41	4.78	4.86	4.28
1400	3.53	4.08	3.97	4.1	3.31				5.1	4.75	4.75	5.08	5.39	4.35	6.3	5		1.51	4.01	2.89	3.21	5.57	5.6	5.73	6.44	6.64	6.46	4.8	4.4	4.71	4.75	4.17
1398	3.45	4.05	3.94	4.01	3.23				5.12	4.6	4.61	5.18	5.24	4.17	6.27	4.81		1.55	4.08	2.8	3.14	5.46	5.49	5.59	6.55	6.88	6.67	4.89	4.42	4.45	4.59	4.13
1396	3.29	3.99	3.86	3.98	3.22				5.07	4.42	4.54	5.1	5.21	4.02	6.23	4.67		1.58	4.17	2.77	3.05	5.35	5.43	5.53	6.66	7.08	6.87	4.94	4.46	4.21	4.38	3.99
1394	3.15	3.88	3.75	3.93	3.24				4.92	4.24	4.53	4.95	5.05	3.95	6.12	4.53		1.63	4.29	2.83	2.97	5.24	5.3	5.41	6.76	7.15	6.99	4.94	4.54	4.05	4.18	3.75
1392	3.11	3.78	3.66	3.85	3.21				4.83	4.08	4.45	4.84	4.83	3.83	5.91	4.45		1.66	4.38	2.89	2.94	5.1	5.17	5.21	6.75	7.12	7.03	4.86	4.56	3.9	3.98	3.54
1390	3.06	3.68	3.6	3.73	3.22				4.74	4	4.27	4.71	4.65	3.7	5.66	4.29		1.7	4.47	2.97	2.96	4.9	5.01	5	6.69	7.05	7.01	4.81	4.48	3.72	3.79	3.4
1388	3.08	3.63	3.56	3.6	3.23				4.61	3.91	4.11	4.58	4.41	3.58	5.5	4.1		1.72	4.55	3.06	2.99	4.63	4.76	4.77	6.54	6.93	6.91	4.72	4.36	3.52	3.52	3.25
1386	3.03	3.58	3.52	3.52	3.29				4.49	3.81	3.94	4.57	4.1	3.39	5.36	3.93		1.74	4.63	3.13	3.04	4.34	4.47	4.5	6.36	6.74	6.73	4.5	4.26	3.36	3.34	3.2
1384	2.98	3.45	3.49	3.47	3.34				4.34	3.73	3.87	4.51	3.83	3.25	5.21	3.75		1.79	4.73	3.18	3.1	4.11	4.22	4.29	6.23	6.6	6.59	4.3	4.11	3.22	3.22	3.25
1382	3.01	3.37	3.4	3.41	3.41				4.23	3.71	3.86	4.37	3.74	3.12	5.01	3.55		1.88	4.91	3.32	3.24	3.95	4.04	4.14	6.09	6.5	6.44	4.19	3.9	3.11	3.18	3.42
1380	3.08	3.39	3.26	3.37	3.52				4.21	3.63	3.79	4.22	3.71	3.07	4.75	3.44		1.98	5.19	3.48	3.38	3.84	3.92	4.04	5.92	6.4	6.31	4.14	3.79	3.11	3.25	3.61
1378	3.19	3.43	3.22	3.4	3.57				4.1	3.53	3.77	4.06	3.57	3.03	4.48	3.4		2.1	5.52	3.67	3.49	3.76	3.82	4	5.74	6.26	6.16	4.06	3.74	3.09	3.38	3.74
1376	3.18	3.46	3.29	3.43	3.59				3.99	3.6	3.75	3.83	3.35	2.91	4.19	3.28		2.22	5.84	3.86	3.6	3.76	3.76	3.98	5.56	6.05	6.01	3.97	3.61	3.12	3.57	3.9
1374	3.17	3.46	3.33	3.49	3.56				3.88	3.77	3.77	3.73	3.16	2.9	3.95	3.16		2.32	6.13	4.1	3.75	3.8	3.74	4.01	5.33	5.8	5.78	3.86	3.49	3.27	3.77	4.16
1372	3.27	3.44	3.34	3.51	3.58				3.72	3.75	3.82	3.76	3.09	2.92	3.77	3.12		2.39	6.32	4.35	3.89	3.81	3.77	4.07	5.09	5.52	5.52	3.73	3.36	3.43	3.9	4.31
1370	3.35	3.52	3.41	3.52	3.61				3.58	3.69	3.85	3.77	3.04	2.95	3.54	3.16		2.45	6.43	4.58	4.04	3.83	3.79	4.1	4.82	5.19	5.22	3.61	3.24	3.5	3.98	4.42
1368	3.45	3.51	3.48	3.52	3.64				3.53	3.74	3.88	3.66	3	3.09	3.34	3.25		2.46	6.47	4.8	4.18	3.85	3.8	4.12	4.52	4.84	4.86	3.53	3.1	3.51	4.04	4.53
1366	3.48	3.44	3.48	3.52	3.66				3.49	3.86	3.91	3.48	3.09	3.2	3.21	3.34		2.45	6.44	4.97	4.31	3.83	3.77	4.16	4.23	4.49	4.52	3.37	3.02	3.51	4.09	4.5
1364	3.43	3.44	3.43	3.5	3.68				3.5	3.85	3.99	3.33	3.15	3.3	3.09	3.42		2.43	6.36	5.08	4.45	3.82	3.73	4.18	3.93	4.22	4.23	3.24	3	3.6	4.08	4.56
1362	3.42	3.45	3.43	3.56	3.74				3.54	3.81	4.07	3.4	3.13	3.46	3.02	3.49		2.45	6.4	5.13	4.54	3.93	3.78	4.3	3.67	3.99	3.96	3.21	2.87	3.83	4.19	4.77
1360	3.49	3.58	3.48	3.71	3.75				3.55	3.97	4.17	3.5	3.2	3.65	2.88	3.58		2.52	6.63	5.21	4.52	4.2	4.08	4.62	3.56	3.8	3.8	3.3	2.76	4.09	4.59	5.05
1358	3.54	3.67	3.55	3.77	3.63				3.58	4.17	4.25	3.44	3.31	3.83	2.78	3.73		2.59	6.83	5.37	4.51	4.58	4.48	5.02	3.53	3.58	3.68	3.49	2.86	4.51	5.06	5.38
1356	3.53	3.73	3.63	3.81	3.46				3.55	4.28	4.31	3.45	3.43	4	2.86	3.94		2.6	6.84	5.56	4.55	4.95	4.85	5.39	3.51	3.35	3.51	3.68	3	4.99	5.32	5.55
1354	3.44	3.8	3.68	3.86	3.34				3.58	4.24	4.4	3.54	3.59	4.23	2.95	4.17		2.53	6.67	5.72	4.6	5.26	5.13	5.67	3.46	3.1	3.32	3.83	3.17	5.33	5.5	5.49
1352	3.38	3.88	3.67	3.89	3.17				3.65	4.19	4.47	3.53	3.79	4.45	3.02	4.28		2.44	6.42	5.81	4.62	5.5	5.37	5.88	3.42	2.89	3.16	3.98	3.36	5.52	5.63	5.39
1350	3.29	3.9	3.74	3.94	3.04				3.72	4.27	4.48	3.54	4.01	4.59	3.14	4.35		2.34	6.13	5.87	4.61	5.68	5.59	6.04	3.38	2.7	3.03	4.18	3.52	5.65	5.65	5.32
1348	3.1	3.84	3.83	3.97	3.03				3.75	4.34	4.55	3.64	4.31	4.76	3.27	4.5		2.22	5.82	5.88	4.59	5.84	5.79	6.17	3.36	2.54	2.94	4.35	3.78	5.75	5.71	5.16
1346	3.03	3.83	3.88	3.95	2.9				3.76	4.35	4.54	3.7	4.56	4.94	3.44	4.65		2.09	5.48	5.87	4.58	5.98	5.95	6.27	3.36	2.44	2.87	4.47	4.05	5.78	5.71	4.89
1344	3.08	3.88	3.86	3.82	2.69				3.83	4.28	4.45	3.78	4.78	5.03	3.57	4.85		1.96	5.16	5.83	4.57	6.08	6.06	6.33	3.4	2.37	2.82	4.63	4.31	5.7	5.63	4.65
1342	3	4.01	3.77	3.7	2.6				3.96	4.16	4.4	3.84	5.03	5.11	3.68	4.97		1.83	4.85	5.75	4.55	6.11	6.09	6.32	3.47	2.32	2.77	4.87	4.59	5.65	5.46	4.47
1340	2.8	4.01	3.66	3.67	2.61				4.1	4.07	4.31	3.83	5.16	5.17	3.89	4.93		1.69	4.49	5.6	4.48	6.08	6.05	6.26	3.54	2.3	2.75	5.1	4.88	5.56	5.17	4.2
1338	2.73	3.86	3.6	3.66	2.56				4.12	4.04	4.29	3.82	5.29	5.13	4.08	4.96		1.55	4.13	5.45	4.39	6.01	6.01	6.18	3.6	2.32	2.8	5.33	5.16	5.35	4.96	3.9
1336	2.69	3.73	3.58	3.64	2.45				4.01	3.93	4.19	3.84	5.32	5.04	4.19	4.99		1.43	3.81	5.3	4.31	5.84	5.93	6	3.69	2.38	2.89	5.57	5.38	5.09	4.7	3.62
1334	2.59	3.58	3.55	3.63	2.32				3.88	3.8	4.03	3.83	5.3	4.95	4.3	4.9		1.33	3.53	5.14	4.21	5.6	5.76	5.75	3.77	2.48	2.97	5.73	5.54	4.81	4.41	3.29
1332	2.66	3.53	3.52	3.56	2.27				3.82	3.64	3.89	3.8	5.34	4.86	4.46	4.81		1.23	3.24	4.98	4.13	5.34	5.53	5.45	3.86	2.63	3.07	5.79	5.65	4.51	4.09	3.03
1330	2.77	3.48	3.48	3.45	2.31				3.8	3.43	3.79	3.81	5.33	4.74	4.61	4.76		1.14	3	4.84	4.07	5.06	5.24	5.12	3.94	2.77	3.16	5.86	5.75	4.3	3.79	2.84
1328	2.78	3.42	3.42	3.39	2.35				3.81	3.23	3.6	3.76	5.2	4.63	4.63	4.69		1.07	2.81	4.71	4.03	4.74	4.92	4.78	4	2.94	3.28	5.87	5.76	4.08	3.58	2.61
1326	2.74	3.36	3.35	3.36	2.46				3.74	3.16	3.39	3.67	5.08	4.47	4.69	4.51		1.01	2.66	4.59	4.02	4.38	4.6	4.44	4.05	3.17	3.42	5.78	5.72	3.74	3.33	2.33
1324	2.71	3.29	3.28	3.3	2.59				3.64	3.15	3.28	3.58	5.04	4.22	4.79	4.29		0.96	2.52	4.48	4.02	4.03	4.26	4.05	4.08	3.42	3.56	5.68	5.71	3.37	3	2.16
1322	2.8	3.19	3.15	3.17	2.6				3.59	3.08	3.24	3.58	4.97	4.05	4.8	4.14		0.93	2.44	4.37	4.01	3.69	3.89	3.66	4.09	3.68	3.72	5.53	5.61	3.07	2.74	2.03
1320	2.91	3.04	3.07	3.04	2.57				3.54	3	3.2	3.59	4.88	3.97	4.83	4.03		0.89	2.36	4.23	4.01	3.31	3.5	3.28	4.09	3.92	3.88	5.26	5.39	2.68	2.47	1.85
1318	2.92	2.92	3.02	2.98	2.61				3.45	2.95	3.16	3.51	4.71	3.81	4.89	3.88		0.86	2.26	4.1	3.99	2.94	3.12	2.94	4.14	4.17	4.05	4.89	5.08	2.25	2.19	1.71
1316	2.88	2.85	2.9	2.83	2.67				3.39	2.88	3.15	3.43	4.44	3.53	4.8	3.69		0.82	2.19	3.99	3.95	2.63	2.8	2.64	4.19	4.37	4.2	4.46	4.75	1.93	1.96	1.58
1314	2.85	2.86	2.81	2.67	2.66				3.31	2.87	3.18	3.39	4.17	3.19	4.63	3.47		0.8	2.16	3.87	3.91	2.38	2.51	2.36	4.19	4.5	4.31	4.09	4.39	1.75	1.74	1.42
1312	2.85	2.84	2.76	2.63	2.7				3.16	2.87	3.16	3.34	3.94	2.97	4.53	3.27		0.81	2.16	3.78	3.89	2.16	2.25	2.15	4.19	4.58	4.37	3.79	4.05	1.57	1.52	1.35
1310	2.86	2.77	2.7	2.59	2.78				3.07	2.84	3.11	3.26	3.67	2.79	4.37	3.05		0.83	2.18	3.75	3.91	1.98	2.06	1.99	4.17	4.63	4.39	3.47	3.7	1.45	1.42	1.36
1308	2.84	2.69	2.67	2.51	2.76				3.06	2.84	3.09	3.16	3.39	2.51	4.14	2.85		0.85	2.26	3.75	3.95	1.81	1.9	1.85	4.1	4.64	4.37	3.1	3.34	1.34	1.42	1.32
1306	2.79	2.66	2.65	2.53	2.74				3.04	2.81	3.08	3.12	3.18	2.29	3.89	2.71		0.88	2.36	3.74	3.95	1.68	1.77	1.77	4.01	4.6	4.29	2.79	3.06	1.21	1.35	1.22
1304	2.77	2.69	2.61	2.63	2.69				2.99	2.75	3.04	3.03	2.89	2.18	3.63	2.58		0.92	2.45	3.74	3.94	1.61	1.69	1.72	3.86	4.5	4.19	2.62	2.86	1.09	1.26	1.19
1302	2.76	2.68	2.67	2.65	2.65				2.92	2.73	3.06	2.94	2.58	2.06	3.4	2.39		0.96	2.55	3.77	3.97	1.59	1.66	1.73	3.7	4.33	4.04	2.44	2.65	1.12	1.25	1.2
1300	2.75	2.72	2.71	2.61	2.6				2.91	2.78	3.13	2.93	2.4	1.98	3.16	2.22		1	2.66	3.82	4.01	1.6	1.65	1.79	3.5	4.12	3.83	2.24	2.4	1.23	1.25	1.23
1298	2.73	2.81	2.69	2.57	2.54				2.88	2.89	3.15	2.89	2.32	2	2.92	2.14		1.05	2.77	3.89	4.09	1.64	1.67	1.85	3.26	3.88	3.57	2.07	2.22	1.31	1.32	1.35
1296	2.65	2.83	2.66	2.56	2.48				2.8	2.93	3.15	2.83	2.2	2	2.66	2.11		1.08	2.83	3.97	4.2	1.72	1.7	1.93	3.01	3.62	3.31	1.9	2.13	1.43	1.4	1.38
1294	2.6	2.72	2.63	2.57	2.37				2.76	2.97	3.16	2.73	2.08	2	2.46	2.21		1.09	2.85	4.09	4.29	1.83	1.77	2.04	2.75	3.37	3.02	1.79	2.18	1.54	1.4	1.36
1292	2.63	2.68	2.56	2.58	2.22				2.7	2.95	3.16	2.6	2.06	2.07	2.27	2.28		1.07	2.82	4.19	4.35	1.91	1.88	2.15	2.47	3.11	2.71	1.76	2.29	1.64	1.46	1.37
1290	2.6	2.7	2.53	2.57	2.04				2.65	2.81	3.18	2.54	2.05	2.14	2.1	2.37		1.03	2.76	4.27	4.44	1.98	1.99	2.25	2.23	2.85	2.43	1.79	2.33	1.81	1.53	1.46
1288	2.49	2.68	2.46	2.53	1.98				2.61	2.78	3.19	2.55	2.04	2.19	1.96	2.41		0.99	2.63	4.32	4.53	2.06	2.09	2.31	2.02	2.63	2.18	1.75	2.4	1.92	1.54	1.49
1286	2.41	2.62	2.33	2.49	2.02				2.55	2.85	3.19	2.49	2.12	2.32	1.8	2.48		0.93	2.47	4.32	4.63	2.16	2.15	2.39	1.84	2.47	1.98	1.75	2.5	1.98	1.52	1.47
1284	2.44	2.54	2.29	2.42	1.98				2.51	2.87	3.16	2.39	2.2	2.49	1.69	2.55		0.87	2.3	4.26	4.73	2.22	2.17	2.44	1.74	2.39	1.86	1.81	2.55	2.03	1.44	1.5
1282	2.49	2.47	2.25	2.35	1.88				2.5	2.83	3.08	2.34	2.27	2.68	1.73	2.57		0.81	2.15	4.13	4.75	2.21	2.18	2.46	1.75	2.4	1.85	1.82	2.63	2.06	1.48	1.53
1280	2.5	2.36	2.16	2.24	1.83				2.43	2.72	3.02	2.28	2.47	2.91	1.87	2.67		0.77	2.03	3.9	4.66	2.23	2.2	2.51	1.85	2.49	1.95	1.81	2.74	2.1	1.58	1.53
1278	2.51	2.2	2.05	2.16	1.85				2.36	2.6	2.98	2.21	2.76	3.08	2.06	2.82		0.76	1.98	3.59	4.5	2.28	2.24	2.61	2.04	2.62	2.11	1.85	2.82	2	1.58	1.55
1276	2.45	1.99	1.98	2.05	1.85				2.38	2.45	2.91	2.21	3.05	3.21	2.25	2.94		0.76	1.99	3.22	4.26	2.31	2.27	2.72	2.27	2.75	2.34	1.78	2.75	1.74	1.62	1.64
1274	2.37	1.84	1.96	1.93	1.79				2.39	2.38	2.77	2.26	3.23	3.29	2.43	3.04		0.77	2.05	2.83	3.93	2.36	2.3	2.85	2.55	2.87	2.57	1.65	2.52	1.54	1.67	1.89
1272	2.25	1.82	1.87	1.85	1.75				2.44	2.4	2.61	2.36	3.27	3.2	2.56	2.98		0.78	2.1	2.43	3.49	2.41	2.35	2.98	2.81	2.91	2.75	1.58	2.19	1.36	1.71	2.18
1270	2.16	1.77	1.78	1.79	1.75				2.48	2.41	2.47	2.45	3.36	3.09	2.68	2.86		0.79	2.13	2.04	2.98	2.43	2.4	3.1	2.98	2.83	2.83	1.55	1.8	1.23	1.77	2.38
1268	2.01	1.63	1.71	1.74	1.71				2.46	2.24	2.34	2.44	3.4	3.02	2.78	2.81		0.79	2.13	1.72	2.48	2.4	2.4	3.16	3.01	2.63	2.82	1.51	1.54	1.17	1.92	2.33
1266	1.82	1.48	1.63	1.65	1.57				2.42	2.03	2.25	2.38	3.29	2.89	2.81	2.72		0.77	2.08	1.52	2.02	2.33	2.34	3.08	2.9	2.37	2.68	1.41	1.39	1.16	2.06	2.28
1264	1.62	1.43	1.61	1.6	1.42				2.38	1.87	2.19	2.4	3.15	2.77	2.83	2.6		0.73	1.96	1.43	1.68	2.21	2.23	2.88	2.68	2.14	2.47	1.29	1.25	1.1	2.04	2.32
1262	1.54	1.49	1.64	1.58	1.4				2.4	1.76	2.21	2.41	3.13	2.62	2.82	2.43		0.67	1.8	1.42	1.5	2.02	2.06	2.59	2.48	2.05	2.29	1.16	1.18	1.03	1.92	2.35
1260	1.51	1.58	1.62	1.58	1.45				2.38	1.74	2.16	2.33	3.01	2.36	2.74	2.32		0.62	1.63	1.49	1.43	1.8	1.85	2.3	2.36	2.07	2.25	1.15	1.23	0.99	1.75	2.18
1258	1.4	1.63	1.5	1.58	1.41				2.28	1.79	2.04	2.29	2.81	2.13	2.62	2.28		0.56	1.49	1.56	1.46	1.62	1.68	2.06	2.31	2.16	2.3	1.15	1.25	0.96	1.61	1.89
1256	1.34	1.62	1.42	1.56	1.42				2.22	1.7	1.92	2.23	2.61	1.95	2.56	2.2		0.52	1.4	1.57	1.51	1.5	1.55	1.91	2.32	2.28	2.33	1.15	1.23	0.92	1.48	1.64
1254	1.4	1.59	1.44	1.52	1.46				2.22	1.54	1.81	2.17	2.45	1.83	2.43	2.09		0.51	1.37	1.56	1.54	1.43	1.47	1.84	2.36	2.36	2.37	1.1	1.27	0.8	1.37	1.45
1252	1.44	1.54	1.52	1.52	1.43				2.09	1.49	1.68	2.03	2.33	1.62	2.25	2.03		0.51	1.37	1.54	1.54	1.38	1.44	1.79	2.41	2.4	2.39	1.05	1.34	0.69	1.25	1.35
1250	1.43	1.5	1.43	1.54	1.38				1.86	1.38	1.62	1.84	2.07	1.41	2.11	1.93		0.52	1.37	1.52	1.53	1.35	1.43	1.77	2.44	2.42	2.37	1.02	1.35	0.66	1.13	1.21
1248	1.4	1.46	1.29	1.5	1.37				1.69	1.34	1.61	1.68	1.76	1.2	1.95	1.84		0.52	1.35	1.48	1.53	1.33	1.44	1.78	2.43	2.4	2.32	0.98	1.3	0.63	0.99	1.09
1246	1.4	1.43	1.25	1.47	1.32				1.54	1.4	1.56	1.52	1.49	1	1.65	1.7		0.51	1.35	1.43	1.5	1.33	1.47	1.73	2.37	2.32	2.21	0.89	1.25	0.52	0.82	1.03
1244	1.42	1.37	1.25	1.41	1.24				1.41	1.35	1.56	1.44	1.27	0.85	1.32	1.51		0.51	1.34	1.37	1.43	1.35	1.46	1.67	2.3	2.19	2.06	0.87	1.22	0.43	0.67	0.9
1242	1.45	1.38	1.31	1.39	1.22				1.33	1.24	1.63	1.34	1.05	0.75	1.14	1.44		0.51	1.32	1.36	1.42	1.38	1.44	1.62	2.2	2.05	1.9	0.91	1.16	0.47	0.58	0.81
1240	1.41	1.42	1.26	1.4	1.13				1.22	1.24	1.65	1.19	0.9	0.68	0.99	1.43		0.5	1.28	1.36	1.41	1.37	1.44	1.54	2.1	1.93	1.73	0.89	1.05	0.53	0.56	0.73
1238	1.35	1.36	1.13	1.39	1.01				1.11	1.34	1.63	1.07	0.86	0.68	0.86	1.39		0.48	1.26	1.4	1.43	1.32	1.42	1.44	2.01	1.81	1.58	0.8	0.99	0.57	0.5	0.78
1236	1.3	1.27	1.11	1.34	0.93				1.14	1.45	1.69	1.08	0.76	0.73	0.77	1.32		0.46	1.23	1.44	1.49	1.26	1.38	1.33	1.91	1.68	1.47	0.74	0.97	0.64	0.46	0.8
1234	1.22	1.27	1.13	1.33	0.91				1.27	1.48	1.79	1.15	0.69	0.78	0.69	1.2		0.45	1.17	1.49	1.56	1.23	1.35	1.27	1.81	1.58	1.34	0.73	0.91	0.71	0.52	0.83
1232	1.16	1.27	1.13	1.31	0.91				1.34	1.45	1.87	1.18	0.68	0.84	0.61	1.08		0.43	1.1	1.56	1.62	1.17	1.29	1.22	1.71	1.48	1.22	0.74	0.82	0.7	0.59	0.91
1230	1.23	1.22	1.22	1.26	0.93				1.39	1.44	1.87	1.26	0.67	0.93	0.65	1.08		0.39	1.03	1.61	1.67	1.1	1.22	1.14	1.58	1.38	1.16	0.69	0.78	0.77	0.7	0.96
1228	1.26	1.15	1.26	1.23	0.94				1.45	1.43	1.84	1.32	0.67	0.96	0.66	1.1		0.37	0.94	1.63	1.7	1.07	1.13	1.09	1.43	1.32	1.12	0.67	0.68	0.91	0.88	1.02
1226	1.13	1.13	1.23	1.3	0.86				1.51	1.4	1.72	1.4	0.62	0.85	0.62	1.1		0.35	0.87	1.63	1.73	1.03	1.03	1.07	1.26	1.28	1.08	0.65	0.62	1.01	0.98	1.08
1224	1.1	1.18	1.1	1.32	0.79				1.47	1.37	1.53	1.55	0.6	0.71	0.54	1.13		0.34	0.85	1.57	1.78	0.97	0.95	1.06	1.13	1.21	1.02	0.6	0.68	0.99	1.05	1.1
1222	1.17	1.24	1.11	1.24	0.78				1.48	1.34	1.45	1.67	0.57	0.62	0.44	1.18		0.33	0.87	1.46	1.76	0.92	0.91	1.07	1.03	1.16	0.97	0.62	0.82	0.96	1.08	1.08
1220	1.16	1.14	1.17	1.18	0.8				1.54	1.29	1.34	1.65	0.53	0.58	0.41	1.15		0.32	0.87	1.35	1.68	0.9	0.86	1.06	0.98	1.11	0.94	0.69	0.87	0.96	1.05	1.07
1218	1.16	1.06	1.1	1.19	0.89				1.47	1.22	1.26	1.57	0.49	0.55	0.4	1.12		0.34	0.92	1.29	1.61	0.91	0.83	1.04	0.99	1.1	0.91	0.83	0.88	1.13	1.01	1.08
1216	1.21	1.13	1.09	1.18	0.95				1.53	1.2	1.24	1.46	0.39	0.46	0.4	1.09		0.36	0.98	1.26	1.57	0.88	0.84	1	1.05	1.11	0.9	0.89	0.95	1.53	1.03	1.18
1214	1.28	1.29	1.21	1.13	1				1.59	1.32	1.28	1.44	0.28	0.36	0.48	1.09		0.39	1.07	1.26	1.58	0.85	0.84	1.01	1.18	1.17	0.94	0.95	1.07	1.93	1.26	1.46
1212	1.33	1.33	1.39	1.23	1.09				1.63	1.46	1.39	1.54	0.21	0.29	0.45	1.25		0.44	1.2	1.33	1.63	0.89	0.84	1.1	1.35	1.27	1.07	1.03	1.18	2.45	1.68	1.93
1210	1.5	1.4	1.52	1.4	1.19				1.72	1.62	1.63	1.74	0.15	0.28	0.41	1.41		0.51	1.39	1.46	1.73	0.99	0.93	1.24	1.53	1.38	1.22	1.25	1.33	3.16	2.08	2.44
1208	1.75	1.58	1.63	1.58	1.38				1.88	1.8	1.87	1.92	0.16	0.27	0.42	1.49		0.61	1.64	1.68	1.88	1.12	1.07	1.41	1.74	1.49	1.38	1.52	1.56	3.92	2.47	2.85
1206	1.95	1.8	1.94	1.8	1.67				2.12	2.05	2.11	2.12	0.15	0.36	0.45	1.64		0.72	1.97	2.04	2.12	1.35	1.25	1.66	1.97	1.66	1.57	1.76	1.86	4.84	2.98	3.27
1204	2.19	2.16	2.32	2.2	1.92				2.41	2.55	2.44	2.35	0.2	0.4	0.45	1.84		0.86	2.37	2.56	2.51	1.64	1.52	1.99	2.27	1.9	1.79	2.31	2.27	5.97	3.62	3.8
1202	2.54	2.57	2.78	2.7	2.24				2.91	3.07	2.91	2.66	0.28	0.48	0.55	2.05		1.05	2.87	3.22	3.09	2.01	1.91	2.43	2.66	2.27	2.16	3.03	2.9	7.35	4.37	4.6
1200	3.02	2.99	3.25	3.16	2.75				3.66	3.62	3.59	3.19	0.32	0.61	0.61	2.32		1.28	3.48	3.97	3.85	2.5	2.37	2.96	3.16	2.82	2.7	3.72	3.71	9.03	5.37	5.67
1198	3.67	3.54	3.86	3.8	3.28				4.47	4.33	4.33	4.03	0.33	0.65	0.59	2.73		1.54	4.17	4.82	4.67	3.08	2.93	3.59	3.81	3.52	3.36	4.47	4.49	10.88	6.57	6.81
1196	4.38	4.26	4.51	4.54	3.75				5.32	5.15	5.09	4.89	0.32	0.76	0.54	3.31		1.79	4.88	5.64	5.5	3.69	3.56	4.24	4.59	4.3	4.12	5.31	5.31	12.73	7.79	7.88
1194	5.03	4.97	5.15	5.24	4.28				6.19	6.15	6.07	5.68	0.42	0.83	0.57	3.92		2.04	5.55	6.41	6.31	4.31	4.14	4.88	5.45	5.11	4.92	6.1	6.28	14.57	9.05	8.98
1192	5.54	5.55	5.83	5.81	4.81				7.2	7.13	7.18	6.68	0.54	0.85	0.75	4.47		2.27	6.19	7.12	7.05	4.96	4.72	5.55	6.35	5.97	5.8	6.89	7.22	16.51	10.36	10.21
1190	6.09	6.02	6.46	6.37	5.25				8.49	8.2	8.24	7.92	0.55	1.06	0.96	5.02		2.52	6.84	7.82	7.79	5.66	5.37	6.25	7.27	6.94	6.77	7.72	8.06	18.42	11.74	11.57
1188	6.66	6.46	6.95	6.92	5.64				10.01	9.58	9.54	9.29	0.62	1.22	1.14	5.63		2.78	7.56	8.58	8.61	6.44	6.14	7.07	8.25	7.97	7.8	8.64	8.96	20.53	13.43	13.1
1186	7.1	6.95	7.37	7.33	5.93				11.71	11.1	11.12	10.91	0.71	1.35	1.21	6.16		3.07	8.33	9.36	9.44	7.31	7.01	7.99	9.29	9	8.87	9.59	9.8	22.92	15.38	14.78
1184	7.4	7.29	7.72	7.69	6.13				13.53	12.65	12.74	12.67	0.85	1.46	1.28	6.7		3.35	9.09	10.13	10.28	8.19	7.89	8.94	10.29	10.02	9.95	10.42	10.62	25.23	17.38	16.44
1182	7.65	7.47	8.03	8.04	6.35				15.27	14.19	14.25	14.14	1.02	1.69	1.42	7.19		3.63	9.84	10.92	11.1	9.04	8.73	9.97	11.29	11.03	11.05	11.07	11.45	27.17	19.32	17.97
1180	7.82	7.77	8.34	8.33	6.57				16.87	15.56	15.59	15.43	1.1	1.9	1.63	7.56		3.94	10.67	11.82	12.03	9.98	9.62	11.15	12.41	12.09	12.17	11.7	12.19	28.89	20.92	19.24
1178	8.13	8.16	8.75	8.84	6.9				18.17	16.62	16.78	16.59	1.19	2.01	1.88	7.89		4.3	11.67	12.91	13.19	11.03	10.65	12.53	13.63	13.23	13.35	12.37	12.81	30.53	22.23	20.3
1176	8.73	8.6	9.34	9.5	7.45				19.09	17.58	17.95	17.65	1.33	2.35	2.07	8.19		4.74	12.93	14.27	14.63	12.27	11.88	14.13	15.04	14.56	14.75	13.28	13.56	32.03	23.37	21.24
1174	9.56	9.26	10.33	10.35	8.11				19.8	18.51	18.77	18.48	1.49	2.74	2.26	8.53		5.29	14.45	15.96	16.37	13.72	13.32	15.96	16.73	16.15	16.43	14.36	14.62	33.28	24.42	21.99
1172	10.61	10.29	11.56	11.46	8.9				20.37	19.29	19.27	18.98	1.63	2.84	2.44	8.81		5.95	16.22	17.95	18.41	15.38	15.01	18.03	18.72	17.98	18.31	15.48	15.88	34.41	25.41	22.63
1170	11.8	11.52	12.81	12.57	9.71				20.76	19.79	19.54	19.38	1.74	3.1	2.57	9.08		6.68	18.18	20.11	20.68	17.25	16.92	20.24	20.9	20.02	20.33	16.7	17.23	35.31	25.9	23.19
1168	13.1	12.84	14.1	13.84	10.73				21.09	20.14	19.79	19.82	1.89	3.41	2.75	9.47		7.46	20.26	22.41	23.12	19.29	18.98	22.54	23.19	22.24	22.5	18.12	18.53	35.83	26.12	23.67
1166	14.47	14.28	15.44	15.23	11.92				21.3	20.44	20.14	20.15	2.04	3.6	3.12	9.84		8.25	22.36	24.79	25.58	21.38	21.1	24.87	25.53	24.54	24.7	19.6	19.97	35.9	26.48	24.01
1164	15.96	15.75	16.92	16.67	13				21.56	20.8	20.65	20.44	2.17	3.73	3.48	10.21		9.02	24.43	27.16	27.96	23.49	23.27	27.19	27.96	26.84	26.91	21.19	21.65	35.77	26.76	24.31
1162	17.37	17.11	18.4	18.03	14.13				21.87	21.03	21.18	20.76	2.38	4	3.67	10.65		9.72	26.42	29.4	30.19	25.45	25.36	29.39	30.27	29	29.04	22.85	23.24	35.33	26.88	24.72
1160	18.8	18.4	19.67	19.15	15.28				22.03	21.21	21.66	21.01	2.59	4.31	3.84	11.21		10.41	28.28	31.47	32.24	27.31	27.31	31.42	32.41	31.06	31.05	24.34	24.65	34.5	27.16	25.22
1158	20.09	19.66	20.81	20.26	16.38				22.27	21.37	22.04	21.15	2.77	4.55	4	11.63		11.03	29.92	33.27	34.02	28.99	29.03	33.21	34.27	32.89	32.79	25.6	25.93	33.29	27.57	25.58
1156	21.26	20.91	21.9	21.5	17.48				22.58	21.38	22.3	21.27	2.96	4.76	4.26	11.82		11.57	31.42	34.86	35.55	30.43	30.54	34.77	35.89	34.42	34.32	26.73	27.12	32.05	27.92	25.98
1154	22.16	21.92	22.94	22.69	18.38				22.91	21.56	22.76	21.58	3.18	4.95	4.45	12.05		12.03	32.68	36.16	36.8	31.59	31.77	36	37.19	35.63	35.53	27.73	28.12	30.9	28.31	26.46
1152	22.83	22.65	23.79	23.57	19.22				23.51	22.23	23.81	22.4	3.43	5.31	4.52	12.41		12.39	33.65	37.16	37.76	32.54	32.72	36.97	38.07	36.48	36.36	28.69	28.99	29.84	28.93	26.98
1150	23.37	23.28	24.26	24.07	19.94				24.48	23.18	25.1	23.53	3.73	5.61	4.8	12.77		12.65	34.28	37.76	38.35	33.22	33.39	37.64	38.51	36.93	36.78	29.41	29.61	28.85	29.51	27.6
1148	23.78	23.73	24.54	24.33	20.36				25.54	24.23	26.53	24.62	3.82	5.76	5.12	13.05		12.78	34.56	38.07	38.6	33.68	33.91	38.1	38.64	37.03	36.87	29.84	30	28.11	29.98	28.23
1146	23.94	23.93	24.64	24.3	20.4				26.44	25.21	27.85	25.55	3.85	6.03	5.36	13.33		12.77	34.52	38.07	38.45	34.01	34.24	38.36	38.42	36.77	36.62	29.96	30.14	27.26	30.49	28.77
1144	23.87	23.9	24.47	24.18	20.29				27.23	25.79	28.66	26.37	4.09	6.27	5.57	13.54		12.63	34.19	37.68	37.95	34.31	34.46	38.55	37.98	36.24	36.06	29.96	30.12	26.53	31.09	29.36
1142	23.51	23.47	23.93	23.83	20.02				27.67	25.94	28.74	26.83	4.18	6.41	5.73	13.56		12.39	33.52	36.89	37.09	34.47	34.58	38.6	37.33	35.45	35.14	29.63	29.74	26.01	31.52	29.81
1140	22.8	22.72	23.12	23.07	19.68				27.77	25.94	28.24	26.86	4.24	6.68	6.08	13.68		12.1	32.7	35.88	35.95	34.54	34.67	38.57	36.53	34.42	34	29.01	29.15	25.71	31.84	30.16
1138	21.85	21.99	22.22	22.1	19.29				27.6	25.75	27.25	26.63	4.48	6.9	6.58	14.02		11.78	31.86	34.75	34.61	34.64	34.73	38.59	35.63	33.26	32.73	28.33	28.56	25.57	32.14	30.57
1136	20.98	21.35	21.28	21.26	19.01				27.08	25.46	26.06	26.22	4.72	7.05	6.75	14.32		11.53	31.17	33.76	33.43	34.91	34.95	38.68	34.78	32.18	31.51	27.72	28.02	25.58	32.55	31.07
1134	20.49	20.78	20.66	20.8	18.98				26.47	25.09	24.99	25.74	4.93	7.29	6.82	14.55		11.41	30.78	33.04	32.6	35.43	35.39	38.86	34.04	31.32	30.57	27.46	27.62	26.01	33.41	31.9
1132	20.4	20.67	20.66	20.7	19.34				26.27	24.85	24.31	25.56	5.22	7.58	7.1	14.93		11.48	30.94	32.8	32.35	36.23	36.14	39.36	33.6	30.89	30.08	27.53	27.49	26.92	34.62	33.07
1130	20.53	21.04	20.97	20.83	19.83				26.23	24.78	23.8	25.45	5.52	7.71	7.27	15.37		11.71	31.56	33.08	32.63	37.27	37.13	40.18	33.44	30.88	30.04	27.67	27.51	28.11	35.74	34.04
1128	21	21.61	21.46	21.29	20.33				25.99	24.82	23.59	25.22	5.86	8.01	7.33	15.66		12.04	32.43	33.76	33.3	38.5	38.24	41.17	33.61	31.24	30.39	27.88	27.72	29.49	36.64	34.9
1126	21.65	22.14	22.16	22.01	21.1				25.7	24.78	23.49	24.98	6.12	8.47	7.64	15.93		12.4	33.36	34.58	34.13	39.65	39.25	42.12	33.91	31.8	30.97	28.15	28.17	30.73	37.22	35.7
1124	22.39	22.72	22.92	22.77	22.07				25.27	24.83	23.61	24.75	6.41	8.56	7.99	16.34		12.75	34.36	35.45	35.03	40.63	40.21	43	34.3	32.52	31.75	28.51	28.59	31.78	37.62	36.38
1122	23.15	23.41	23.66	23.46	22.85				24.79	24.92	24.13	24.54	6.9	8.53	8.16	16.89		13.09	35.35	36.34	35.97	41.56	41.17	43.77	34.81	33.27	32.61	28.87	28.93	32.48	37.82	36.6
1120	23.87	24.21	24.53	24.18	23.55				24.88	25.09	24.89	24.79	7.24	8.65	8.29	17.27		13.5	36.38	37.37	37.06	42.62	42.25	44.61	35.48	34.15	33.53	29.24	29.35	32.94	38.05	36.77
1118	24.64	25.06	25.4	24.95	24.51				25.5	25.59	25.55	25.42	7.44	8.82	8.39	17.49		13.95	37.56	38.49	38.29	43.85	43.5	45.56	36.17	35.07	34.49	29.79	29.78	33.46	38.54	37.21
1116	25.79	26.11	26.46	26.03	25.61				26.25	26.46	26.23	26.06	7.76	9	8.48	17.74		14.45	38.91	39.75	39.65	45.25	44.98	46.67	36.95	35.94	35.51	30.26	30.48	34.24	39.34	37.83
1114	27.11	27.23	27.65	27.2	26.51				27.14	27.28	27.09	26.62	8.15	9.15	8.46	17.82		14.94	40.25	41.04	41.05	46.7	46.52	47.77	37.7	36.72	36.37	30.7	31.15	34.99	40.13	38.35
1112	28.21	28.39	28.82	28.31	27.18				28.21	27.96	28.06	27.4	8.53	9.31	8.65	17.76		15.41	41.56	42.33	42.46	48.14	48.04	48.82	38.26	37.34	37	31.47	31.72	35.69	40.82	38.97
1110	29.19	29.43	29.81	29.4	27.94				29.22	28.69	28.98	28.39	8.78	9.44	9.16	17.62		15.81	42.73	43.48	43.68	49.36	49.33	49.67	38.43	37.61	37.24	32.2	32.43	36.33	41.5	39.79
1108	29.97	30.28	30.72	30.52	28.75				30.1	29.41	29.8	29.27	9.09	9.65	9.57	17.3		16.14	43.68	44.43	44.68	50.3	50.35	50.32	38.13	37.44	37.05	32.75	33.13	36.84	42.2	40.49
1106	30.64	31.08	31.72	31.47	29.33				30.92	29.89	30.51	29.91	9.6	9.95	9.76	16.8		16.35	44.29	45.06	45.39	50.94	51.05	50.71	37.27	36.66	36.32	33.24	33.7	37.1	42.83	40.8
1104	31.41	31.74	32.4	32.28	29.72				31.47	30.38	31.09	30.25	10.12	10.29	9.82	16.38		16.45	44.57	45.4	45.8	51.33	51.48	50.83	35.8	35.29	35	33.53	34.07	36.99	43.1	40.81
1102	31.86	32.06	32.64	32.53	29.83				31.53	30.64	31.45	30.19	10.41	10.35	9.94	15.86		16.39	44.44	45.36	45.8	51.29	51.5	50.53	33.59	33.33	33	33.54	34.13	36.45	42.86	40.48
1100	31.86	32.06	32.66	32.29	29.67				31.27	30.28	31.27	29.86	10.53	10.22	10.11	15.34		16.18	43.93	44.95	45.42	50.84	51.04	49.89	30.72	30.8	30.45	33.35	33.8	35.49	42.22	39.87
1098	31.43	31.46	32.36	31.76	29.2				30.54	29.37	30.58	29.32	10.7	10.15	10.32	14.76		15.81	42.95	44.05	44.5	49.86	50	48.72	27.32	27.74	27.43	32.81	33.07	34.03	41.23	38.92
1096	30.63	30.59	31.68	31.02	28.47				29.33	28.23	29.65	28.48	10.96	10.28	10.58	14.06		15.29	41.53	42.73	43.08	48.35	48.46	47.04	23.67	24.48	24.19	32	32.42	32.57	40.22	37.7
1094	29.51	29.66	30.68	30.09	27.36				28.01	26.92	28.43	27.27	11.35	10.48	10.83	13.54		14.59	39.6	40.91	41.17	46.3	46.38	44.9	20.11	21.22	21.01	31.14	31.7	31.25	38.99	36.45
1092	28.24	28.43	29.38	28.89	26.01				26.55	25.44	26.91	25.6	11.72	10.62	10.99	13.03		13.74	37.33	38.68	38.83	43.82	43.89	42.37	16.9	18.22	18.15	30.39	30.75	29.81	37.43	35.12
1090	26.92	27.01	27.79	27.45	24.55				24.82	23.93	25.19	23.72	11.9	10.68	11.22	12.3		12.77	34.78	36.17	36.2	40.98	41.02	39.51	14.19	15.68	15.67	29.66	29.83	28.39	35.81	33.65
1088	25.69	25.57	26.26	26.08	23.07				23.26	22.37	23.62	22.1	12.08	10.75	11.44	11.74		11.81	32.19	33.68	33.59	38.18	38.11	36.69	12.06	13.59	13.66	28.9	29.28	27.56	34.34	32.17
1086	24.53	24.33	24.98	24.86	21.94				21.91	21.03	22.65	20.9	12.34	11.01	11.64	11.44		10.92	29.8	31.35	31.21	35.72	35.43	34.1	10.44	11.98	12.12	28.65	29.21	27.63	33.25	30.96
1084	23.49	23.39	23.87	23.81	20.93				20.79	19.88	22.23	20.14	12.64	11.26	11.92	11.14		10.14	27.71	29.29	29.12	33.58	33.11	31.76	9.19	10.85	10.95	29.14	29.37	28.37	32.57	30.25
1082	22.42	22.24	22.91	22.61	19.68				19.67	18.79	21.77	19.04	12.99	11.45	12.17	10.82		9.37	25.61	27.18	27.07	31.36	30.85	29.35	8.32	10.03	10.04	29.55	29.48	28.88	31.82	29.49
1080	21.04	20.98	21.59	21.22	18.33				18.12	17.49	20.67	17.32	13.25	11.71	12.35	10.45		8.56	23.37	24.87	24.84	28.83	28.32	26.71	7.84	9.45	9.39	29.44	29.54	28.81	30.48	28.13
1078	19.31	19.45	19.8	19.67	16.93				16.06	15.75	18.78	15.49	13.44	11.68	12.58	10.18		7.75	21.12	22.52	22.49	26.15	25.59	24.03	7.66	9.12	9.05	28.59	28.88	28.18	28.36	26.15
1076	17.48	17.47	17.89	17.87	15.41				14.05	13.9	16.56	13.59	13.63	11.77	12.84	10.09		7.03	19.19	20.37	20.39	23.66	23.09	21.68	7.77	9.02	9.01	26.99	27.34	27.19	25.89	24.13
1074	15.88	15.63	16.12	16.18	13.89				12.42	12.46	14.58	11.78	13.96	12.23	13.15	10.04		6.41	17.53	18.55	18.65	21.51	20.96	19.8	8.14	9.15	9.18	25.11	25.51	25.99	23.52	22.22
1072	14.42	14.09	14.48	14.71	12.42				11.25	11.35	13.22	10.61	14.27	12.51	13.39	10.08		5.89	16.08	17.14	17.23	19.79	19.23	18.39	8.62	9.44	9.47	23.44	23.88	24.73	21.75	20.54
1070	12.91	12.76	13.08	13.25	11.25				10.29	10.3	12.01	9.85	14.45	12.52	13.62	10.11		5.43	14.87	16.06	16.09	18.37	17.75	17.29	9.13	9.73	9.75	21.77	22.1	23.7	20.47	19.18
1068	11.72	11.76	11.97	12.12	10.41				9.69	9.41	10.97	9.14	14.54	12.65	13.87	10.24		5.05	13.93	15.19	15.13	17.21	16.59	16.48	9.72	10.04	10.06	20.11	20.28	22.76	19.18	18.15
1066	10.74	10.7	11	11.32	9.55				9.2	8.77	10.29	8.5	14.48	12.99	13.89	10.46		4.75	13.18	14.43	14.39	16.29	15.71	15.94	10.38	10.49	10.55	18.58	18.71	22.02	18.09	17.32
1064	9.95	9.72	10.36	10.55	8.8				8.72	8.24	9.59	8.14	14.65	13.16	14.09	10.54		4.53	12.58	13.89	13.9	15.66	15.09	15.72	11.19	11.18	11.19	17.27	17.47	21.63	17.56	17.02
1062	9.51	9.26	9.88	9.89	8.31				8.53	7.85	9.11	7.97	14.92	13.18	14.39	10.68		4.42	12.2	13.64	13.57	15.38	14.74	15.81	12.29	12.11	12.08	16.09	16.59	21.27	17.21	16.96
1060	9.05	8.8	9.38	9.42	7.83				8.51	7.66	8.96	7.84	15.11	13.22	14.47	11.19		4.37	12.11	13.67	13.55	15.36	14.65	16.19	13.78	13.33	13.34	15.16	15.72	21.1	17.21	16.94
1058	8.5	8.42	9.24	9.03	7.44				8.7	7.77	8.97	7.98	15.29	13.3	14.63	11.77		4.4	12.22	13.88	13.74	15.51	14.82	16.79	15.58	14.87	14.87	14.49	14.86	21.17	17.76	17.22
1056	8.29	8.31	9.16	8.88	7.35				9.33	8.11	9	8.61	15.53	13.42	14.92	12.05		4.5	12.5	14.28	14.16	15.93	15.31	17.67	17.71	16.71	16.69	13.87	14.14	21.35	18.36	17.89
1054	8.5	8.14	8.95	8.87	7.2				10.34	8.44	9.28	9.3	15.66	13.59	15.11	12.33		4.66	12.91	14.84	14.75	16.58	16	18.83	20.15	18.82	18.79	13.36	13.56	21.72	19.11	18.69
1052	8.73	8.38	9.12	9.07	7.17				11.42	9.04	9.79	10.17	15.85	13.84	15.23	12.93		4.88	13.44	15.51	15.47	17.38	16.79	20.25	22.8	21.12	21.13	13.21	13.36	22.17	20.32	19.69
1050	9.02	8.78	9.52	9.4	7.5				12.39	9.71	10.26	11.16	16.18	14.12	15.47	13.38		5.12	14.13	16.32	16.32	18.26	17.6	21.74	25.48	23.5	23.54	13.33	13.37	22.42	21.68	20.77
1048	9.5	9.19	10.04	9.73	7.88				13.24	10.2	10.57	11.75	16.29	14.26	15.87	13.62		5.43	15.07	17.3	17.31	19.21	18.4	23.14	28.06	25.78	25.91	13.7	13.61	22.71	22.98	21.92
1046	10.14	9.87	10.87	10.36	8.23				14.06	10.62	10.86	12.34	16.24	14.5	16.24	13.99		5.84	16.2	18.49	18.54	20.23	19.28	24.54	30.41	27.81	28.07	14.25	14.24	23.09	24.22	23.02
1044	10.95	10.77	11.85	11.33	8.86				14.98	11.3	11.24	13.34	16.42	14.72	16.52	14.58		6.35	17.59	19.95	20.06	21.43	20.46	26.08	32.46	29.64	30	15.25	15.46	23.58	25.54	24.16
1042	11.94	11.82	12.87	12.47	9.77				16.13	12.4	11.86	14.4	16.68	14.7	16.82	15.16		6.97	19.26	21.65	21.85	22.83	21.87	27.65	34.12	31.21	31.7	16.87	16.93	24.1	26.84	25.19
1040	13.06	12.98	14.16	13.63	10.78				17.6	13.84	12.9	15.73	16.91	14.85	17.03	15.72		7.67	21.17	23.53	23.85	24.53	23.55	29.34	35.43	32.62	33.16	18.73	18.65	24.7	28.1	26.35
1038	14.41	14.17	15.48	14.83	11.87				19.38	15.46	14.28	17.37	17.28	15.12	17.16	16.3		8.36	23.11	25.43	25.86	26.44	25.43	31.02	36.33	33.77	34.27	20.53	20.65	25.66	29.15	27.63
1036	15.77	15.38	16.72	16.14	13.09				21.3	17.17	15.82	19.17	17.67	15.34	17.43	16.57		9	24.86	27.18	27.62	28.41	27.39	32.58	36.9	34.64	35.11	22.44	22.71	27.07	30.05	28.65
1034	16.9	16.36	17.65	17.15	14.07				23	18.66	17.18	20.69	18.03	15.66	17.7	16.72		9.5	26.25	28.47	28.86	30.22	29.26	33.89	37.08	35.14	35.55	24.25	24.53	28.24	30.77	29.35
1032	17.54	17.18	18.16	17.69	14.93				24.05	19.77	18.31	21.81	18.47	16.08	17.9	17.1		9.85	27.2	29.17	29.52	31.8	30.91	34.8	36.87	35.23	35.51	25.57	25.96	29.22	31.31	29.9
1030	17.67	17.59	18.2	17.68	15.53				24.21	20.48	19.34	22.44	18.72	16.36	18.1	17.34		10.03	27.68	29.36	29.6	32.89	32.17	35.16	36.17	34.98	35.1	26.2	26.82	30.13	31.59	30.19
1028	17.47	17.49	17.99	17.61	15.74				24.15	20.96	20.42	22.7	18.86	16.46	18.37	17.56		10.1	27.88	29.27	29.37	33.38	32.83	34.98	35.26	34.66	34.64	26.28	27.02	30.98	32.07	30.51
1026	17.25	17.27	17.78	17.5	15.87				24.57	21.72	21.79	23.13	19.16	16.46	18.71	17.74		10.12	27.94	29.07	29.07	33.26	32.85	34.27	34.54	34.4	34.32	26.04	26.71	31.81	33.03	31.22
1024	17.07	17.15	17.48	17.24	16.11				25.41	22.9	23.49	24.14	19.7	16.48	18.91	17.7		10.08	27.77	28.66	28.65	32.58	32.27	33.16	34	34.1	34.01	25.58	25.99	32.65	34.15	32.35
1022	16.46	16.66	16.73	16.6	15.83				25.91	23.6	24.42	24.92	19.94	16.57	19.04	17.8		9.77	26.9	27.63	27.58	31.11	30.88	31.55	33.02	33.18	33.1	24.61	24.93	33.23	35.06	33.01
1020	15.42	15.66	15.59	15.4	14.95				25.22	23.12	23.93	24.41	19.85	16.88	19.23	17.95		9.16	25.2	25.86	25.77	28.88	28.69	29.41	31.24	31.47	31.35	23.26	23.56	33.42	35.42	33.04
1018	14.16	14.31	14.31	14.01	13.96				23.42	21.8	22.52	22.62	19.91	17.24	19.62	17.84		8.44	23.27	23.91	23.72	26.41	26.13	27.18	29.07	29.4	29.25	21.74	21.99	33.02	35	32.69
1016	13.14	13.17	13.18	12.84	13.19				21.33	20.06	20.83	20.48	20.17	17.53	19.83	17.77		7.9	21.82	22.47	22.09	24.35	23.98	25.49	27.31	27.73	27.54	20.31	20.65	32.23	34.27	32.04
1014	12.48	12.49	12.59	12.18	12.83				19.36	18.26	19.01	18.69	20.61	17.76	19.82	17.69		7.68	21.16	21.91	21.35	23.13	22.71	24.59	26.4	26.89	26.62	19.48	19.89	31.22	33.25	31.2
1012	12.36	12.47	12.66	12.26	12.83				17.69	16.86	17.66	17.33	20.99	17.88	20	17.51		7.79	21.45	22.25	21.64	22.92	22.45	24.64	26.53	26.99	26.7	19.33	19.75	30	31.97	30.06
1010	12.92	13.23	13.37	13.08	13.44				16.95	16.27	17.12	16.63	21.18	18.05	20.46	17.43		8.2	22.61	23.45	22.83	23.66	23.21	25.57	27.59	28	27.65	19.87	20.06	28.81	30.66	28.9
1008	14.17	14.52	14.6	14.38	14.69				17.41	16.58	17.33	16.93	21.48	18.44	20.99	17.54		8.91	24.59	25.44	24.82	25.39	24.98	27.39	29.43	29.82	29.36	20.93	21.12	28.14	29.81	28.21
1006	15.86	16.06	16.18	15.87	16.19				18.55	17.73	18.04	17.98	21.81	18.83	21.2	17.81		9.84	27.17	28	27.46	28.02	27.6	29.94	31.92	32.21	31.69	22.3	22.86	28	29.48	27.88
1004	17.8	17.88	17.98	17.65	17.86				19.89	19.19	19.06	19.42	22.09	19.08	21.49	18.13		10.86	29.97	30.84	30.37	31.11	30.71	32.89	34.72	34.91	34.3	24.09	24.88	28.39	29.57	28.08
1002	19.51	19.61	19.89	19.46	19.28				20.77	20.18	19.97	20.45	22.25	19.4	21.96	18.35		11.74	32.4	33.37	32.93	33.89	33.55	35.67	37.21	37.37	36.65	26	26.8	29.04	29.84	28.44
1000	20.84	20.98	21.58	21.07	20.39				21.08	20.47	20.23	20.75	22.52	19.67	22.33	18.59		12.38	34.09	35.15	34.84	35.88	35.57	37.8	39.21	39.28	38.52	27.6	28.32	29.69	29.81	28.57
998	22.04	21.95	22.64	22.39	21.47				21.15	20.24	19.86	20.56	22.72	19.87	22.58	18.88		12.81	35.28	36.48	36.19	37.19	36.78	39.35	40.92	40.8	40.07	28.82	29.4	30.17	29.63	28.39
996	23.05	22.83	23.64	23.47	22.32				21.23	19.81	19.45	20.25	22.88	20.16	22.83	19.13		13.19	36.44	37.81	37.45	38.26	37.76	40.78	42.91	42.49	41.81	29.75	30.44	30.12	29.46	28.19
994	24.08	23.87	24.66	24.3	22.88				21.64	19.74	19.5	20.32	23.26	20.57	23.14	19.36		13.58	37.59	39.13	38.81	39.27	38.77	42.21	45.36	44.58	43.93	30.66	31.52	29.78	29.49	28.45
992	24.99	24.81	25.57	25.1	23.38				22.47	20.2	20.01	20.87	23.64	20.88	23.45	19.43		13.91	38.53	40.2	40.03	40.13	39.61	43.45	47.89	46.72	46.22	31.67	32.21	29.69	29.98	28.88
990	25.35	25.43	26.21	25.59	23.64				23.39	20.87	20.8	21.76	23.81	21.12	23.66	19.42		14.13	39.05	40.87	40.82	40.63	40.04	44.18	49.83	48.36	48.07	32.56	32.83	29.87	30.32	29.08
988	25.53	25.97	26.66	26.02	23.95				24.25	21.52	21.53	22.65	24.06	21.48	23.9	19.56		14.27	39.34	41.28	41.3	40.86	40.21	44.46	50.95	49.39	49.25	33.26	33.69	30.16	30.1	29.13
986	25.83	26.35	27.13	26.48	24.22				24.63	21.9	21.82	23.08	24.35	21.85	24.1	19.67		14.42	39.7	41.67	41.75	41.18	40.55	44.62	51.39	49.97	49.85	33.87	34.33	30.19	29.31	28.38
984	26.32	26.61	27.72	26.89	24.56				24.28	21.98	21.64	23.06	24.6	22.13	24.32	19.72		14.68	40.38	42.27	42.37	41.96	41.38	45.12	51.68	50.53	50.31	34.49	34.83	29.87	27.96	26.89
982	27.23	27.49	28.39	27.62	25.43				23.95	21.75	21.33	22.72	24.68	22.56	24.58	20.04		15.09	41.51	43.3	43.33	43.4	42.87	46.23	52.32	51.37	51.03	35.28	35.73	29.41	26.46	25.69
980	28.38	28.88	29.41	28.81	26.87				24.03	21.64	21.35	22.7	24.7	22.99	24.84	20.64		15.78	43.4	45.12	45.01	45.75	45.3	48.22	53.74	52.9	52.49	36.61	37.18	29.09	25.65	25.19
978	29.93	30.52	30.86	30.47	28.66				24.81	22.35	22	23.42	24.81	23.27	25.07	21.49		16.77	46.11	47.72	47.49	49.04	48.66	51.16	56.05	55.21	54.76	38.27	38.8	29.2	26.07	25.62
976	32	32.49	32.91	32.38	30.81				26.64	24.13	23.9	25.21	25	23.67	25.36	22.69		17.94	49.33	50.89	50.54	52.92	52.69	54.75	59.22	58.25	57.77	40.21	40.7	30.03	27.81	27.35
974	34.11	34.58	35.15	34.31	33.14				29.3	26.51	26.86	27.59	25.21	24.11	25.65	24.22		19.12	52.55	54.12	53.68	56.65	56.61	58.42	62.5	61.5	61.05	42.32	42.8	31.37	30.57	29.98
972	36.26	36.77	37.23	36.43	35.45				31.78	29.03	30.33	30.06	25.4	24.6	25.75	25.9		20.28	55.79	57.26	56.74	59.88	60.03	61.78	65.43	64.66	64.18	44.47	44.98	33.3	33.62	32.73
970	38.42	38.99	39.43	38.82	37.92				33.76	31.7	33.85	32.44	25.6	25.02	25.89	27.64		21.48	59.03	60.44	59.82	62.79	63.1	64.87	68.06	67.66	67.03	46.63	47.22	35.91	36.51	35.43
968	40.73	41.41	41.96	41.4	40.69				35.56	34.31	36.78	34.61	25.87	25.33	26.23	29.31		22.74	62.38	63.8	63.1	65.9	66.3	68.13	70.74	70.69	69.96	49.07	49.61	38.86	39.36	38.25
966	43.71	44.47	44.85	44.47	43.57				37.67	36.94	39.19	36.83	26.33	25.74	26.61	30.76		24.09	66.09	67.47	66.78	69.63	70.1	71.9	73.8	74.07	73.28	51.96	52.5	41.82	42.28	41.18
964	47.3	48.05	48.4	48	46.59				40.5	40	41.63	39.48	26.71	26.26	26.91	32.21		25.69	70.52	71.86	71.34	74.55	75.12	76.68	77.87	78.38	77.47	55.44	56.1	44.39	45.34	43.83
962	51.07	51.72	52.37	51.65	49.93				43.68	43.11	44.32	42.55	26.98	26.68	27.09	33.67		27.5	75.49	76.83	76.56	80.61	81.22	82.25	82.85	83.46	82.45	59.55	60.29	46.3	48.21	46.07
960	54.79	55.25	56.17	55.26	53.03				46.66	45.96	46.9	45.52	27.27	26.99	27.34	34.87		29.24	80.25	81.6	81.61	86.76	87.42	87.78	87.89	88.46	87.4	63.71	64.57	47.29	50.41	48.05
958	57.93	58.32	59.28	58.53	55.56				49.03	48.37	48.85	47.91	27.54	27.26	27.69	35.8		30.6	84.01	85.39	85.62	91.64	92.38	92.23	91.89	92.37	91.25	66.88	67.69	47.52	52.04	49.48
956	60.39	61.04	61.77	61.21	57.73				51.31	50.43	50.55	50.06	27.77	27.56	28.17	36.7		31.64	86.92	88.4	88.66	94.96	95.75	95.31	94.84	95.26	94.07	68.89	69.78	47.67	53.27	50.47
954	62.4	63.4	63.92	63.45	59.59				53.59	52.41	52.45	52.14	27.71	27.7	28.25	37.47		32.56	89.46	90.96	91.26	97.08	97.85	97.21	97.32	97.7	96.45	70.3	71.14	48.04	53.97	51.15
952	64.4	65.53	66.11	65.56	61.38				55.47	54.49	54.4	53.86	27.57	27.77	28.22	38.17		33.41	91.72	93.14	93.6	98.33	99.14	98.24	99.69	99.96	98.75	71.62	72.12	48.85	54.47	51.58
950	66.06	67.06	67.63	67.08	62.66				56.22	55.33	55.47	54.63	27.53	27.85	28.3	38.64		34	93.2	94.63	95.18	98.63	99.46	98.47	101.5	101.66	100.6	72.21	72.65	49.53	54.25	51.27
948	66.94	68.01	68.37	67.88	63.43				55.74	54.92	55.31	54.32	27.5	27.98	28.36	38.85		34.33	94.02	95.55	96.09	98.34	99.13	98.22	102.45	102.58	101.66	72.39	72.83	49.57	53.2	50.34
946	67.52	68.71	69.09	68.4	64.18				55.28	54.55	54.96	53.86	27.45	28.11	28.23	39.15		34.62	94.84	96.45	96.94	98.24	98.97	98.16	102.53	102.78	101.96	72.83	73.34	49.52	52.07	49.48
944	68.68	69.85	70.25	69.36	65.25				55.45	54.73	55.14	53.95	27.41	28.18	28.1	39.38		35.06	96.14	97.74	98.2	99.01	99.62	98.83	102.2	102.66	101.93	73.82	74.5	49.64	51.68	49.26
942	70.08	71.13	71.42	70.5	66.14				55.52	54.77	55.29	54.24	27.36	28.21	28.05	39.61		35.42	97.15	98.79	99.23	99.96	100.44	99.58	101.26	101.98	101.22	74.9	75.44	49.64	51.66	49.3
940	70.67	71.71	71.99	71.17	66.46				54.85	54.09	54.62	53.71	27.28	28.37	28.08	39.96		35.41	97.22	99	99.33	100.25	100.59	99.87	99.85	100.82	99.92	75.56	75.72	49.23	51.2	48.97
938	70.34	71.43	71.72	70.95	66.54				53.31	52.76	52.83	52.07	27.22	28.42	28.11	40.23		35.12	96.54	98.43	98.51	99.93	100.1	99.73	98.64	99.72	98.68	75.29	75.25	48.19	50.26	48.24
936	70.21	71.25	71.39	70.7	66.82				52.16	51.58	50.9	50.82	27.21	28.38	28.16	40.46		34.99	96.27	98.14	98.02	100.28	100.3	100.23	98.84	99.82	98.58	74.39	74.33	47.2	49.88	47.77
934	70.49	71.36	71.55	70.96	67.21				52.51	51.54	49.81	51.05	27.31	28.35	28.18	40.69		35.17	96.89	98.66	98.52	101.73	101.76	101.7	100.59	101.18	99.82	73.41	73.26	46.71	50.59	48.24
932	70.82	71.45	71.87	71.33	67.35				53.92	52.67	50.24	52.37	27.49	28.31	28.17	40.98		35.43	97.66	99.44	99.29	103.25	103.4	103.29	102.76	102.75	101.49	72.09	71.96	46.39	51.92	49.45
930	70.64	71.3	71.74	71.03	67.14				55.33	53.95	51.62	53.81	27.45	28.25	28.1	41.21		35.35	97.49	99.41	99.22	103.26	103.5	103.57	103.72	103.14	102.1	70.07	69.85	45.74	52.87	50.46
928	70.03	70.82	71.24	70.28	66.71				56.19	54.55	52.71	54.57	27.27	28.13	27.9	41.22		34.96	96.5	98.57	98.3	101.52	101.75	102.3	103.09	102.2	101.35	67.42	67.24	44.73	52.64	50.32
926	69.44	70.2	70.71	69.85	66.14				56.28	54.21	52.82	54.3	27.15	27.95	27.72	41.01		34.47	95.35	97.51	97.13	98.61	98.79	99.88	101.58	100.64	99.84	64.78	64.61	43.5	51.35	49.2
924	68.98	69.71	70.3	69.6	65.86				55.07	53.02	51.81	53.23	26.92	27.86	27.68	40.67		34.01	94.24	96.4	95.98	95.04	95.17	96.74	99.99	99.08	98.19	62.57	62.16	42.36	49.57	47.75
922	68.34	69.1	69.63	68.99	65.37				52.54	51.03	49.86	51.42	26.76	27.67	27.67	40.01		33.5	92.91	95	94.52	90.91	91.09	93.02	98.41	97.53	96.62	60.33	59.87	41.37	47.58	46.05
920	67.68	68.45	68.97	68.42	64.67				50.1	49.14	48.05	49.23	26.62	27.66	27.43	39.54		33.1	91.91	93.81	93.23	87.13	87.44	89.53	97.24	96.35	95.56	58.2	57.88	40.76	46.12	44.62
918	67.34	68.07	68.59	68.05	64.35				48.88	48.17	47.47	47.98	26.3	27.63	27.17	39.33		32.96	91.69	93.33	92.79	84.72	85.14	87	96.92	95.84	95.26	56.88	56.67	40.86	45.55	43.94
916	67.37	68.08	68.66	68.07	64.15				48.6	48.23	47.78	47.84	26.01	27.27	27.35	39.05		33.03	91.97	93.47	93.09	83.83	84.41	85.59	97.01	95.79	95.4	56.69	56.33	41.79	45.84	43.87
914	67.01	67.72	68.46	67.91	63.38				48.04	48.11	47.72	47.67	25.53	26.83	27.4	38.36		32.95	91.76	93.19	93.02	83.44	84.2	84.54	96.35	95.14	94.85	56.82	56.42	42.95	46.24	44.19
912	66.14	66.81	67.67	67.09	62.33				46.94	47.36	47.24	46.79	25.16	26.55	27.08	37.55		32.54	90.63	92.02	92.11	82.68	83.53	83.27	94.59	93.47	93.12	56.86	56.47	43.78	46.53	44.46
910	64.97	65.68	66.52	65.67	61.18				46.26	46.59	46.55	45.79	25	26.41	26.73	36.98		31.89	88.81	90.21	90.46	81.13	81.95	81.44	92.12	91.14	90.7	56.39	55.89	43.76	46.5	44.36
908	63.76	64.63	65.35	64.52	59.98				46.41	46.31	46.18	45.55	24.85	26.27	26.4	36.26		31.24	87.05	88.46	88.78	78.94	79.63	79.19	89.98	89.03	88.54	55.06	54.71	42.98	46.08	43.89
906	62.32	63.21	63.94	63.4	58.74				46.29	45.96	45.99	45.65	24.52	25.76	26.01	35.5		30.59	85.45	86.87	87.23	76.14	76.7	76.51	88.4	87.3	86.84	52.97	52.85	41.75	45.42	42.91
904	60.81	61.74	62.26	61.77	57.29				45.84	45.22	45.54	45.3	24.24	25.29	25.63	34.87		29.84	83.59	85.03	85.44	72.84	73.3	73.39	86.84	85.59	85.17	50.64	50.55	40.26	44.18	41.63
902	59.28	60.01	60.36	59.81	55.38				44.88	44.03	44.37	44.06	24.27	25.12	25.25	34.09		28.91	81.15	82.61	83.02	69.23	69.66	69.9	84.74	83.4	83.06	48.25	48.11	38.52	42.35	40.09
900	57.36	57.9	58.31	57.72	53.28				43.17	42.4	42.47	42.29	24.31	24.81	24.94	33.33		27.96	78.63	80.08	80.4	65.78	66.23	66.5	82.46	81.14	80.85	45.89	45.85	36.78	40.29	38.14
898	55.3	55.73	56.21	55.8	51.48				41.08	40.49	40.29	40.39	24.22	24.25	24.54	32.83		27.04	76.31	77.63	77.94	62.64	63.03	63.35	80.34	79.04	78.79	43.86	43.57	34.87	38.01	35.81
896	53.58	53.82	54.6	54.25	50.07				39.02	38.52	38.34	38.35	24.12	23.83	24.13	32.22		26.12	73.97	75.2	75.55	59.71	60.07	60.4	78.2	76.91	76.66	42.08	41.66	33.05	35.85	33.74
894	51.87	52.08	52.75	52.57	48.44				36.98	36.78	36.68	36.44	24.12	23.65	23.83	31.4		25.12	71.21	72.39	72.73	56.89	57.2	57.55	75.44	74.27	74	40.46	40.24	31.24	34.09	32.1
892	49.84	50.08	50.43	50.51	46.53				35.13	35.06	35.18	34.7	24.24	23.64	23.68	30.48		23.98	68.06	69.24	69.57	54.38	54.61	54.98	72.18	71.17	70.91	38.86	38.9	29.33	32.5	30.74
890	47.3	47.71	48.01	47.94	44.24				33.34	33.13	33.51	33.08	23.92	23.34	23.32	29.55		22.76	64.7	65.84	66.13	52.07	52.25	52.59	68.69	67.8	67.58	37.05	37.06	27.65	31.01	29.65
888	44.81	45.37	45.68	45.29	42.04				31.84	31.43	31.96	31.61	23.52	22.77	22.98	28.75		21.55	61.4	62.42	62.67	49.87	50.08	50.38	65.15	64.44	64.26	35.48	35.28	26.43	30.01	29.01
886	42.58	43.15	43.49	43.01	40.1				30.64	29.8	30.6	30.08	23.41	22.44	22.86	28.1		20.41	58.23	59.15	59.41	47.86	48.05	48.32	61.68	61.19	61.05	34.53	33.98	25.77	29.35	28.6
884	40.63	41.44	41.57	41.33	38.53				29.53	28.51	29.4	28.72	23.38	22.24	22.53	27.36		19.35	55.36	56.17	56.4	46.09	46.24	46.49	58.72	58.34	58.2	33.82	33.29	25.55	29.14	28.31
882	39	40.12	39.88	39.66	36.83				28.14	27.69	28.36	27.44	22.94	21.87	22.18	26.49		18.38	52.8	53.59	53.73	44.45	44.57	44.86	56.2	55.9	55.61	32.78	32.69	25.67	28.9	27.76
880	37.43	38.69	38.31	37.93	35.3				26.73	26.83	27.44	26.24	22.55	21.45	21.8	25.84		17.49	50.45	51.28	51.42	42.9	43	43.35	53.66	53.53	53.06	31.46	31.81	25.98	28.43	26.95
878	35.77	37.17	36.63	36.43	34.09				25.74	26	26.58	25.29	22.34	21.05	21.5	25.31		16.65	48.09	48.81	48.93	41.42	41.49	41.81	50.88	50.87	50.41	29.82	30.38	25.92	28.02	26.26
876	34.3	35.61	35.18	35.33	32.76				25.17	25.53	25.89	24.8	22.14	20.99	21.25	24.46		15.96	46.02	46.47	46.56	40.04	40.12	40.27	48.59	48.38	48.2	28.41	28.64	25.09	27.18	25.39
874	32.92	34.22	34.11	34.12	31.65				24.68	25.18	25.38	24.39	21.77	20.78	21.04	23.51		15.43	44.48	44.9	45.03	38.73	38.86	38.84	47.22	46.73	46.75	27.93	27.3	24.01	25.46	23.79
872	31.79	33.1	32.94	32.6	30.83				24.31	24.98	25.19	23.94	21.3	20.37	20.7	22.95		14.93	43.12	43.85	44	37.57	37.7	37.83	46.21	45.76	45.66	27.93	27.11	23.42	23.96	22.08
870	30.85	31.71	31.41	31.01	29.52				23.77	24.23	24.52	23.51	20.83	19.78	20.17	22.6		14.32	41.38	42.28	42.36	36.55	36.6	37.11	44.63	44.62	44.16	27.43	27.05	22.44	22.99	21.23
868	29.92	30.68	30.54	30.01	28.48				23.33	23.15	23.68	22.94	20.59	19.33	19.87	22.2		13.67	39.51	40.06	40.04	35.66	35.71	36.19	42.35	42.82	42.04	26.71	26.32	20.85	22.48	21.35
866	28.84	29.9	29.92	29.27	27.69				22.8	22.21	23.18	22.14	20.26	19.28	19.7	21.72		13.17	38.1	38.24	38.06	34.69	34.83	34.86	39.95	40.53	39.87	26.23	25.51	18.89	21.78	21.12
864	27.69	29	28.8	28.36	26.59				21.73	21.47	22.52	21.31	19.86	19.3	19.56	21.36		12.93	37.45	37.54	37.31	33.73	33.86	33.56	38.5	38.72	38.48	25.51	25.07	17.2	20.64	19.95
862	26.68	27.94	27.52	27.24	25.37				20.87	20.95	21.74	20.7	19.55	18.98	19.4	21.06		12.75	37	37.31	37.33	32.95	32.93	32.75	38.31	37.77	37.82	24.18	24.6	16.57	19.44	18.67
860	26.11	26.79	26.55	26.04	24.54				20.25	20.49	20.78	20.02	19.3	18.63	18.97	20.52		12.5	36.29	37.13	37.35	32.35	32.19	32.54	38.4	37.36	37.57	22.88	23.92	17.08	18.48	18.19
858	25.91	26	26.13	25.6	24				19.45	19.88	20.21	19.38	18.97	18.1	18.67	19.8		12.09	35.17	36.58	36.84	31.71	31.58	32.45	38.03	37.26	37.57	21.72	22.86	17.89	18.54	18.76
856	25.67	25.8	26.13	25.66	23.41				18.62	19.42	20.05	18.93	18.66	17.76	18.43	19.39		11.54	33.66	35.01	35.27	30.95	31	31.93	37.49	37.4	37.54	21.11	21.41	18.37	19.83	19.93
854	24.62	25.63	25.84	25.04	22.6				18.17	19.21	19.71	18.52	18.27	17.58	17.98	19.37		10.96	31.96	32.55	32.61	30.1	30.35	30.78	36.81	37.21	36.9	20.88	20.11	18.49	21.27	21.01
852	23.16	24.81	24.78	24.21	21.89				18.33	18.99	19.03	18.28	17.95	17.35	17.71	19.38		10.56	30.74	30.48	30.16	29.36	29.67	29.35	35.41	36.06	35.23	21.14	19.62	17.97	21.9	21.13
850	22.22	23.69	23.45	23.66	21.24				18.73	18.79	18.4	18.32	17.61	17.3	17.58	19.14		10.46	30.44	29.9	29.41	28.77	29.07	28.18	33.06	33.84	32.82	21.57	19.95	17.19	21.43	20.23
848	21.9	22.88	22.67	23	20.89				18.99	18.43	18.44	18.41	17.23	17.56	17.66	19		10.56	30.75	30.74	30.47	28.29	28.45	27.6	30.57	31.35	30.68	21.73	20.73	16.6	20.35	18.8
846	22.05	22.14	22.2	22.18	20.89				18.6	18.04	18.79	18.33	16.92	17.55	17.51	18.83		10.61	30.94	31.82	31.95	27.81	27.79	27.56	29.2	29.71	29.71	21.54	21.4	16.34	18.71	16.98
844	22.39	21.63	21.99	21.51	21.09				17.72	17.77	18.87	17.83	16.64	17.28	17.08	18.58		10.47	30.44	31.88	32.31	27.31	27.24	27.83	29.6	29.46	30.03	20.89	21.42	16.35	17.07	15.34
842	22.75	21.96	22.21	21.55	21				16.82	17.35	18.8	17	16.46	16.87	16.66	18.66		10.11	29.28	30.72	31.17	26.73	26.7	27.95	31.15	30.23	30.97	19.88	21	16.62	15.92	14.56
840	22.36	22.88	22.91	22.25	20.21				16.3	16.99	18.4	16.5	16.24	16.6	16.44	18.66		9.7	27.97	29.13	29.3	26.07	26.19	27.62	32.61	31.24	31.66	19.13	20.3	17.21	15.74	14.84
838	20.84	23.27	23.17	22.49	19.24				16.41	16.76	17.26	16.42	16.18	16.43	16.32	18.41		9.39	26.98	27.83	27.61	25.35	25.59	26.68	32.82	31.61	31.45	18.5	19.36	17.39	16.45	15.71
836	19.36	22.57	22.34	21.72	18.6				16.8	16.48	15.79	16.25	16.12	16.08	16.13	18.23		9.23	26.52	27.04	26.65	24.68	24.97	25.4	31.44	30.84	30.3	17.91	18.64	16.64	17.16	16.39
834	18.63	20.77	20.72	20.3	18.21				16.76	16.14	14.79	15.92	15.87	15.59	15.73	17.94		9.14	26.22	26.59	26.22	24.04	24.43	24.06	28.96	29.25	28.61	17.44	18.13	15.41	17.36	16.74
832	18.67	19	19.07	19.14	18.17				16.12	15.77	14.5	15.57	15.62	15.36	15.29	17.58		9.01	25.81	26.21	25.97	23.62	23.98	23.05	26.43	27.57	27.13	17.13	17.73	14.33	17.18	16.92
830	19.23	18.33	18.16	18.48	17.97				15.25	15.37	14.86	15.06	15.26	15.43	14.85	17.34		8.83	25.24	25.49	25.54	23.37	23.57	22.61	24.92	26.43	26.36	16.92	17.49	13.56	16.94	16.54
828	19.75	18.64	18.4	18.4	17.65				14.63	15.1	15.74	14.53	14.78	15.12	14.53	17.18		8.6	24.57	24.61	24.82	23.25	23.21	22.71	24.79	26.11	26.26	16.72	17.27	12.99	16.75	15.46
826	19.6	19.3	19.18	18.86	17.49				14.16	15.12	16.4	14.15	14.54	14.55	14.46	16.72		8.37	23.88	23.73	24.05	23.09	22.93	22.97	25.53	26.31	26.5	16.27	16.92	12.42	15.86	14.33
824	18.6	19.64	19.65	19.09	17.26				13.89	14.93	16.28	13.95	14.38	14.41	14.63	16.14		8.22	23.43	23.17	23.47	22.81	22.68	23.04	26.42	26.53	26.65	15.75	16.52	11.96	14.51	13.35
822	17.41	19.41	19.44	18.56	16.88				13.91	14.65	15.77	14.06	14.18	14.55	14.51	15.87		8.19	23.32	23.26	23.32	22.42	22.37	22.87	26.9	26.39	26.33	15.29	15.79	11.45	13.51	12.46
820	16.48	18.71	18.65	17.6	16.51				14.16	14.58	15.02	14.39	13.96	14.4	14.07	15.6		8.23	23.47	23.93	23.74	21.89	21.87	22.5	26.66	25.76	25.49	14.75	14.87	10.96	12.6	11.68
818	16	17.83	17.46	16.73	16.08				14.52	14.24	14.2	14.51	13.83	14.18	13.68	15.44		8.25	23.59	24.76	24.42	21.17	21.19	21.95	25.63	24.74	24.27	14.45	14.23	10.83	11.68	11.2
816	16.11	17.07	16.51	16.23	15.56				14.6	13.88	13.5	14.33	13.68	13.79	13.41	15.2		8.18	23.31	25.22	24.9	20.32	20.44	21.24	24.1	23.48	22.94	14.4	14.09	11.25	11.44	11.41
814	16.25	16.37	15.99	16	15.05				14.2	13.49	12.86	13.99	13.32	13.3	13.34	14.64		8.01	22.67	24.87	24.82	19.47	19.72	20.33	22.41	22.27	21.8	14.6	14.25	11.84	11.96	12.09
812	16.37	16.06	15.71	16.17	14.5				13.48	12.89	12.37	13.22	13.08	13.16	13.21	14.06		7.77	21.91	23.75	23.97	18.8	19.15	19.31	21.05	21.3	21.07	15.05	14.45	12.38	12.62	12.78
810	16.33	15.93	15.73	16.28	14.19				12.83	12.44	12.2	12.5	13.05	12.86	12.97	13.37		7.47	21.07	22.1	22.46	18.31	18.67	18.4	20.28	20.7	20.71	15.5	14.66	12.53	13.31	13.32
808	15.89	15.93	16.08	16.04	14.06				12.19	12.21	12.56	11.92	12.92	12.32	12.68	12.74		7.17	20.24	20.36	20.73	18.04	18.35	17.69	20.12	20.6	20.77	15.67	14.9	12.05	13.75	13.6
806	15.06	16.26	16.27	15.91	13.94				11.68	11.91	13.06	11.55	12.78	12.03	12.43	12.54		6.94	19.52	18.92	19.21	17.89	18.15	17.16	20.4	20.84	21.12	15.35	14.93	11.42	13.73	13.31
804	14.36	16.16	16.06	15.64	13.82				11.27	11.86	13.16	11.54	12.53	11.89	12.34	12.37		6.79	19	18.02	18.13	17.74	17.9	16.89	20.87	21.2	21.48	14.57	14.64	11	13.36	12.61
802	14.08	15.57	15.44	14.99	13.48				11.17	12.04	12.82	11.57	12.33	11.62	12.16	12.24		6.69	18.64	17.77	17.61	17.57	17.59	16.85	21.27	21.48	21.61	13.68	14.19	10.28	12.71	11.7
800	14.06	14.92	14.71	14.56	13.22				11.57	11.95	12.45	11.61	12.43	11.69	11.98	12.07		6.61	18.33	18.02	17.66	17.34	17.23	17	21.3	21.57	21.46	12.65	13.49	9.35	11.97	10.6
798	14.01	14.42	14.26	14.12	13.19				11.95	11.63	11.91	11.63	12.58	11.93	11.75	11.81		6.53	18.04	18.42	18.09	16.97	16.89	17.27	21.02	21.36	21	11.35	12.41	8.53	11.06	9.69
796	13.96	14.14	14	13.78	13.2				11.96	11.27	11.17	11.64	12.55	11.91	11.86	11.64		6.48	17.83	18.71	18.51	16.55	16.61	17.42	20.54	20.78	20.18	10.2	11.16	8.14	10.01	9.05
794	13.97	14.02	13.94	13.58	13.04				11.72	11	10.63	11.44	12.47	11.57	11.99	11.44		6.43	17.6	18.79	18.71	16.13	16.27	17.19	19.75	19.81	19.06	9.58	10.2	7.99	8.9	8.72
792	13.66	13.74	13.78	13.39	12.6				11.3	10.58	10.3	10.98	12.38	11.37	12	11.09		6.36	17.39	18.59	18.72	15.66	15.76	16.5	18.76	18.46	17.82	9.56	9.85	7.73	8.23	8.6
790	13.19	13.56	13.56	13.41	12.12				10.83	9.95	9.84	10.51	12.2	11.29	12.08	10.64		6.26	17.21	18.22	18.46	14.97	15.06	15.43	17.6	16.98	16.55	9.89	9.82	7.85	8.21	8.51
788	12.81	13.69	13.53	13.08	11.63				10.28	9.63	9.49	10.17	11.99	10.95	12.06	10.35		6.11	16.92	17.62	17.87	14.13	14.21	14.19	16.25	15.63	15.39	10.34	9.76	7.9	8.41	8.37
786	12.31	13.34	13.33	12.43	11.12				9.67	9.5	9.49	9.64	11.8	10.68	11.95	10.08		5.93	16.39	16.8	17	13.18	13.31	12.9	14.94	14.57	14.48	10.24	9.64	7.61	8.54	8.29
784	11.9	12.76	12.71	12.19	10.83				9.17	9.12	9.55	9.27	11.66	10.75	11.7	9.67		5.77	15.81	16	16.07	12.37	12.54	11.89	14.06	14.1	14.06	9.65	9.57	7.28	8.4	8.17
782	11.7	12.44	12.14	11.98	10.71				8.84	8.77	9.44	8.96	11.57	10.85	11.44	9.27		5.65	15.35	15.45	15.41	11.92	12.07	11.5	13.89	14.23	14.2	9.16	9.37	6.85	8.14	8.04
780	11.4	12.34	11.87	11.75	10.63				8.56	8.51	9.22	8.5	11.6	10.94	11.55	8.97		5.61	15.21	15.31	15.19	11.95	12.08	11.78	14.33	14.74	14.77	9.05	9.29	6.54	8.1	8.01
778	11.26	12.17	11.87	11.69	10.45				8.45	8.25	9.11	8.24	11.59	10.95	11.65	8.85		5.69	15.44	15.5	15.45	12.55	12.53	12.57	15.17	15.52	15.53	9.38	9.45	6.75	8.38	7.96
776	11.4	12.11	12.02	11.83	10.36				8.4	8.27	8.84	8.24	11.57	10.86	11.56	9.08		5.84	15.82	15.86	15.91	13.51	13.4	13.65	16.21	16.38	16.4	9.86	9.84	7.33	8.73	8.14
774	11.47	12.14	11.87	11.83	10.38				8.51	8.5	8.74	8.48	11.38	10.67	11.48	9.21		5.9	16.08	16.14	16.15	14.49	14.43	14.77	17.18	17.26	17.28	10.33	10.42	8.08	9.07	8.63
772	11.43	12.08	11.59	11.8	10.3				8.86	8.76	8.99	8.92	11.11	10.56	11.44	9.17		5.86	16.03	16.18	16.14	15.28	15.25	15.66	17.98	18.09	18.04	10.75	10.95	8.68	9.46	9.25
770	11.13	11.7	11.19	11.55	10.26				9.08	9.08	9.27	9.03	11.29	10.78	11.49	9.26		5.74	15.74	15.92	15.88	15.68	15.7	16.08	18.63	18.66	18.58	11.13	11	8.96	9.97	9.77
768	10.95	11.21	10.99	11.13	10.14				9.36	9.23	9.36	8.88	11.74	10.99	11.47	9.25		5.6	15.43	15.61	15.53	15.77	15.89	16.2	19.26	19.05	18.99	11.35	11.13	9.4	10.61	10.11
766	10.94	10.89	10.92	10.77	9.87				9.34	9.28	9.21	8.63	11.82	10.88	11.44	9.29		5.51	15.21	15.44	15.36	16.06	16.26	16.5	20.18	19.64	19.59	11.57	11.6	10	10.95	10.4
764	10.89	10.59	10.76	10.72	9.77				9.18	9.36	9.26	8.7	11.66	10.76	11.51	9.46		5.51	15.14	15.46	15.41	17.1	17.22	17.44	21.6	20.67	20.6	12.19	12.44	10.74	11.39	11.07
762	10.52	10.34	10.61	10.68	9.62				9.19	9.46	9.54	8.88	11.59	10.86	11.54	9.61		5.52	15.21	15.52	15.49	18.62	18.66	18.93	23.1	21.88	21.77	13.14	13.45	11.89	12.4	11.72
760	10.1	10.28	10.43	10.44	9.7				9.11	9.35	9.5	8.82	11.71	10.91	11.71	10		5.47	15.18	15.48	15.45	19.83	19.95	20.19	24.04	22.78	22.62	13.98	14.51	13.11	13.33	12.35
758	10.06	10.35	10.19	10.28	9.68				8.94	9.11	9.37	8.61	11.8	10.79	11.9	10.25		5.39	14.93	15.24	15.27	20.26	20.48	20.76	24.15	23.05	22.9	14.49	15.03	13.74	13.7	12.75
756	10.26	10.41	10.06	10.01	9.35				8.8	9.02	9.37	8.52	11.89	10.95	12.15	10.37		5.31	14.66	15.02	15.09	20.19	20.4	20.76	23.75	22.82	22.7	14.54	14.85	13.7	13.51	12.51
754	10.2	10.36	10.14	9.69	9.27				8.87	8.99	9.24	8.74	11.99	11.36	12.24	10.55		5.26	14.54	14.87	14.95	19.76	20.01	20.38	23.02	22.28	22.28	14.19	14.22	13.25	13.27	12.04
752	9.9	10.17	10.13	9.57	9.29				8.89	8.76	9.14	8.77	12.08	11.35	12.12	10.49		5.21	14.53	14.68	14.81	19.15	19.41	19.74	21.94	21.55	21.62	13.67	13.66	12.66	12.91	11.49
750	9.7	10.1	10.01	9.59	9.03				8.51	8.57	8.97	8.38	12.17	11.1	12.01	10.29		5.12	14.43	14.5	14.61	18.47	18.71	18.88	20.73	20.65	20.61	13.19	13.29	12.09	12.07	11.18
748	9.44	9.97	9.76	9.56	8.61				8.16	8.43	8.54	8.11	12.19	11.11	11.95	9.95		5.02	14.22	14.28	14.31	17.7	17.99	18	19.58	19.67	19.58	12.34	12.75	11.41	11.48	10.8
746	8.85	9.48	9.51	9.23	8.05				7.98	7.98	8.23	7.94	12.12	11.41	11.9	9.52		4.92	13.93	14.04	13.99	16.88	17.16	17.12	18.48	18.75	18.7	11.35	12.18	10.54	11.06	10.21
744	8.2	9.13	9.11	8.75	7.81				7.73	7.3	7.8	7.45	12.1	11.44	12.07	9.2		4.82	13.58	13.85	13.7	16.04	16.33	16.29	17.62	18.01	17.94	10.89	11.74	9.91	10.27	9.43
742	8.1	9	8.82	8.31	8.02				7.27	6.92	7.24	6.72	11.98	11.15	12.27	9.33		4.73	13.34	13.77	13.55	15.38	15.57	15.76	17.05	17.45	17.37	10.68	11.18	9.32	9.61	9.08
740	8.18	8.97	8.84	8.1	8.2				6.77	6.8	6.95	6.42	11.94	11.08	12.21	9.49		4.72	13.45	13.9	13.69	15.09	15.25	15.57	16.94	17.22	17.12	10.75	10.91	9.15	9.44	9.01
738	8.8	9.29	8.98	8.57	8.38				6.57	6.64	6.77	6.57	12.11	11.12	12.25	9.56		4.81	13.87	14.34	14.14	15.22	15.51	15.76	17.25	17.31	17.18	10.97	11.15	9.39	9.26	8.78
736	9.66	9.69	9.44	9.18	8.71				6.71	6.61	6.71	6.82	12.38	11.18	12.32	9.62		4.98	14.47	15.06	14.84	15.69	16.07	16.31	17.68	17.52	17.38	11.35	11.78	9.63	9.56	9.12
734	10.02	10.15	10.1	9.64	9.1				6.99	7.06	7.28	7.09	12.57	11.19	12.09	9.72		5.16	14.98	15.69	15.51	16.31	16.74	16.9	17.9	17.65	17.55	12.04	12.4	10.3	10.23	10.02
732	10.35	10.78	10.96	10.09	9.66				7.65	7.97	8.2	7.87	12.67	11.68	12.23	10.03		5.23	15.23	15.89	15.78	16.88	17.28	17.32	17.67	17.46	17.4	12.86	13.04	11.52	11.2	10.87
730	10.66	11.43	11.45	10.51	10.12				9.01	9.07	9.53	8.86	12.7	11.84	12.48	10.43		5.16	15.19	15.78	15.6	17.19	17.47	17.44	17.02	16.97	16.82	13.46	13.71	12.67	12.45	11.68
728	10.87	11.67	11.55	10.67	10.19				10.16	9.98	10.5	9.86	12.91	11.83	12.64	10.72		5.01	14.91	15.41	15.2	17.17	17.4	17.31	16.41	16.44	16.2	13.77	14.3	13.82	13.13	12.28
726	10.96	11.55	11.33	10.93	9.92				10.26	10.32	10.82	10.75	12.9	11.98	12.87	10.91		4.86	14.5	14.9	14.73	16.95	17.14	17.07	15.99	16.06	15.88	14.11	14.39	14.21	13.15	12.36
724	10.95	11.32	10.91	11.27	9.73				10.33	10.1	10.75	10.41	12.86	11.78	12.8	10.7		4.76	14.23	14.6	14.47	16.74	16.9	16.84	15.89	15.89	15.79	13.77	14.01	13.89	12.78	11.87
722	10.53	10.99	10.48	11.21	9.66				10.45	9.68	10.4	9.28	12.6	11.67	12.67	10.39		4.73	14.17	14.37	14.35	16.54	16.67	16.62	15.78	15.88	15.67	13.11	13.77	13.36	12.21	11.07
720	9.84	10.72	10.23	10.76	9.56				9.67	9.34	9.69	8.7	12.42	11.74	12.83	9.84		4.67	14	13.99	14.05	16.23	16.24	16.26	15.44	15.7	15.46	12.9	13.61	12.43	11.46	10.56
718	9.34	10.44	10.01	10.15	9.18				9.02	8.6	8.99	8.39	12.75	11.99	12.92	9.48		4.46	13.53	13.58	13.55	15.63	15.66	15.65	15	15.24	15.09	12.64	13.1	11.62	10.59	9.91
716	8.75	9.93	9.61	9.53	8.93				8.53	7.82	8.4	7.94	12.95	12.07	13.2	9.55		4.2	12.84	13.06	12.86	14.85	15.05	15	14.52	14.68	14.52	12.1	12.38	11.02	9.86	9.28
714	8.41	9.14	8.94	8.78	8.42				7.6	7.44	7.93	7.4	13.26	12.17	13.63	9.44		3.99	12.11	12.43	12.1	13.96	14.28	14.24	13.86	14.1	13.97	11.56	11.75	10.18	9.21	8.77
712	8.38	8.36	8.33	8.05	7.65				6.76	7.06	7.28	6.81	13.27	12.64	13.85	8.99		3.79	11.4	11.71	11.45	13.1	13.38	13.33	13.23	13.48	13.45	10.94	11.37	9.27	7.97	7.95
710	7.89	7.76	7.89	7.46	7.46				6.18	6.33	6.86	6.33	13.56	12.71	13.6	9.08		3.55	10.77	11.07	10.86	12.29	12.58	12.42	12.67	12.86	12.76	10.44	10.88	8.76	6.76	7.21
708	7.28	7.37	7.46	7.27	7.41				5.77	5.47	6.21	5.65	13.84	12.24	13.9	9.19		3.34	10.3	10.49	10.28	11.58	11.84	11.65	12.02	12.23	12.18	10.1	10.38	8.55	6.4	6.96
706	6.76	7.13	7.03	7.44	6.78				5.57	5.4	5.32	5.33	13.55	11.99	14.24	8.85		3.21	9.89	10.01	9.87	10.97	11.11	11	11.39	11.49	11.65	9.54	10.07	8.42	6.26	6.83
704	6.46	7.35	6.92	7.33	6.05				5.24	5.71	4.8	5.53	13.21	11.91	14.13	8.68		3.16	9.65	9.92	9.79	10.51	10.67	10.68	10.9	11.09	11.14	9.2	9.92	8.24	6.45	6.61
702	6.48	7.54	7.09	6.93	6.24				5.2	5.76	4.93	5.5	13.35	11.9	14.1	8.27		3.21	9.86	10.14	10.02	10.34	10.37	10.56	10.62	10.99	10.84	9.43	10.14	8.43	6.81	6.76
700	7.25	7.91	7.59	6.81	6.84				5.46	5.82	5.42	5.66	13.91	12.41	13.85	8.16		3.32	10.4	10.59	10.47	10.38	10.17	10.35	10.52	10.83	10.8	9.63	10.25	9.09	6.92	7.27
698	8.16	8.15	7.9	7.26	6.82				5.96	6.31	5.97	5.82	14.09	13.14	14.15	8.46		3.4	10.79	11.02	10.88	10.24	9.97	10.17	10.49	10.74	10.73	9.55	10.32	9.75	7.27	7.58
696	8.6	8.25	7.95	7.78	7.01				6.64	6.46	6.68	6	14.03	12.82	15	8.33		3.47	10.99	11.31	11.08	10.19	9.96	10.28	10.44	10.84	10.64	9.31	10.73	9.65	7.7	7.45
694	8.78	8.64	8.26	7.93	7.4				7.1	6.16	7.11	6.25	13.76	12.54	14.58	7.65		3.59	11.39	11.63	11.44	10.66	10.54	10.8	10.71	11.03	10.94	9.39	10.92	9.16	8.05	7.58
692	9.21	9.14	8.7	7.84	7.95				7.53	7.06	7.49	7.06	13.33	12.63	14.03	7.46		3.92	12.37	12.54	12.46	12.1	11.95	12.06	11.6	11.71	11.81	9.9	11.11	9.62	8.6	8.47
690	10.04	10.1	9.53	9	8.96				8.36	8.54	8.35	8.18	13.36	12.69	14.17	7.95		4.42	13.79	14.12	13.92	14.26	13.85	13.93	12.72	12.8	12.8	10.6	12.27	10.1	9.77	9.05
688	11.26	11.39	10.99	10.77	9.73				8.72	9.1	9.52	8.42	13.76	12.69	14.55	7.98		4.85	15.13	15.65	15.25	16.13	15.57	15.75	13.75	13.68	13.62	11.39	13.27	10.69	11.14	9.95
686	11.89	12.51	12.19	11.66	10.13				9.12	9.02	10.09	8.43	13.38	12.76	15.18	7.89		5.09	15.96	16.6	16.06	17.15	16.35	16.98	14.41	14.17	14.23	11.73	12.88	11.23	12.08	11.1
684	12.02	12.69	12.04	11.96	10.39				9.05	8.76	10.38	8.75	12.6	12.45	15.55	8.48		5.2	16.27	17.22	16.55	17.64	16.49	17.52	14.81	14.65	14.75	11.22	12.7	10.74	12.65	11.84
682	11.85	12.1	11.69	12.02	10.56				7.91	8.3	10.15	8.62	12.63	12.68	15.14	8.72		5.24	16.23	17.45	16.7	17.51	16.36	17.49	15.25	15.16	15.14	10.83	12.49	9.69	12.34	12.08
680	11.12	12.13	11.95	11.76	10.66				7.03	8.14	9.33	7.63	13.12	13.26	15.03	8.75		5.21	16.15	17.36	16.62	17.05	16.18	17.14	15.48	15.54	15.38	10.89	11.68	9.29	11.81	11.37
678	11.45	12.23	12.12	11.65	10.67				6.71	8.35	8.67	6.67	13.45	13.34	15.17	8.8		5.19	16.24	17.29	16.66	16.6	15.97	16.69	15.3	15.42	15.24	11.03	11.76	9.23	11.22	10.61
676	12.65	12.35	12.61	11.68	11.19				6.86	8.38	8.45	6.43	13.44	12.8	13.37	8.52		5.31	16.57	17.47	17.02	16.62	15.92	16.54	14.89	15.07	14.85	11.46	11.91	8.81	10.24	10.29
674	13.37	13.22	13.24	12.37	11.7				7.42	8.43	8.62	6.94	13.59	12.77	13.31	8.58		5.54	17.23	18.12	17.73	17.31	16.48	16.93	14.53	14.71	14.56	11.21	10.73	9.29	10.73	10.81
672	14.34	13.87	13.67	13.82	12.19				8.16	8.6	9.25	8.1	13.9	12.79	13.26	9.01		5.8	18.2	19.17	18.57	18.6	17.59	18.07	14.55	14.65	14.59	10.8	11.54	10.23	12.2	12.15
670	14.76	14.88	15.3	15.76	12.81				8.76	9.19	9.71	9.76	14.94	12.13	13.17	9.82		5.91	19.05	20.31	19.05	20.19	19.3	20.13	15.34	15.19	15.22	10.09	11.87	11.33	14.39	14.59
668	16.22	17.74	18.83	17.97	14.67				10.26	11.28	10.21	12.69	15.67	11.28	13.27	10.75		6.28	20.47	23.71	20.52	22.53	23.11	23.82	17.69	16.84	17.55	10.45	11.46	10.86	20.76	19.34
666	17.55	17.61	18.34	17.41	15.79				11.75	11.98	11.95	12.91	13.98	11.41	13.79	9.94		6.95	22.31	25.1	22.88	21.78	23.11	22.93	18.11	17.13	17.77	10.85	10.98	9.22	22.32	18.66
664	18.39	18.14	17.8	17.06	16.17				13.52	13.15	13.72	13.36	12.95	12.08	14.12	9.27		7.49	23.31	24.69	24.09	21.96	21.82	22.19	18.34	17.47	17.62	11.04	11.8	7.95	17.91	16.23
662	18.36	18.51	17.82	17.45	15.85				14.33	13.84	14.64	13.73	12.61	12.37	13.53	8.52		7.52	23.31	24.4	24.38	21.38	20.93	21.54	18.11	17.21	17.2	9.97	10.21	7.11	16.95	14.89
660	17.49	18.31	17.33	17.48	15.24				13.29	13.25	13.59	12.41	12.6	11.69	13.48	7.77		7.28	22.47	23.55	23.42	20.25	19.68	20.29	17.04	16.14	16.13	8.3	8.64	6.35	15.78	13.89
658	16.89	17.49	16.37	16.33	14.46				12.4	12.33	12.58	11.25	12.85	11.33	13.59	8.01		6.9	21.17	22.23	21.78	18.77	18.15	18.69	15.64	14.74	14.64	7.08	7.88	7.01	14.57	13.87
656	16.64	16.26	15.31	14.84	13.46				12.14	12.11	12.02	11.19	12.51	11.61	13.85	8.07		6.47	19.79	20.74	20.37	17.52	16.97	17.44	14.29	13.42	13.38	6.33	6.96	7.68	13.31	13.3
654	15.71	15.09	14.17	13.81	12.64				11.25	11.6	11.79	11.75	12.44	11.46	14	7.56		6.05	18.3	19.23	18.96	16.74	16.41	16.7	13.28	12.77	12.71	6.43	6.72	8.1	13.09	13.03
652	14.09	13.66	12.91	13.27	11.74				11.42	11.17	12.2	12.34	12.74	11.56	13.92	7.1		5.61	16.78	17.55	17.42	16.9	16.6	16.93	13.41	13.12	12.72	7.59	8.4	9.63	14.74	14.6
650	11.95	11.91	11.79	11.56	10.34				13.2	12.57	13.91	13.29	11.95	11.2	13.71	6.87		5.03	14.88	15.58	15.45	17.96	17.73	18.1	14.83	14.43	13.98	8.89	10.51	12.72	17.79	16.99

## Sheet: Apollo FAN Hand samples
Sample #	60015,15							15415,18							60135,17					62236,40									62275,31
GPa	7.5	20.5	12	0	0	3	1	0	0	0	0	0	0	0	12	12	3	3.5	3	0	0	1.5	2	0	0	0	0	6	1	1	2	7	7	0	6.5	3	5	5.5	0	0	0	0	0	0	0	0
cm-1
4000	11.61	12.37	12.18	12.46	12.24	12.47	12.39	10.76	11.06	11.17	10.69	10.95	11.02	10.97	9.06	9.19	9.15	9.14	9.1	8.88	9.06	9.2	9.11	8.99	9	8.97	9.13	8.83	8.79	8.74	8.87	9.01	9.16	8.79	8.85	8.16	8.94	8.87	9.26	9.34	8.97	8.95	9.4	9.4	8.83	9.11
3998	11.62	12.36	12.17	12.46	12.22	12.5	12.41	10.76	11.07	11.21	10.69	10.97	10.97	10.96	9.04	9.17	9.1	9.1	9.09	8.93	9.09	9.17	9.09	9.02	9.05	8.97	9.16	8.85	8.79	8.73	8.9	8.99	9.14	8.76	8.81	8.17	8.93	8.85	9.25	9.34	8.99	8.98	9.46	9.41	8.82	9.14
3996	11.61	12.35	12.2	12.51	12.23	12.53	12.41	10.74	11.1	11.21	10.71	10.99	10.92	10.97	9.03	9.15	9.07	9.06	9.1	8.99	9.13	9.16	9.08	9.07	9.06	8.97	9.18	8.88	8.78	8.73	8.92	8.96	9.12	8.72	8.79	8.17	8.91	8.84	9.24	9.31	9	8.98	9.52	9.42	8.81	9.17
3994	11.59	12.34	12.2	12.54	12.25	12.55	12.4	10.7	11.1	11.2	10.73	10.97	10.9	11	9.03	9.18	9.08	9.04	9.11	9.03	9.14	9.14	9.08	9.09	9.04	8.99	9.18	8.91	8.75	8.73	8.93	8.93	9.09	8.73	8.77	8.17	8.89	8.82	9.23	9.26	9.02	8.96	9.56	9.41	8.79	9.2
3992	11.54	12.35	12.19	12.53	12.25	12.53	12.39	10.7	11.1	11.18	10.74	10.93	10.92	11	9.03	9.22	9.1	9.04	9.14	9.04	9.13	9.09	9.05	9.08	9.02	9.01	9.17	8.95	8.74	8.74	8.97	8.92	9.06	8.75	8.75	8.16	8.89	8.78	9.18	9.26	9.04	9.02	9.61	9.4	8.78	9.21
3990	11.48	12.34	12.19	12.54	12.23	12.48	12.38	10.73	11.13	11.17	10.75	10.9	10.98	10.99	9.02	9.19	9.08	9.05	9.19	9.07	9.11	9.06	8.99	9.12	9.01	9.03	9.18	8.98	8.76	8.76	9.02	8.9	9.06	8.75	8.73	8.15	8.9	8.75	9.15	9.25	9.04	9.08	9.67	9.42	8.79	9.24
3988	11.46	12.31	12.18	12.56	12.2	12.46	12.33	10.72	11.15	11.16	10.78	10.88	11.01	11	9.02	9.15	9.02	9.05	9.23	9.11	9.11	9.04	8.94	9.16	9	9.08	9.22	8.99	8.8	8.8	9.05	8.87	9.05	8.75	8.74	8.16	8.87	8.76	9.14	9.23	9.07	9.1	9.7	9.44	8.82	9.28
3986	11.49	12.32	12.21	12.56	12.22	12.48	12.31	10.71	11.16	11.15	10.79	10.89	11.01	11.02	9.01	9.15	9	9.04	9.24	9.17	9.1	9.02	8.94	9.17	9.01	9.12	9.29	9.01	8.82	8.86	9.08	8.86	9.02	8.77	8.76	8.2	8.84	8.75	9.1	9.19	9.13	9.13	9.72	9.43	8.87	9.31
3984	11.53	12.33	12.27	12.56	12.24	12.48	12.32	10.71	11.17	11.15	10.77	10.91	11.03	11	8.97	9.16	9.02	9.04	9.24	9.21	9.08	8.98	8.94	9.18	9.07	9.15	9.33	9.04	8.84	8.93	9.12	8.86	9.02	8.76	8.77	8.24	8.84	8.72	9.06	9.16	9.15	9.16	9.76	9.42	8.91	9.35
3982	11.55	12.34	12.31	12.57	12.21	12.47	12.35	10.67	11.19	11.18	10.76	10.91	11.06	11	8.93	9.15	8.98	9.01	9.24	9.22	9.09	8.97	8.92	9.23	9.12	9.19	9.34	9.08	8.85	8.98	9.15	8.87	9.05	8.77	8.78	8.23	8.81	8.73	9.02	9.12	9.13	9.16	9.78	9.39	8.95	9.39
3980	11.58	12.34	12.36	12.58	12.19	12.44	12.38	10.64	11.22	11.2	10.75	10.9	11.07	11.01	8.94	9.12	8.95	9.01	9.25	9.25	9.11	8.98	8.92	9.26	9.16	9.21	9.34	9.13	8.84	9.02	9.2	8.89	9.05	8.8	8.79	8.21	8.79	8.76	8.98	9.09	9.12	9.14	9.8	9.37	8.98	9.43
3978	11.61	12.33	12.39	12.58	12.21	12.43	12.38	10.62	11.23	11.18	10.73	10.88	11.05	11.01	8.95	9.12	8.98	9.05	9.25	9.29	9.11	9	8.92	9.27	9.19	9.24	9.36	9.15	8.87	9.05	9.26	8.89	9.05	8.81	8.81	8.23	8.81	8.78	8.96	9.09	9.15	9.17	9.81	9.38	9	9.45
3976	11.62	12.31	12.41	12.58	12.23	12.42	12.36	10.62	11.23	11.13	10.73	10.87	11.04	11	8.92	9.12	9.01	9.07	9.27	9.31	9.11	9	8.9	9.28	9.22	9.26	9.36	9.14	8.94	9.08	9.3	8.87	9.06	8.83	8.84	8.26	8.81	8.77	8.97	9.1	9.19	9.19	9.79	9.35	9	9.42
3974	11.62	12.28	12.4	12.56	12.21	12.41	12.35	10.64	11.25	11.1	10.75	10.86	11.04	10.98	8.9	9.11	9.02	9.05	9.27	9.29	9.12	8.97	8.9	9.28	9.28	9.29	9.36	9.18	9	9.08	9.32	8.89	9.07	8.86	8.87	8.28	8.8	8.77	8.98	9.06	9.19	9.19	9.8	9.3	9.01	9.4
3972	11.63	12.26	12.4	12.53	12.19	12.41	12.34	10.63	11.25	11.11	10.73	10.86	11.09	10.97	8.92	9.1	9.04	9.05	9.23	9.29	9.12	8.94	8.95	9.28	9.32	9.28	9.37	9.21	9.03	9.11	9.36	8.94	9.07	8.88	8.88	8.31	8.8	8.8	8.96	8.99	9.14	9.22	9.81	9.29	9.03	9.41
3970	11.64	12.24	12.43	12.51	12.21	12.38	12.34	10.6	11.23	11.11	10.71	10.84	11.12	10.95	8.93	9.09	9.02	9.08	9.15	9.32	9.1	8.92	8.99	9.24	9.35	9.26	9.36	9.2	9.07	9.21	9.4	8.97	9.09	8.9	8.9	8.33	8.82	8.8	8.9	8.93	9.09	9.24	9.8	9.24	9.04	9.41
3968	11.67	12.24	12.48	12.49	12.23	12.34	12.37	10.6	11.22	11.12	10.72	10.87	11.08	10.94	8.93	9.07	8.99	9.11	9.09	9.34	9.1	8.93	9	9.21	9.36	9.28	9.32	9.19	9.13	9.31	9.43	8.99	9.12	8.93	8.94	8.36	8.86	8.8	8.86	8.9	9.09	9.24	9.77	9.18	9.07	9.39
3966	11.73	12.31	12.51	12.51	12.26	12.34	12.4	10.63	11.23	11.18	10.72	10.94	11.05	10.97	8.94	9.05	9.01	9.15	9.07	9.36	9.12	8.95	9.01	9.2	9.36	9.3	9.29	9.19	9.2	9.37	9.46	9	9.1	8.94	8.98	8.39	8.89	8.86	8.86	8.89	9.09	9.24	9.72	9.14	9.11	9.37
3964	11.77	12.37	12.55	12.56	12.3	12.4	12.45	10.64	11.21	11.23	10.72	10.98	11.05	11	8.97	9.03	9.07	9.18	9.08	9.38	9.14	9.01	9.03	9.22	9.34	9.3	9.28	9.18	9.25	9.38	9.51	8.99	9.08	8.94	9.03	8.43	8.89	8.92	8.87	8.86	9.07	9.23	9.68	9.09	9.14	9.34
3962	11.78	12.38	12.56	12.54	12.34	12.41	12.47	10.62	11.2	11.24	10.73	10.98	11.05	11	8.99	9	9.11	9.19	9.07	9.36	9.14	9.06	9.07	9.21	9.34	9.32	9.28	9.17	9.26	9.4	9.53	9.02	9.08	8.98	9.08	8.45	8.9	8.94	8.86	8.8	9.06	9.21	9.65	9.01	9.1	9.31
3960	11.81	12.38	12.55	12.49	12.35	12.38	12.46	10.6	11.19	11.21	10.74	10.99	11.04	11.01	9.02	8.97	9.14	9.18	9.07	9.33	9.12	9.08	9.11	9.17	9.36	9.31	9.26	9.16	9.29	9.43	9.53	9.09	9.09	9.01	9.13	8.44	8.92	8.95	8.84	8.78	9.06	9.2	9.63	8.95	9.07	9.3
3958	11.82	12.39	12.56	12.48	12.34	12.38	12.47	10.59	11.18	11.2	10.74	11.01	11.03	11	9.04	8.98	9.17	9.17	9.08	9.31	9.08	9.08	9.15	9.12	9.36	9.25	9.23	9.15	9.36	9.44	9.53	9.15	9.1	8.99	9.17	8.43	8.94	8.96	8.82	8.8	9.03	9.17	9.59	8.89	9.1	9.28
3956	11.84	12.37	12.6	12.5	12.37	12.41	12.52	10.6	11.18	11.23	10.74	11.04	11.04	10.99	9.07	9.01	9.19	9.2	9.06	9.3	9.09	9.07	9.16	9.08	9.33	9.23	9.2	9.16	9.4	9.45	9.5	9.15	9.11	9.01	9.21	8.46	8.97	8.98	8.81	8.82	9	9.14	9.52	8.84	9.14	9.27
3954	11.9	12.4	12.67	12.53	12.44	12.47	12.55	10.63	11.18	11.25	10.79	11.09	11.07	11.01	9.11	9.05	9.2	9.23	9.02	9.29	9.13	9.09	9.18	9.05	9.3	9.24	9.17	9.17	9.4	9.47	9.51	9.12	9.1	9.04	9.22	8.51	9	9.04	8.84	8.82	9	9.11	9.47	8.84	9.16	9.26
3952	11.98	12.48	12.73	12.54	12.48	12.54	12.6	10.66	11.21	11.27	10.81	11.13	11.08	11.05	9.14	9.1	9.21	9.25	9.03	9.28	9.14	9.14	9.2	9.05	9.3	9.23	9.13	9.16	9.42	9.48	9.54	9.13	9.13	9.06	9.27	8.55	9.05	9.11	8.88	8.82	9	9.1	9.44	8.83	9.16	9.25
3950	12	12.5	12.69	12.5	12.44	12.55	12.62	10.66	11.23	11.28	10.8	11.1	11.05	11.07	9.12	9.15	9.21	9.27	9.06	9.22	9.14	9.17	9.18	9.04	9.28	9.16	9.09	9.11	9.46	9.49	9.53	9.17	9.15	9.06	9.31	8.56	9.11	9.13	8.91	8.8	8.94	9.08	9.36	8.76	9.14	9.19
3948	12.01	12.45	12.61	12.47	12.4	12.47	12.57	10.64	11.22	11.29	10.78	11.06	11.02	11.08	9.1	9.19	9.2	9.25	9.07	9.19	9.15	9.18	9.18	9.02	9.26	9.1	9.06	9.06	9.47	9.49	9.51	9.17	9.13	9.02	9.34	8.56	9.13	9.12	8.95	8.84	8.9	9.07	9.26	8.7	9.13	9.09
3946	12.09	12.47	12.6	12.46	12.41	12.45	12.51	10.68	11.23	11.29	10.79	11.1	11.06	11.08	9.12	9.18	9.19	9.23	9.09	9.2	9.17	9.22	9.23	9.01	9.28	9.08	9.02	9.02	9.47	9.54	9.51	9.15	9.12	9	9.36	8.58	9.13	9.09	9	8.89	8.91	9.07	9.21	8.69	9.14	9.05
3944	11.98	12.52	12.63	12.47	12.46	12.49	12.49	10.68	11.26	11.31	10.84	11.1	11.14	11.08	9.15	9.14	9.17	9.21	9.13	9.19	9.13	9.26	9.28	8.98	9.26	9.04	8.98	9.01	9.5	9.54	9.45	9.16	9.15	8.98	9.35	8.56	9.15	9.05	9.01	8.89	8.91	9.05	9.17	8.66	9.15	9.05
3942	11.88	12.49	12.57	12.45	12.47	12.41	12.45	10.63	11.2	11.32	10.87	11.04	11.16	11.08	9.1	9.17	9.16	9.18	9.18	9.14	9.07	9.27	9.3	8.97	9.2	9.02	8.96	8.98	9.48	9.47	9.37	9.17	9.17	8.97	9.36	8.54	9.18	9.04	9	8.86	8.9	9.01	9.11	8.61	9.13	9.05
3940	11.9	12.49	12.47	12.4	12.4	12.38	12.4	10.63	11.16	11.3	10.85	11.02	11.13	11.05	9.05	9.19	9.15	9.11	9.18	9.08	9.05	9.29	9.3	8.94	9.15	9.01	8.98	8.95	9.44	9.43	9.34	9.2	9.14	8.94	9.37	8.52	9.21	9.06	8.98	8.84	8.9	8.99	9.06	8.58	9.11	9.04
3938	11.84	12.53	12.49	12.48	12.42	12.43	12.45	10.64	11.22	11.33	10.85	11	11.11	11.11	9.05	9.17	9.1	9.08	9.17	9.06	9.08	9.32	9.29	8.9	9.13	8.98	9	8.92	9.45	9.46	9.34	9.21	9.1	8.93	9.39	8.46	9.23	9.04	9	8.83	8.91	8.98	9.01	8.55	9.1	9.05
3936	11.96	12.64	12.59	12.58	12.53	12.57	12.55	10.67	11.32	11.37	10.9	11.02	11.17	11.2	9.05	9.18	9.09	9.13	9.23	9.08	9.15	9.35	9.32	8.92	9.15	8.99	9.01	8.94	9.49	9.45	9.31	9.17	9.07	8.96	9.41	8.43	9.25	9.04	9.09	8.86	8.92	8.98	8.99	8.57	9.09	9.03
3934	12.03	12.76	12.63	12.64	12.6	12.71	12.6	10.7	11.36	11.38	10.91	11.03	11.22	11.23	9.02	9.23	9.1	9.11	9.3	9.08	9.2	9.35	9.35	8.94	9.14	9	9.01	8.96	9.52	9.39	9.27	9.13	9.08	8.97	9.4	8.44	9.26	9.06	9.15	8.93	8.92	8.99	8.96	8.63	9.08	8.98
3932	11.96	12.71	12.53	12.6	12.56	12.64	12.49	10.69	11.32	11.35	10.87	10.97	11.2	11.16	8.99	9.23	9.08	8.99	9.27	9.03	9.18	9.32	9.29	8.93	9.08	9	8.98	8.9	9.48	9.34	9.2	9.11	9.09	8.94	9.37	8.46	9.24	9.03	9.17	9	8.91	8.98	8.91	8.65	9.07	8.93
3930	11.97	12.61	12.36	12.5	12.45	12.51	12.33	10.66	11.27	11.29	10.88	10.96	11.18	11.11	8.95	9.2	9.02	8.95	9.26	8.98	9.18	9.32	9.25	8.92	9.07	8.99	8.97	8.85	9.4	9.31	9.15	9.11	9.05	8.92	9.37	8.45	9.22	8.98	9.2	9.06	8.93	8.96	8.88	8.61	9.06	8.92
3928	12.02	12.62	12.34	12.53	12.44	12.51	12.34	10.65	11.33	11.28	10.92	11.03	11.22	11.13	8.92	9.17	9.03	9.01	9.31	8.96	9.2	9.35	9.27	8.94	9.08	8.99	8.99	8.88	9.37	9.31	9.14	9.11	9.03	8.89	9.38	8.44	9.22	8.98	9.25	9.09	8.96	8.96	8.86	8.57	9.06	8.94
3926	11.95	12.68	12.42	12.63	12.5	12.6	12.44	10.66	11.4	11.3	10.92	11.03	11.25	11.17	8.93	9.15	9.05	9.07	9.35	8.99	9.18	9.33	9.26	9.01	9.05	8.96	9	8.93	9.37	9.27	9.1	9.1	9.03	8.83	9.37	8.42	9.22	8.96	9.29	9.08	8.96	8.96	8.86	8.57	9.08	8.97
3924	11.92	12.67	12.39	12.66	12.5	12.58	12.43	10.65	11.38	11.28	10.88	11	11.26	11.14	8.95	9.14	9.02	9.06	9.33	9.03	9.15	9.27	9.19	9.06	9	8.93	9.03	8.94	9.32	9.18	9.03	9.1	8.99	8.79	9.35	8.39	9.23	8.92	9.32	9.09	8.96	8.92	8.86	8.65	9.11	8.97
3922	12.03	12.67	12.28	12.6	12.42	12.58	12.35	10.65	11.33	11.22	10.85	11.03	11.27	11.06	8.95	9.13	9	9.05	9.29	9.04	9.14	9.25	9.16	9.05	9	8.94	9.07	8.91	9.26	9.13	9.03	9.13	8.97	8.79	9.32	8.36	9.26	8.9	9.34	9.13	8.99	8.92	8.85	8.72	9.12	8.94
3920	12.02	12.75	12.3	12.61	12.43	12.63	12.37	10.65	11.37	11.21	10.86	11.07	11.27	11.05	8.96	9.15	9.01	9.08	9.27	9.05	9.13	9.22	9.17	9.05	9.04	8.95	9.1	8.89	9.25	9.13	9.08	9.14	8.99	8.82	9.29	8.36	9.27	8.88	9.34	9.15	9.07	8.95	8.82	8.75	9.12	8.92
3918	11.88	12.75	12.28	12.56	12.39	12.62	12.33	10.65	11.34	11.18	10.85	11.05	11.21	11.05	8.96	9.16	9.01	9.12	9.21	9.04	9.1	9.17	9.14	9.1	9.05	8.96	9.1	8.89	9.25	9.11	9.02	9.11	8.97	8.82	9.24	8.33	9.19	8.84	9.31	9.12	9.06	8.95	8.77	8.74	9.13	8.91
3916	11.74	12.61	12.19	12.48	12.31	12.51	12.24	10.63	11.26	11.15	10.79	11.03	11.12	11.01	8.92	9.11	9	9.11	9.18	9.06	9.12	9.13	9.07	9.13	9.05	8.97	9.1	8.9	9.2	9.05	8.91	9.09	8.94	8.78	9.21	8.27	9.1	8.78	9.28	9.15	9.04	8.94	8.77	8.78	9.13	8.91
3914	11.65	12.5	12.15	12.44	12.25	12.48	12.19	10.63	11.24	11.11	10.75	11.02	11.08	10.98	8.92	9.05	9.01	9.09	9.16	9.07	9.15	9.12	9.04	9.12	9.08	8.97	9.14	8.89	9.13	9	8.87	9.08	8.93	8.74	9.16	8.21	9.05	8.74	9.24	9.16	9.04	8.95	8.82	8.8	9.12	8.94
3912	11.59	12.45	12.22	12.53	12.3	12.48	12.23	10.63	11.3	11.16	10.74	10.99	11.09	11.04	8.94	9.03	9.01	9.1	9.14	9.08	9.17	9.12	9.03	9.11	9.11	9.01	9.18	8.88	9.1	8.98	8.88	9.06	8.95	8.72	9.11	8.19	9.03	8.71	9.23	9.19	9.03	8.97	8.85	8.83	9.13	9.03
3910	11.75	12.48	12.37	12.69	12.43	12.53	12.33	10.67	11.36	11.27	10.76	11.04	11.15	11.13	8.95	9.01	9.05	9.17	9.13	9.15	9.22	9.09	9	9.17	9.13	9.09	9.24	8.94	9.08	8.99	8.91	9.05	8.97	8.74	9.12	8.23	9.05	8.69	9.28	9.24	9.05	9.02	8.87	8.89	9.19	9.11
3908	12.12	12.67	12.52	12.81	12.57	12.77	12.47	10.73	11.38	11.35	10.8	11.18	11.26	11.19	8.99	9	9.14	9.31	9.16	9.29	9.31	9.06	8.98	9.29	9.18	9.18	9.32	9.07	9.08	9	8.94	9.07	9.01	8.81	9.18	8.27	9.12	8.72	9.35	9.34	9.14	9.09	8.96	8.95	9.28	9.14
3906	12.48	12.9	12.61	12.86	12.67	13.08	12.62	10.76	11.36	11.36	10.86	11.35	11.38	11.22	9.09	9.04	9.21	9.44	9.2	9.44	9.41	9.03	8.93	9.42	9.22	9.27	9.41	9.21	9.11	9	8.91	9.11	9.07	8.9	9.21	8.24	9.16	8.77	9.39	9.43	9.28	9.13	9.09	9.01	9.36	9.16
3904	12.63	12.86	12.49	12.74	12.54	13.08	12.5	10.69	11.28	11.29	10.86	11.38	11.41	11.15	9.13	9.07	9.18	9.41	9.22	9.48	9.4	9	8.87	9.44	9.27	9.27	9.38	9.24	9.09	8.97	8.85	9.08	9.04	8.88	9.16	8.19	9.11	8.73	9.38	9.37	9.29	9.1	9.09	9.08	9.36	9.17
3902	12.67	12.71	12.13	12.41	12.18	12.88	12.19	10.65	11.13	11.14	10.87	11.28	11.32	10.96	9.12	9.04	9.13	9.36	9.2	9.43	9.36	8.95	8.82	9.37	9.33	9.23	9.36	9.2	9.06	8.94	8.82	9.05	9	8.88	9.09	8.22	9.05	8.65	9.31	9.31	9.22	9.06	9.07	9.14	9.33	9.14
3900	12.29	12.56	11.97	12.18	12.03	12.64	12.09	10.67	11.07	11.06	10.86	11.13	11.16	10.88	9.12	9.02	9.12	9.27	9.09	9.37	9.28	8.93	8.81	9.32	9.33	9.18	9.36	9.15	9.05	8.92	8.78	9.05	9.01	8.9	9.01	8.19	8.97	8.59	9.21	9.29	9.19	9.03	9.06	9.12	9.32	9.1
3898	12.16	12.42	12.06	12.17	12.14	12.48	12.17	10.7	11.14	11.13	10.85	11.1	11.12	10.94	9.1	9.03	9.18	9.23	9.07	9.36	9.26	8.93	8.86	9.36	9.32	9.19	9.37	9.16	8.99	8.91	8.79	9.04	9	8.9	9.02	8.19	8.95	8.6	9.2	9.29	9.19	9.07	9.04	9.13	9.35	9.11
3896	12.14	12.4	12.2	12.27	12.27	12.55	12.26	10.74	11.21	11.24	10.87	11.15	11.15	11	9.09	9.01	9.2	9.22	9.11	9.35	9.24	8.93	8.91	9.37	9.32	9.26	9.4	9.19	8.94	8.91	8.81	9.03	8.99	8.9	9.03	8.19	8.93	8.66	9.23	9.26	9.18	9.13	9.07	9.17	9.37	9.14
3894	12.16	12.49	12.36	12.39	12.39	12.74	12.4	10.79	11.27	11.35	10.92	11.21	11.25	11.09	9.12	9.03	9.25	9.27	9.16	9.4	9.24	8.97	8.99	9.39	9.36	9.36	9.43	9.25	8.98	8.96	8.85	9.08	9.04	8.94	9.04	8.22	8.95	8.7	9.27	9.27	9.17	9.2	9.17	9.25	9.4	9.2
3892	12.01	12.45	12.37	12.37	12.39	12.72	12.42	10.77	11.3	11.35	10.89	11.18	11.28	11.11	9.1	9.06	9.25	9.25	9.12	9.37	9.2	9	9.01	9.34	9.39	9.37	9.41	9.27	9.01	8.98	8.89	9.14	9.11	8.95	9.02	8.26	8.93	8.7	9.2	9.23	9.14	9.17	9.24	9.26	9.41	9.21
3890	12.33	12.36	12.33	12.33	12.36	12.64	12.36	10.75	11.25	11.32	10.88	11.17	11.3	11.06	9.07	9.09	9.27	9.29	9.16	9.37	9.28	8.96	9.01	9.38	9.44	9.4	9.42	9.27	9.01	9.01	8.92	9.14	9.1	8.97	9.04	8.3	8.97	8.73	9.2	9.27	9.22	9.17	9.3	9.3	9.45	9.21
3888	12.43	12.52	12.21	12.2	12.26	12.89	12.3	10.77	11.18	11.26	10.91	11.16	11.33	11.01	9.09	9.12	9.27	9.28	9.17	9.36	9.3	8.9	9.02	9.36	9.43	9.37	9.42	9.23	9.03	8.96	8.94	9.16	9.1	9	9	8.23	9.01	8.73	9.17	9.3	9.26	9.18	9.36	9.33	9.48	9.17
3886	12.21	12.54	12.4	12.4	12.43	12.9	12.49	10.74	11.3	11.33	10.87	11.09	11.3	11.15	9.1	9.22	9.26	9.27	9.18	9.42	9.29	8.89	9.01	9.36	9.4	9.35	9.4	9.25	9.04	8.97	8.99	9.22	9.2	9.06	9.01	8.21	9.01	8.73	9.14	9.34	9.2	9.2	9.36	9.38	9.52	9.18
3884	12.59	12.53	12.46	12.37	12.43	12.86	12.49	10.76	11.3	11.34	10.92	11.17	11.37	11.15	9.05	9.24	9.22	9.3	9.21	9.47	9.28	8.94	9.04	9.41	9.42	9.37	9.39	9.29	9.07	9.07	8.98	9.28	9.21	9.09	9.06	8.31	9.02	8.79	9.18	9.36	9.1	9.24	9.36	9.45	9.54	9.19
3882	12.44	12.6	12.29	12.12	12.22	12.9	12.33	10.75	11.23	11.27	10.95	11.16	11.3	11.04	9.03	9.19	9.15	9.22	9.18	9.41	9.21	8.99	9.14	9.3	9.38	9.31	9.34	9.26	9.08	9.09	8.95	9.34	9.21	9.08	9	8.32	9.01	8.8	9.15	9.32	9.04	9.22	9.4	9.41	9.53	9.17
3880	12.13	12.33	12.3	12.15	12.24	12.59	12.34	10.72	11.27	11.26	10.85	11	11.18	11.06	9.01	9.18	9.16	9.19	9.19	9.37	9.21	9	9.18	9.26	9.42	9.33	9.26	9.27	9	9.11	8.98	9.33	9.26	9.09	9.01	8.36	9.01	8.79	9.13	9.32	9.08	9.2	9.42	9.39	9.55	9.21
3878	12.4	12.29	12.3	12.13	12.27	12.62	12.35	10.78	11.27	11.27	10.87	11.03	11.24	11.07	9.03	9.19	9.14	9.19	9.25	9.34	9.23	9.01	9.18	9.26	9.47	9.36	9.25	9.25	8.99	9.09	9.02	9.31	9.24	9.11	9.06	8.41	9.01	8.82	9.11	9.32	9.08	9.21	9.46	9.42	9.56	9.23
3876	12.31	12.47	12.42	12.28	12.38	12.84	12.45	10.8	11.32	11.31	10.9	11.08	11.27	11.12	9.08	9.16	9.11	9.15	9.3	9.3	9.2	9.1	9.23	9.2	9.42	9.35	9.27	9.2	9.05	9.06	9.05	9.32	9.29	9.13	9.08	8.43	9.04	8.88	9.06	9.3	9.06	9.19	9.52	9.42	9.59	9.25
3874	12.52	12.57	12.7	12.59	12.63	12.97	12.61	10.83	11.36	11.39	10.91	11.16	11.38	11.23	9.07	9.16	9.18	9.18	9.42	9.33	9.23	9.19	9.29	9.28	9.43	9.38	9.28	9.2	9.08	9.11	9.1	9.36	9.35	9.19	9.13	8.48	9.12	8.95	9.07	9.37	9.1	9.16	9.6	9.47	9.62	9.29
3872	12.8	12.74	12.43	12.31	12.4	13.18	12.36	10.82	11.2	11.23	10.92	11.22	11.5	11.09	8.98	9.15	9.16	9.12	9.49	9.29	9.21	9.18	9.31	9.28	9.43	9.33	9.29	9.2	9.09	9.1	9.09	9.36	9.35	9.22	9.13	8.47	9.13	9.03	9.04	9.43	9.05	9.14	9.64	9.52	9.56	9.21
3870	12.41	12.64	12.26	12.21	12.27	12.99	12.21	10.69	11.16	11.15	10.85	11.16	11.41	11.03	8.91	9.13	9.09	9.03	9.42	9.22	9.15	9.16	9.32	9.18	9.34	9.22	9.23	9.23	9.11	9.07	9.07	9.32	9.42	9.16	9.11	8.42	9.11	9.09	9.04	9.36	8.95	9.09	9.58	9.48	9.49	9.11
3868	12.7	12.6	12.2	12.14	12.25	12.9	12.15	10.73	11.13	11.17	10.88	11.24	11.44	10.99	8.91	9.14	9.12	9.1	9.42	9.23	9.2	9.21	9.38	9.19	9.35	9.23	9.18	9.26	9.14	9.09	9.09	9.33	9.4	9.13	9.14	8.44	9.16	9.14	9.13	9.36	8.96	9.06	9.56	9.49	9.48	9.08
3866	12.51	12.78	12.18	12.12	12.26	13.04	12.1	10.78	11.14	11.19	10.87	11.26	11.38	10.99	8.93	9.12	9.09	9.11	9.36	9.16	9.21	9.27	9.4	9.12	9.29	9.19	9.16	9.18	9.18	9.04	9.09	9.4	9.41	9.13	9.12	8.46	9.13	9.15	9.12	9.35	8.95	9.01	9.59	9.44	9.43	9.11
3864	12.29	12.67	12.27	12.29	12.39	12.88	12.22	10.78	11.19	11.22	10.79	11.22	11.33	11.04	8.88	9.09	9.08	9.13	9.29	9.09	9.24	9.29	9.35	9.06	9.2	9.13	9.13	9.08	9.14	9.03	9.12	9.43	9.42	9.12	9.12	8.54	9.12	9.16	9.08	9.32	8.96	8.99	9.59	9.37	9.36	9.17
3862	12.26	12.53	12.14	12.18	12.26	12.82	12.19	10.77	11.17	11.18	10.76	11.21	11.31	10.99	8.83	9.03	9.03	9.1	9.28	9.04	9.21	9.28	9.33	8.99	9.14	9.05	9.07	9.01	9.09	9	9.17	9.38	9.39	9.11	9.11	8.51	9.15	9.14	9.02	9.29	8.92	9	9.6	9.36	9.3	9.11
3860	12.23	12.53	12.26	12.37	12.36	12.82	12.29	10.78	11.27	11.27	10.78	11.23	11.3	11.03	8.86	9.01	9.03	9.1	9.25	9.04	9.17	9.3	9.35	8.95	9.13	9.01	9.02	9	9.1	9.01	9.22	9.36	9.42	9.13	9.14	8.47	9.17	9.14	8.99	9.3	8.87	8.99	9.6	9.4	9.27	9.07
3858	12.63	12.82	12.48	12.67	12.52	13.11	12.36	10.87	11.34	11.36	10.88	11.39	11.44	11.05	8.9	9.05	9.09	9.2	9.27	9.07	9.21	9.37	9.4	8.99	9.18	9.07	9.06	9.08	9.11	9.06	9.23	9.37	9.45	9.22	9.22	8.49	9.2	9.24	9.08	9.38	8.86	9	9.64	9.48	9.31	9.07
3856	13.44	13.49	12.51	12.64	12.53	13.83	12.3	11.02	11.32	11.38	11.09	11.66	11.75	11.04	8.9	9.12	9.1	9.32	9.3	9.04	9.32	9.4	9.5	9	9.27	9.16	9.15	9.18	9.09	9.08	9.15	9.31	9.48	9.32	9.3	8.53	9.28	9.4	9.15	9.47	8.88	9.04	9.75	9.59	9.35	9.01
3854	13.03	13.58	12.31	12.33	12.36	13.78	12.07	10.94	11.2	11.28	11.06	11.55	11.67	11.04	8.81	9.03	8.99	9.19	9.12	8.89	9.15	9.26	9.44	8.84	9.1	9.08	9.05	9.08	8.97	9.01	8.94	9.12	9.43	9.07	9.19	8.36	9.19	9.32	9	9.27	8.8	8.96	9.72	9.39	9.14	8.81
3852	12.89	13.33	11.91	11.99	11.99	13.37	11.75	10.83	11	11.06	10.96	11.51	11.61	10.89	8.87	9	9.13	9.24	9.19	8.95	9.19	9.31	9.42	8.97	9.08	9.11	9.07	9.06	9.03	8.98	9	9.18	9.34	8.94	9.18	8.33	9.18	9.3	9.19	9.29	8.86	8.9	9.68	9.38	9.06	8.87
3850	12.14	13.23	11.86	12	11.91	13.3	11.76	10.74	11.04	11.04	10.94	11.36	11.53	10.87	8.89	8.94	9.06	9.12	9.1	8.85	9.11	9.35	9.33	8.9	8.97	8.97	9.01	8.93	9.05	8.84	9.02	9.23	9.29	8.87	9.06	8.3	9.11	9.22	9.08	9.18	8.75	8.84	9.6	9.29	8.95	8.88
3848	11.72	12.78	12.11	12.3	12.13	12.71	12	10.71	11.18	11.2	10.85	11.19	11.32	10.99	8.9	8.93	9.09	9.17	9.07	8.91	9.1	9.37	9.27	8.87	8.91	8.93	8.96	8.85	9.06	8.85	9.07	9.23	9.32	8.89	9.07	8.38	9.14	9.18	9.06	9.2	8.75	8.85	9.59	9.24	8.95	8.95
3846	12	12.79	12.39	12.66	12.4	12.73	12.29	10.82	11.29	11.41	10.9	11.25	11.36	11.12	8.93	8.98	9.16	9.32	9.1	9.04	9.17	9.39	9.26	8.91	8.98	8.97	8.98	8.87	9.08	8.91	9.11	9.23	9.36	8.97	9.17	8.46	9.19	9.24	9.16	9.28	8.82	8.9	9.64	9.27	8.98	8.99
3844	12.35	13	12.58	12.95	12.59	13	12.49	10.9	11.34	11.56	10.96	11.34	11.46	11.24	9.01	9.03	9.22	9.42	9.17	9.17	9.29	9.39	9.3	8.99	9.1	9.05	9.04	8.95	9.06	8.94	9.11	9.22	9.33	9.07	9.2	8.47	9.22	9.33	9.31	9.36	8.9	8.91	9.7	9.3	8.96	9.02
3842	12.81	13.17	12.59	12.96	12.61	13.18	12.44	10.94	11.28	11.59	10.98	11.39	11.56	11.29	9.09	9.02	9.28	9.47	9.3	9.25	9.38	9.38	9.35	9.07	9.15	9.12	9.08	9.01	9.02	8.94	9.09	9.21	9.25	9.09	9.17	8.42	9.26	9.4	9.42	9.44	8.96	8.88	9.71	9.34	8.92	9.01
3840	12.94	13.25	12.37	12.69	12.44	13.26	12.18	10.94	11.14	11.48	11.04	11.35	11.6	11.16	9.08	8.93	9.29	9.45	9.33	9.2	9.33	9.32	9.29	9.08	9.07	9.11	9.17	8.97	9	8.85	9.06	9.2	9.17	8.97	9.1	8.33	9.24	9.39	9.38	9.5	8.95	8.81	9.69	9.4	8.88	8.96
3838	12.73	12.95	12.12	12.39	12.22	13.09	11.96	10.82	11.03	11.37	11	11.29	11.53	10.99	9.05	8.91	9.3	9.4	9.32	9.12	9.26	9.26	9.2	9.1	9	9.08	9.29	8.94	8.96	8.76	9.02	9.14	9.13	8.83	9.04	8.25	9.18	9.3	9.29	9.47	8.95	8.77	9.71	9.41	8.85	8.94
3836	12.7	12.84	12.02	12.3	12.1	13.04	11.91	10.78	11.01	11.32	10.95	11.32	11.55	10.95	9.08	8.98	9.32	9.39	9.31	9.12	9.29	9.23	9.2	9.1	9.04	9.11	9.31	8.99	8.94	8.72	8.99	9.02	9.11	8.79	9.04	8.23	9.14	9.21	9.3	9.44	8.93	8.78	9.71	9.34	8.83	8.94
3834	12.39	12.88	12.01	12.29	12.03	12.98	11.94	10.76	11.03	11.27	10.91	11.23	11.5	10.93	9.08	9	9.3	9.35	9.2	9.09	9.26	9.17	9.17	9.08	9.02	9.12	9.3	9.01	8.93	8.72	8.97	8.94	9.1	8.75	8.99	8.2	9.09	9.12	9.26	9.39	8.89	8.78	9.66	9.24	8.79	8.95
3832	12.15	12.74	12.14	12.41	12.13	12.73	12.12	10.72	11.14	11.29	10.87	11.13	11.39	10.99	9.05	9.06	9.32	9.3	9.12	9.12	9.23	9.14	9.1	9.11	9.02	9.16	9.32	9.04	8.91	8.78	8.98	8.93	9.09	8.75	8.93	8.21	9.09	9.08	9.23	9.37	8.93	8.79	9.66	9.21	8.71	9
3830	12.23	12.71	12.3	12.53	12.25	12.66	12.26	10.73	11.27	11.35	10.89	11.15	11.38	11.1	9.06	9.14	9.33	9.27	9.14	9.18	9.24	9.12	9.03	9.16	9.07	9.19	9.34	9.06	8.92	8.82	9	8.94	9.07	8.76	8.9	8.24	9.08	9.04	9.25	9.37	8.94	8.81	9.67	9.26	8.67	9.03
3828	12.13	12.74	12.39	12.59	12.28	12.72	12.3	10.75	11.35	11.38	10.91	11.16	11.38	11.19	9.09	9.17	9.29	9.22	9.18	9.2	9.25	9.1	9.01	9.19	9.11	9.15	9.35	9.05	8.91	8.83	9.02	8.9	9.05	8.76	8.86	8.22	9	8.98	9.27	9.37	8.92	8.8	9.66	9.27	8.67	8.98
3826	12.3	12.69	12.56	12.76	12.41	12.7	12.38	10.8	11.36	11.46	10.92	11.16	11.4	11.28	9.1	9.16	9.3	9.23	9.29	9.27	9.33	9.1	8.99	9.28	9.16	9.2	9.39	9.08	8.9	8.87	9.09	8.86	9.02	8.81	8.86	8.23	8.97	8.94	9.35	9.38	8.98	8.81	9.7	9.29	8.7	8.98
3824	12.9	12.91	12.49	12.67	12.38	13.02	12.33	10.88	11.23	11.48	11.02	11.33	11.55	11.22	9.14	9.15	9.32	9.29	9.43	9.35	9.42	9.1	8.99	9.36	9.22	9.35	9.46	9.15	8.96	8.85	9.17	8.88	9	8.9	8.9	8.29	9	9.01	9.48	9.41	9.1	8.86	9.79	9.34	8.72	9.01
3822	12.82	13.04	12.52	12.63	12.43	13.23	12.35	10.81	11.24	11.5	11.03	11.38	11.55	11.18	9.1	9.1	9.23	9.26	9.44	9.41	9.39	9.12	9.02	9.31	9.25	9.44	9.51	9.24	9	8.83	9.2	8.88	9.05	8.85	8.92	8.29	8.97	9.01	9.44	9.37	9.22	8.88	9.84	9.27	8.74	9.06
3820	13.03	12.85	12.44	12.42	12.28	12.97	12.2	10.78	11.15	11.35	10.94	11.37	11.54	11.05	8.99	9.11	9.21	9.31	9.49	9.49	9.39	9.08	9.05	9.34	9.28	9.46	9.56	9.27	7	8.9	9.15	8.8	9.01	8.73	8.92	8.23	8.93	8.95	9.42	9.42	9.24	8.89	9.86	9.28	8.73	9.28
3818	12.87	12.93	12.09	11.98	11.91	13.06	11.88	10.83	11	11.13	10.94	11.38	11.56	10.86	8.95	9.11	9.15	9.18	9.44	9.41	9.3	9	9.05	9.29	9.24	9.37	9.57	9.2	8.94	8.88	9.06	8.77	8.93	8.69	8.85	8.13	8.87	8.93	9.35	9.34	9.13	8.91	9.79	9.22	8.63	9.15
3816	12.15	12.68	12.2	12.12	12.04	12.7	12.05	10.74	11.12	11.14	10.85	11.25	11.4	10.96	8.91	9.1	9.14	9.01	9.35	9.38	9.21	9	9.04	9.3	9.26	9.35	9.52	9.24	9.01	8.92	9.06	8.73	8.95	8.71	8.84	8.13	8.83	8.9	9.27	9.2	9.08	8.93	9.73	9.15	8.68	9.12
3814	12.22	12.6	12.29	12.21	12.2	12.58	12.2	10.73	11.2	11.17	10.84	11.25	11.42	11.04	8.87	9.08	9.14	8.97	9.33	9.37	9.19	9.02	9.05	9.35	9.32	9.35	9.47	9.3	9.03	8.95	9.08	8.72	8.92	8.68	8.85	8.16	8.81	8.84	9.19	9.1	9.07	8.94	9.7	9.17	8.76	9.15
3812	11.99	12.63	12.4	12.29	12.33	12.59	12.28	10.69	11.27	11.21	10.81	11.18	11.38	11.08	8.88	9.05	9.06	8.95	9.25	9.36	9.16	9	9.05	9.27	9.32	9.29	9.42	9.23	9.03	8.93	9.11	8.75	8.9	8.67	8.82	8.17	8.79	8.77	9.1	9.05	9.04	8.96	9.66	9.14	8.79	9.16
3810	12.27	12.67	12.62	12.48	12.54	12.66	12.44	10.75	11.33	11.32	10.83	11.26	11.48	11.15	8.93	9.09	9.07	9.05	9.27	9.5	9.23	9.01	9.09	9.3	9.42	9.36	9.44	9.24	9.08	9.01	9.23	8.79	8.95	8.77	8.86	8.24	8.85	8.82	9.21	9.14	9.09	9.03	9.68	9.21	8.91	9.23
3808	12.36	12.79	12.69	12.55	12.57	12.88	12.47	10.78	11.32	11.37	10.84	11.35	11.52	11.15	8.92	9.09	9.03	9.08	9.29	9.57	9.26	9.03	9.14	9.32	9.46	9.42	9.45	9.3	9.14	9.09	9.29	8.83	8.98	8.84	8.86	8.24	8.86	8.9	9.22	9.16	9.15	9.05	9.69	9.23	8.98	9.29
3806	12.64	12.75	12.75	12.56	12.63	12.89	12.45	10.76	11.27	11.37	10.85	11.42	11.52	11.12	8.86	9.02	9.1	9.16	9.37	9.57	9.32	9.08	9.19	9.4	9.45	9.51	9.49	9.38	9.17	9.15	9.29	8.82	8.94	8.85	8.9	8.27	8.85	8.93	9.24	9.19	9.24	9.06	9.73	9.24	9	9.38
3804	12.99	13.02	12.53	12.25	12.45	13.24	12.24	10.81	11.09	11.27	10.95	11.58	11.61	10.98	8.83	8.95	9.15	9.21	9.38	9.46	9.29	9.14	9.25	9.42	9.46	9.52	9.53	9.37	9.2	9.12	9.28	8.82	8.94	8.85	8.92	8.26	8.86	8.93	9.27	9.13	9.23	9.09	9.8	9.25	9.01	9.34
3802	12.5	12.97	12.49	12.25	12.43	13.1	12.24	10.74	11.06	11.3	10.89	11.44	11.48	11.05	8.83	8.9	9.15	9.17	9.29	9.34	9.26	9.2	9.29	9.36	9.45	9.41	9.48	9.33	9.2	9.18	9.29	8.86	9.04	8.87	8.95	8.25	8.87	8.87	9.19	8.99	9.17	9.14	9.77	9.15	9.06	9.29
3800	12.74	12.71	12.39	12.14	12.38	12.88	12.23	10.73	11.04	11.26	10.87	11.37	11.49	11.03	8.82	8.9	9.18	9.22	9.33	9.38	9.29	9.22	9.29	9.41	9.46	9.45	9.44	9.33	9.21	9.21	9.33	8.91	9.01	8.9	9.04	8.34	8.93	8.87	9.23	9.07	9.18	9.18	9.69	9.13	9.11	9.33
3798	12.38	12.69	12.17	11.95	12.22	12.95	12.12	10.71	11.01	11.2	10.88	11.29	11.44	10.92	8.81	8.88	9.06	9.15	9.22	9.31	9.13	9.18	9.27	9.31	9.35	9.36	9.37	9.25	9.26	9.25	9.31	8.94	9	8.9	9.04	8.3	8.88	8.82	9.1	8.96	9.12	9.15	9.59	9.02	9.1	9.27
3796	11.92	12.44	12.27	12.1	12.32	12.56	12.22	10.66	11.11	11.27	10.83	11.16	11.31	11	8.86	8.9	9.01	9.15	9.12	9.3	9.08	9.18	9.26	9.22	9.31	9.28	9.29	9.22	9.26	9.29	9.35	8.96	9.03	8.92	9.07	8.33	8.87	8.82	9.04	8.88	9.16	9.12	9.54	8.96	9.12	9.3
3794	11.95	12.39	12.28	12.12	12.35	12.52	12.28	10.67	11.16	11.29	10.84	11.15	11.28	11.03	8.9	8.91	9.01	9.17	9.04	9.26	9.08	9.19	9.25	9.17	9.34	9.22	9.22	9.18	9.25	9.31	9.4	8.98	8.99	8.89	9.08	8.34	8.87	8.83	8.98	8.85	9.15	9.12	9.5	8.97	9.13	9.31
3792	11.81	12.45	12.3	12.21	12.43	12.56	12.37	10.68	11.24	11.35	10.83	11.1	11.22	11.08	8.92	8.91	9.06	9.17	8.99	9.21	9.04	9.22	9.27	9.13	9.33	9.16	9.17	9.12	9.3	9.33	9.43	9	8.99	8.9	9.1	8.32	8.87	8.84	8.9	8.82	9.09	9.15	9.42	8.93	9.16	9.32
3790	11.82	12.5	12.37	12.37	12.56	12.55	12.48	10.72	11.33	11.43	10.81	11.08	11.21	11.15	8.94	8.9	9.14	9.18	8.99	9.2	9.03	9.26	9.31	9.11	9.32	9.13	9.15	9.12	9.36	9.38	9.44	9	9.04	8.97	9.15	8.35	8.91	8.87	8.9	8.84	9.09	9.2	9.37	8.9	9.21	9.33
3788	11.95	12.6	12.42	12.45	12.6	12.65	12.51	10.76	11.37	11.47	10.85	11.09	11.27	11.17	8.97	8.91	9.19	9.21	9	9.2	9.06	9.32	9.35	9.09	9.32	9.14	9.14	9.15	9.4	9.41	9.47	9.01	9.07	9	9.21	8.4	8.97	8.91	8.91	8.86	9.13	9.23	9.34	8.87	9.28	9.32
3786	11.93	12.63	12.41	12.47	12.57	12.69	12.48	10.75	11.38	11.47	10.88	11.09	11.31	11.16	9	8.95	9.21	9.24	8.99	9.18	9.08	9.36	9.37	9.08	9.31	9.14	9.1	9.12	9.4	9.43	9.48	9.06	9.07	8.97	9.25	8.44	9.02	8.94	8.94	8.82	9.12	9.22	9.31	8.83	9.31	9.29
3784	11.97	12.55	12.32	12.47	12.54	12.63	12.4	10.74	11.33	11.47	10.9	11.11	11.33	11.17	9.02	8.98	9.23	9.28	9.04	9.17	9.09	9.35	9.36	9.08	9.28	9.12	9.04	9.07	9.41	9.45	9.45	9.08	9.07	8.97	9.26	8.47	9.05	8.95	8.98	8.82	9.12	9.19	9.29	8.83	9.32	9.29
3782	12.13	12.6	12.22	12.41	12.49	12.77	12.32	10.79	11.25	11.47	10.95	11.18	11.36	11.19	9.04	8.98	9.26	9.31	9.1	9.17	9.09	9.33	9.38	9.04	9.25	9.1	9.03	9.07	9.44	9.45	9.45	9.11	9.07	9	9.28	8.49	9.08	8.98	8.98	8.84	9.13	9.16	9.28	8.83	9.38	9.3
3780	11.93	12.61	12.18	12.42	12.43	12.78	12.3	10.78	11.24	11.44	10.94	11.14	11.32	11.21	9.07	8.98	9.26	9.29	9.08	9.1	9.04	9.32	9.41	9.01	9.21	9.07	9.01	9.04	9.43	9.42	9.43	9.13	9.07	9.02	9.29	8.48	9.11	9	8.91	8.81	9.09	9.14	9.21	8.74	9.42	9.27
3778	11.85	12.46	12.05	12.32	12.3	12.64	12.21	10.74	11.25	11.35	10.89	11.07	11.29	11.14	9.07	9	9.25	9.27	9.06	9.05	9.05	9.31	9.37	9.03	9.16	9.03	8.97	8.97	9.42	9.41	9.38	9.1	9.06	9.02	9.3	8.48	9.1	9	8.88	8.8	9.05	9.15	9.14	8.71	9.4	9.21
3776	11.79	12.42	11.98	12.28	12.26	12.62	12.17	10.71	11.27	11.34	10.87	11.04	11.28	11.11	9.05	9	9.21	9.23	9.04	8.98	9.05	9.33	9.33	8.97	9.1	8.96	8.94	8.91	9.43	9.37	9.34	9.09	9.06	8.98	9.32	8.47	9.08	8.97	8.83	8.77	9.01	9.13	9.08	8.7	9.38	9.16
3774	11.87	12.5	12.11	12.48	12.41	12.63	12.3	10.73	11.33	11.45	10.88	11.1	11.33	11.2	9.03	9.04	9.23	9.25	9.1	8.97	9.06	9.36	9.34	8.96	9.09	8.97	9	8.91	9.45	9.37	9.35	9.1	9.04	9.01	9.39	8.53	9.12	8.99	8.86	8.78	8.99	9.12	9.04	8.7	9.43	9.17
3772	12.05	12.71	12.12	12.55	12.44	12.83	12.36	10.77	11.34	11.48	10.93	11.22	11.42	11.24	9.01	9.11	9.26	9.28	9.16	8.98	9.05	9.36	9.38	8.97	9.11	9.01	9.07	8.93	9.47	9.39	9.33	9.13	9.01	9.07	9.44	8.58	9.17	9.01	8.88	8.82	8.97	9.09	9.01	8.68	9.47	9.16
3770	12.06	12.7	12.09	12.52	12.38	12.85	12.33	10.74	11.33	11.42	10.89	11.2	11.4	11.23	9.03	9.14	9.24	9.23	9.16	9	9.06	9.32	9.32	8.94	9.06	9.03	9.02	8.92	9.43	9.36	9.27	9.16	9.03	9.04	9.42	8.54	9.15	9	8.89	8.88	8.96	9.05	8.96	8.64	9.47	9.09
3768	12.22	12.63	11.95	12.34	12.22	12.86	12.16	10.74	11.25	11.32	10.88	11.2	11.41	11.14	9.02	9.11	9.23	9.18	9.18	9	9.12	9.3	9.24	8.94	9.03	9.02	9	8.89	9.41	9.31	9.23	9.18	9.05	8.96	9.41	8.49	9.15	9	8.92	8.92	8.96	9.05	8.92	8.66	9.44	9.04
3766	11.92	12.54	11.89	12.25	12.12	12.78	12.1	10.7	11.23	11.27	10.83	11.16	11.33	11.1	8.96	9.06	9.16	9.11	9.16	8.97	9.13	9.27	9.2	8.91	9.01	8.97	9.04	8.84	9.39	9.22	9.17	9.15	9.07	8.89	9.37	8.42	9.16	8.97	8.92	8.92	8.91	9.02	8.86	8.66	9.39	8.98
3764	11.94	12.41	11.97	12.33	12.15	12.6	12.18	10.71	11.24	11.28	10.79	11.16	11.32	11.12	8.93	9.08	9.11	9.11	9.2	9	9.11	9.23	9.19	8.95	9.03	8.98	9.04	8.85	9.35	9.18	9.16	9.13	9.06	8.91	9.38	8.42	9.21	8.99	8.98	8.94	8.92	9.02	8.81	8.66	9.41	8.98
3762	12.11	12.51	12	12.37	12.14	12.74	12.23	10.77	11.22	11.31	10.81	11.21	11.4	11.12	8.92	9.11	9.05	9.11	9.29	9.01	9.1	9.21	9.21	9.01	9.02	9.01	9.03	8.87	9.33	9.17	9.15	9.14	9.04	8.99	9.4	8.42	9.22	9.06	9.04	9	8.94	9.02	8.79	8.68	9.45	8.97
3760	12.16	12.53	12.13	12.51	12.22	12.82	12.35	10.79	11.23	11.35	10.79	11.22	11.42	11.16	8.89	9.15	9.03	9.1	9.38	9.03	9.13	9.19	9.21	9.1	9.01	9.07	9.06	8.93	9.27	9.15	9.11	9.13	9	9.01	9.37	8.41	9.21	9.05	9.17	9.07	8.93	8.96	8.77	8.73	9.42	8.93
3758	12.32	12.4	12.05	12.38	12.1	12.74	12.22	10.76	11.15	11.23	10.76	11.25	11.35	11.1	8.87	9.09	9.01	9.07	9.38	9.06	9.18	9.19	9.15	9.13	8.99	9.11	9.14	8.95	9.19	9.11	9.05	9.12	8.94	8.93	9.31	8.43	9.21	8.97	9.24	9.12	8.9	8.93	8.79	8.73	9.33	8.91
3756	12.61	12.42	12.04	12.32	12.02	12.79	12.1	10.77	11.09	11.17	10.81	11.37	11.38	11.06	8.88	9.02	8.99	9.06	9.42	9.11	9.24	9.17	9.11	9.15	9.03	9.15	9.24	8.98	9.16	9.07	8.99	9.15	8.92	8.92	9.33	8.47	9.25	8.99	9.25	9.21	8.93	9	8.82	8.71	9.32	8.94
3754	13.1	12.71	12.11	12.43	12.07	13.1	12.12	10.86	11.09	11.22	10.9	11.57	11.58	11.08	8.94	8.96	9.01	9.13	9.55	9.18	9.33	9.15	9.15	9.19	9.11	9.19	9.36	9.07	9.18	9.06	8.92	9.23	8.93	8.97	9.36	8.48	9.35	9.13	9.34	9.33	8.97	9.04	8.84	8.74	9.35	8.97
3752	13.26	12.94	12.13	12.48	12.1	13.4	12.1	10.87	11.04	11.28	10.98	11.61	11.74	11.1	8.91	8.81	8.95	9.2	9.53	9.2	9.41	9.1	9.13	9.2	9.13	9.18	9.43	9.04	9.15	8.94	8.78	9.14	8.91	8.98	9.14	8.38	9.32	9.13	9.38	9.32	8.92	8.94	8.81	8.78	9.24	8.89
3750	13.03	12.73	11.87	12.04	11.78	13.12	11.73	10.74	10.75	11.06	10.94	11.48	11.57	10.88	8.71	8.71	8.91	9.15	9.41	9.16	9.43	9.01	9.09	9.19	9.15	9.25	9.41	9.03	9.1	8.86	8.7	8.94	8.97	8.9	9.04	8.24	9.24	8.95	9.29	9.26	8.9	8.84	8.8	8.88	9.22	8.81
3748	13.23	12.82	11.8	11.81	11.68	13.13	11.59	10.7	10.59	10.91	10.94	11.52	11.6	10.76	8.65	8.76	8.95	9.11	9.36	9.19	9.42	8.95	9.08	9.23	9.22	9.34	9.39	9.1	9.06	8.95	8.7	8.96	9.01	8.8	9.16	8.18	9.22	8.87	9.26	9.22	8.93	8.8	8.77	8.93	9.23	8.81
3746	12.68	12.84	11.52	11.48	11.43	13.11	11.35	10.61	10.52	10.75	10.87	11.4	11.47	10.62	8.71	8.77	8.91	9.01	9.16	9.13	9.25	8.91	9.03	9.18	9.12	9.29	9.33	9.08	9.02	8.97	8.68	9	9.05	8.71	9.09	8.06	9.07	8.71	9.14	9.07	8.88	8.7	8.73	8.86	9.14	8.74
3744	12.36	12.47	11.7	11.72	11.71	12.73	11.59	10.58	10.76	10.86	10.82	11.23	11.3	10.75	8.82	8.82	8.95	9.12	9.11	9.21	9.25	8.91	9.01	9.25	9.11	9.31	9.34	9.12	9	8.97	8.7	9.01	9.04	8.71	9.1	8.09	9.1	8.72	9.15	9.17	8.9	8.77	8.76	8.87	9.13	8.75
3742	12.67	12.56	11.82	11.81	11.85	12.87	11.77	10.68	10.84	10.92	10.94	11.23	11.39	10.77	8.78	8.84	8.9	9.13	9.11	9.27	9.28	8.89	8.94	9.24	9.12	9.3	9.3	9.09	8.96	8.86	8.67	9.02	8.96	8.74	9.11	8.12	9.12	8.76	9.17	9.2	8.85	8.81	8.74	8.85	9.1	8.71
3740	12.33	12.42	11.95	11.95	11.93	12.69	11.88	10.67	10.89	11	10.92	11.08	11.24	10.81	8.76	8.83	8.89	9.09	9.11	9.36	9.29	8.93	8.87	9.25	9.08	9.33	9.28	9.09	8.89	8.76	8.65	9.02	8.96	8.82	9.07	8.15	9.12	8.78	9.26	9.27	8.84	8.78	8.77	8.86	9.06	8.73
3738	12.81	12.41	12.22	12.22	12.21	12.77	12.09	10.77	10.98	11.16	11	11.16	11.31	10.94	8.84	8.82	9.02	9.14	9.2	9.47	9.41	9.04	8.9	9.42	9.23	9.46	9.3	9.21	8.85	8.76	8.66	9.05	8.99	8.91	9.07	8.23	9.17	8.84	9.44	9.4	8.97	8.77	8.81	9.02	9.05	8.73
3736	12.8	12.51	12.22	12.2	12.25	12.93	12.02	10.77	10.88	11.13	11	11.09	11.3	10.92	8.89	8.77	9.03	9.07	9.2	9.41	9.44	9.01	8.96	9.4	9.22	9.44	9.24	9.2	8.8	8.72	8.65	9.1	8.96	8.92	9.03	8.18	9.14	8.82	9.42	9.42	8.99	8.71	8.8	9.13	9.03	8.75
3734	12.56	12.29	11.7	11.68	11.72	12.68	11.56	10.68	10.63	10.82	10.89	10.93	11.16	10.63	8.82	8.76	8.91	9.12	9.12	9.4	9.32	8.87	8.99	9.31	9.07	9.4	9.24	9.15	8.86	8.8	8.7	9.09	8.99	8.95	9.05	8.22	9.1	8.8	9.44	9.46	8.89	8.79	8.96	9.07	9.06	8.76
3732	12.17	12.06	11.6	11.56	11.58	12.4	11.46	10.65	10.75	10.78	10.84	10.8	11.09	10.56	8.76	8.76	8.86	9.12	9.04	9.34	9.21	8.88	9.03	9.25	9.07	9.38	9.22	9.14	8.85	8.82	8.72	9.04	9.03	8.88	9	8.2	9.02	8.75	9.37	9.44	8.88	8.89	9.02	9.04	9.03	8.75
3730	11.95	11.97	11.76	11.72	11.76	12.29	11.63	10.65	10.96	10.91	10.86	10.74	11.12	10.66	8.75	8.76	8.87	9.05	9.01	9.3	9.16	8.91	9.07	9.23	9.11	9.4	9.17	9.14	8.79	8.84	8.71	9	8.97	8.78	8.96	8.17	8.98	8.7	9.31	9.37	8.88	8.91	8.97	9.06	8.98	8.75
3728	11.73	11.95	11.8	11.78	11.82	12.3	11.73	10.63	11.06	10.98	10.87	10.7	11.09	10.75	8.8	8.79	8.85	8.98	8.99	9.34	9.13	8.94	9.1	9.19	9.13	9.41	9.16	9.14	8.73	8.83	8.65	9.01	8.91	8.74	8.92	8.15	8.95	8.65	9.29	9.31	8.88	8.88	8.97	9.05	8.95	8.74
3726	11.73	11.84	11.86	11.81	11.85	12.23	11.82	10.65	11.07	11	10.84	10.7	11.05	10.83	8.85	8.82	8.88	8.97	8.92	9.39	9.12	8.95	9.12	9.19	9.17	9.41	9.11	9.14	8.68	8.81	8.63	8.97	8.91	8.73	8.86	8.17	8.9	8.6	9.31	9.29	8.88	8.9	9.02	9.08	8.95	8.74
3724	11.83	11.76	11.69	11.57	11.65	12.16	11.64	10.67	10.95	10.9	10.79	10.72	10.99	10.72	8.82	8.8	8.88	8.97	8.86	9.31	9.09	8.95	9.08	9.19	9.17	9.36	9.05	9.07	8.67	8.76	8.64	8.96	8.93	8.75	8.78	8.16	8.88	8.59	9.31	9.29	8.84	8.88	9.09	9.12	8.92	8.69
3722	11.62	11.64	11.52	11.4	11.51	11.96	11.44	10.61	10.88	10.83	10.7	10.69	10.9	10.67	8.79	8.82	8.87	8.96	8.85	9.27	9.01	8.99	9.04	9.16	9.15	9.29	9.04	9.04	8.65	8.75	8.65	8.97	8.93	8.8	8.73	8.16	8.84	8.58	9.26	9.29	8.82	8.83	9.15	9.13	8.86	8.73
3720	11.4	11.54	11.39	11.31	11.44	11.76	11.33	10.55	10.83	10.8	10.63	10.67	10.87	10.64	8.75	8.84	8.87	8.93	8.84	9.22	8.94	9	9.05	9.1	9.08	9.23	9.02	9.01	8.62	8.75	8.64	8.96	8.91	8.79	8.71	8.14	8.78	8.56	9.18	9.27	8.81	8.81	9.19	9.09	8.83	8.8
3718	11.25	11.52	11.35	11.3	11.41	11.62	11.28	10.51	10.78	10.8	10.57	10.65	10.84	10.64	8.71	8.8	8.86	8.9	8.84	9.13	8.94	8.98	9.07	9.04	9.06	9.2	9.01	8.98	8.58	8.73	8.61	8.96	8.93	8.75	8.68	8.08	8.73	8.54	9.13	9.23	8.78	8.79	9.26	9.07	8.85	8.82
3716	11.43	11.54	11.34	11.28	11.39	11.61	11.2	10.5	10.74	10.79	10.53	10.73	10.85	10.62	8.68	8.77	8.87	8.91	8.85	9.08	8.98	8.98	9.12	9.04	9.11	9.18	9.04	8.97	8.58	8.75	8.59	8.94	8.91	8.76	8.66	8.02	8.72	8.52	9.16	9.26	8.78	8.76	9.34	9.14	8.89	8.8
3714	11.67	11.64	11.18	11.15	11.29	11.77	11.05	10.5	10.66	10.72	10.52	10.82	10.88	10.53	8.68	8.79	8.88	8.9	8.84	9.08	9.01	9.01	9.18	9.06	9.13	9.14	9.03	8.94	8.65	8.7	8.59	8.91	8.89	8.79	8.66	8.03	8.71	8.5	9.16	9.34	8.76	8.73	9.41	9.25	8.92	8.73
3712	11.51	11.65	11.02	11.06	11.2	11.78	10.93	10.45	10.53	10.64	10.5	10.77	10.82	10.44	8.66	8.84	8.87	8.82	8.82	8.99	8.95	9.09	9.13	8.96	9.03	9.06	8.92	8.91	8.66	8.67	8.61	8.87	8.99	8.77	8.68	8.06	8.67	8.49	9.01	9.23	8.67	8.69	9.48	9.22	8.91	8.75
3710	11.36	11.59	10.84	10.97	11.01	11.65	10.78	10.41	10.43	10.52	10.47	10.71	10.75	10.36	8.66	8.81	8.85	8.81	8.98	8.9	8.9	9.14	9.14	8.89	8.95	9.03	8.88	8.91	8.65	8.72	8.63	8.92	9.01	8.78	8.7	8.07	8.7	8.63	9.03	9.2	8.72	8.73	9.55	9.22	8.92	8.85
3708	11.1	11.48	10.78	11	10.94	11.51	10.76	10.37	10.45	10.46	10.43	10.6	10.66	10.34	8.65	8.8	8.77	8.74	9	8.86	8.84	9.11	9.15	8.81	8.89	8.95	8.78	8.82	8.66	8.72	8.64	8.99	8.99	8.79	8.68	8.08	8.7	8.68	9.01	9.17	8.77	8.78	9.53	9.19	8.9	8.86
3706	10.87	11.32	10.72	11	10.9	11.27	10.77	10.29	10.45	10.45	10.38	10.49	10.54	10.33	8.61	8.78	8.69	8.66	8.95	8.83	8.79	9.12	9.11	8.71	8.83	8.89	8.68	8.75	8.66	8.73	8.66	9.01	9.02	8.79	8.68	8.11	8.69	8.67	8.98	9.11	8.77	8.82	9.52	9.17	8.88	8.84
3704	10.8	11.23	10.55	10.87	10.79	11.13	10.68	10.24	10.4	10.39	10.34	10.42	10.44	10.28	8.55	8.76	8.65	8.61	8.94	8.8	8.75	9.16	9.08	8.65	8.77	8.86	8.63	8.73	8.64	8.72	8.67	8.99	9	8.78	8.71	8.14	8.73	8.67	8.94	9.09	8.75	8.84	9.55	9.17	8.9	8.81
3702	10.69	11.17	10.47	10.85	10.68	11.03	10.61	10.25	10.33	10.32	10.29	10.34	10.38	10.24	8.52	8.79	8.64	8.56	8.94	8.75	8.7	9.14	9.06	8.64	8.72	8.78	8.57	8.69	8.64	8.69	8.68	8.99	8.98	8.75	8.73	8.15	8.76	8.69	8.88	9.03	8.69	8.85	9.55	9.14	8.89	8.84
3700	10.78	11.18	10.5	10.92	10.64	11.01	10.59	10.3	10.29	10.29	10.28	10.34	10.4	10.2	8.49	8.81	8.63	8.59	8.95	8.75	8.71	9.09	9.03	8.62	8.71	8.76	8.54	8.65	8.7	8.72	8.73	8.99	8.98	8.78	8.74	8.17	8.8	8.74	8.91	9.01	8.68	8.82	9.6	9.15	8.85	8.88
3698	10.62	11.16	10.45	10.86	10.56	10.95	10.55	10.28	10.26	10.24	10.24	10.28	10.31	10.13	8.46	8.74	8.54	8.56	8.91	8.72	8.7	9.09	8.97	8.54	8.66	8.72	8.53	8.6	8.71	8.75	8.73	8.92	8.99	8.81	8.73	8.16	8.82	8.76	8.86	8.97	8.63	8.77	9.62	9.1	8.8	8.87
3696	10.57	11.05	10.47	10.83	10.54	10.79	10.55	10.24	10.23	10.21	10.19	10.23	10.22	10.12	8.46	8.68	8.51	8.55	8.92	8.71	8.74	9.12	8.94	8.52	8.64	8.71	8.52	8.58	8.69	8.8	8.74	8.88	9.01	8.82	8.76	8.2	8.81	8.78	8.82	8.97	8.62	8.76	9.63	9.11	8.8	8.87
3694	10.87	10.99	10.42	10.75	10.43	10.76	10.45	10.25	10.14	10.19	10.19	10.27	10.21	10.09	8.47	8.65	8.52	8.63	8.96	8.71	8.82	9.12	8.92	8.51	8.64	8.74	8.55	8.57	8.69	8.77	8.75	8.89	8.99	8.82	8.81	8.24	8.81	8.82	8.82	9.06	8.63	8.77	9.69	9.2	8.83	8.85
3692	11.16	10.96	10.28	10.57	10.28	10.8	10.28	10.23	10	10.15	10.19	10.32	10.22	9.99	8.48	8.6	8.53	8.78	9.01	8.71	8.86	9.07	8.88	8.52	8.57	8.81	8.62	8.53	8.68	8.67	8.69	8.88	8.93	8.81	8.86	8.2	8.88	8.85	8.87	9.12	8.64	8.79	9.7	9.19	8.85	8.84
3690	11.07	10.98	10.1	10.33	10.11	10.91	10.15	10.16	9.85	10.06	10.19	10.35	10.26	9.87	8.5	8.53	8.55	8.76	8.98	8.68	8.83	8.98	8.9	8.51	8.51	8.83	8.69	8.52	8.74	8.66	8.66	8.87	8.94	8.75	8.88	8.07	8.93	8.87	8.82	8.98	8.6	8.77	9.65	9.05	8.79	8.81
3688	11.1	11.13	10.25	10.5	10.21	11.03	10.29	10.16	9.94	10.17	10.22	10.4	10.38	9.99	8.47	8.56	8.62	8.71	8.97	8.72	8.89	9	8.94	8.58	8.59	8.84	8.73	8.64	8.8	8.74	8.74	8.89	9.03	8.72	8.91	8.13	8.91	8.94	8.82	8.96	8.62	8.73	9.69	9.13	8.77	8.85
3686	10.88	10.57	10.4	10.62	10.3	11.03	10.41	10.15	10.03	10.24	10.24	10.3	10.38	10.08	8.44	8.56	8.57	8.62	8.81	8.65	8.83	8.94	8.84	8.54	8.56	8.72	8.67	8.58	8.79	8.71	8.74	8.88	8.99	8.62	8.84	8.14	8.82	8.89	8.68	8.84	8.55	8.67	9.62	9.09	8.71	8.82
3684	10.48	10.62	10.34	10.52	10.26	10.67	10.38	10.03	10.01	10.22	10.14	10.12	10.18	10.06	8.45	8.53	8.55	8.61	8.7	8.64	8.77	8.88	8.72	8.48	8.48	8.64	8.63	8.48	8.77	8.66	8.73	8.83	8.93	8.58	8.79	8.1	8.77	8.83	8.61	8.77	8.5	8.64	9.56	8.99	8.69	8.82
3682	10.58	10.6	10.37	10.5	10.23	10.39	10.32	9.98	9.97	10.23	10.1	10.11	10.09	10.03	8.47	8.5	8.59	8.71	8.7	8.73	8.79	8.83	8.68	8.51	8.44	8.66	8.64	8.51	8.78	8.63	8.74	8.78	8.91	8.62	8.82	8.06	8.77	8.82	8.68	8.77	8.52	8.66	9.53	8.98	8.71	8.84
3680	10.92	10.56	10.38	10.5	10.22	10.37	10.18	10.01	9.88	10.21	10.08	10.17	10.1	9.99	8.48	8.5	8.59	8.84	8.73	8.84	8.87	8.77	8.66	8.55	8.49	8.72	8.7	8.64	8.78	8.57	8.71	8.73	8.87	8.66	8.84	8.03	8.78	8.81	8.74	8.83	8.55	8.69	9.52	9.03	8.72	8.85
3678	11.37	10.52	10.42	10.47	9.99	10.36	9.86	10.03	9.66	9.98	10.03	10.28	10.09	9.81	8.48	8.48	8.54	8.94	8.74	8.88	8.95	8.71	8.62	8.56	8.58	8.74	8.78	8.67	8.71	8.49	8.65	8.67	8.74	8.69	8.8	7.94	8.75	8.78	8.73	8.92	8.56	8.71	9.54	9.05	8.75	8.85
3676	11.05	10.42	10.36	10.28	9.93	10.26	9.79	10	9.62	9.89	9.96	10.28	10.04	9.79	8.58	8.52	8.53	8.87	8.66	8.83	8.92	8.66	8.59	8.55	8.56	8.67	8.93	8.55	8.69	8.45	8.63	8.64	8.71	8.6	8.66	7.83	8.67	8.74	8.67	8.87	8.55	8.64	9.49	8.88	8.68	8.8
3674	11.64	10.36	10.3	10.16	10.22	10.15	10.07	10.08	9.74	10.08	10.11	10.44	10.38	10	8.69	8.61	8.57	9.01	8.78	8.95	9.04	8.66	8.71	8.72	8.63	8.82	9.05	8.68	8.79	8.55	8.72	8.68	8.8	8.59	8.76	7.98	8.8	8.87	8.8	8.97	8.63	8.64	9.55	8.96	8.69	8.79
3672	11.45	10.33	10.31	10.11	10	10.17	9.86	9.98	9.65	9.97	10.12	10.36	10.34	9.89	8.67	8.54	8.59	8.95	8.68	8.88	8.92	8.6	8.7	8.66	8.58	8.79	8.95	8.64	8.83	8.48	8.66	8.64	8.77	8.49	8.71	7.9	8.75	8.86	8.63	8.87	8.52	8.58	9.51	8.89	8.66	8.63
3670	10.79	10.24	10.28	10.02	10.05	10.17	9.92	9.89	9.76	9.99	10.01	10.19	10.17	9.89	8.69	8.54	8.72	8.9	8.63	8.88	8.83	8.56	8.67	8.72	8.66	8.83	8.92	8.64	8.85	8.51	8.64	8.62	8.77	8.39	8.65	7.87	8.7	8.76	8.63	8.74	8.56	8.56	9.37	8.79	8.6	8.64
3668	10.94	10.21	10.3	10	10.28	10.14	10.2	9.99	9.95	10.09	10.05	10.25	9.83	10.03	8.69	8.62	8.8	8.88	8.66	8.9	8.86	8.55	8.67	8.8	8.73	8.87	8.97	8.69	8.85	8.53	8.7	8.65	8.74	8.41	8.71	7.93	8.69	8.73	8.71	8.72	8.64	8.57	9.28	8.82	8.54	8.7
3666	10.58	10.22	10.37	10.02	10.3	10.16	10.26	9.97	10.01	10.09	9.99	10.15	9.91	10.05	8.64	8.63	8.72	8.76	8.56	8.82	8.76	8.51	8.61	8.73	8.65	8.79	8.9	8.64	8.8	8.45	8.69	8.62	8.69	8.36	8.67	7.86	8.6	8.64	8.59	8.63	8.55	8.53	9.16	8.7	8.46	8.65
3664	10.33	10.22	10.4	10.01	10.31	10.19	10.23	9.92	10	10.07	9.9	10.06	9.98	10.03	8.6	8.65	8.7	8.75	8.55	8.84	8.69	8.5	8.53	8.75	8.64	8.76	8.85	8.63	8.77	8.44	8.7	8.57	8.67	8.36	8.64	7.86	8.56	8.55	8.57	8.59	8.49	8.54	9.09	8.61	8.44	8.65
3662	10.34	10.19	10.39	9.99	10.34	10.21	10.22	9.89	9.95	10.05	9.88	10.06	9.94	10.02	8.6	8.66	8.68	8.76	8.6	8.89	8.68	8.49	8.52	8.79	8.68	8.77	8.85	8.64	8.75	8.47	8.75	8.51	8.66	8.39	8.63	7.91	8.52	8.51	8.61	8.6	8.5	8.54	9.04	8.62	8.41	8.67
3660	10.52	10.18	10.38	9.97	10.31	10.25	10.17	9.89	9.86	9.99	9.89	10.1	9.96	9.96	8.59	8.66	8.68	8.76	8.66	8.92	8.73	8.49	8.55	8.81	8.73	8.82	8.89	8.68	8.77	8.5	8.81	8.47	8.67	8.4	8.62	7.9	8.52	8.54	8.66	8.64	8.55	8.5	9.03	8.64	8.36	8.68
3658	10.56	10.2	10.35	9.97	10.16	10.29	10	9.87	9.76	9.86	9.84	10.1	9.92	9.85	8.58	8.67	8.68	8.72	8.66	8.93	8.72	8.47	8.56	8.81	8.76	8.83	8.9	8.71	8.81	8.51	8.86	8.43	8.66	8.38	8.6	7.83	8.52	8.51	8.67	8.62	8.6	8.46	9	8.57	8.33	8.66
3656	10.56	10.19	10.28	9.96	10.29	10.33	10.06	9.89	9.81	9.9	9.85	10.1	9.95	9.9	8.6	8.73	8.72	8.75	8.68	8.97	8.75	8.49	8.56	8.84	8.82	8.88	8.93	8.74	8.81	8.55	8.88	8.43	8.62	8.38	8.64	7.8	8.52	8.45	8.73	8.63	8.68	8.52	8.96	8.53	8.39	8.66
3654	11.01	10.19	10.29	9.97	10.36	10.66	10.02	9.92	9.73	9.9	9.95	10.24	10.09	9.88	8.59	8.71	8.75	8.84	8.77	8.99	8.83	8.49	8.55	8.87	8.85	8.96	8.98	8.77	8.78	8.52	8.82	8.43	8.58	8.4	8.64	7.83	8.54	8.49	8.83	8.71	8.69	8.55	9.01	8.59	8.4	8.68
3652	11.27	10.21	10.01	9.96	10.1	10.34	9.7	9.8	9.52	9.71	9.86	10.25	9.99	9.68	8.53	8.65	8.73	8.93	8.9	8.99	8.94	8.36	8.49	8.87	8.84	8.96	9	8.8	8.81	8.44	8.71	8.38	8.52	8.43	8.59	7.84	8.53	8.53	8.9	8.78	8.67	8.51	9.05	8.65	8.4	8.75
3650	11.22	10.16	9.96	9.88	9.99	10.3	9.66	9.72	9.51	9.63	9.82	10.13	9.92	9.63	8.42	8.63	8.61	8.8	8.95	8.92	8.87	8.22	8.5	8.83	8.87	8.79	8.95	8.79	8.88	8.48	8.69	8.37	8.42	8.38	8.55	7.73	8.48	8.44	8.82	8.63	8.65	8.48	8.86	8.62	8.41	8.81
3648	11.31	10.1	10.08	9.81	10.14	10.2	9.88	9.87	9.67	9.76	9.98	10.27	10.16	9.77	8.47	8.7	8.61	8.76	9.02	8.94	8.86	8.55	8.78	8.9	8.97	8.86	8.95	8.82	8.94	8.61	8.84	8.46	8.49	8.49	8.67	7.82	8.6	8.52	8.94	8.76	8.75	8.58	8.89	8.65	8.51	8.75
3646	11.08	10.12	10.19	9.86	10.31	10.23	10.06	9.91	9.8	9.9	10.04	10.29	10.24	9.86	8.49	8.73	8.58	8.69	8.95	8.92	8.82	8.65	8.82	8.91	8.96	8.88	8.88	8.79	8.93	8.6	8.9	8.47	8.52	8.46	8.71	7.89	8.56	8.5	8.9	8.73	8.75	8.61	8.87	8.6	8.49	8.68
3644	10.54	10.18	10.05	9.95	10.27	10.26	10.07	9.83	9.81	9.91	9.96	10.11	10.02	9.83	8.46	8.69	8.5	8.56	8.85	8.86	8.69	8.6	8.74	8.81	8.88	8.8	8.8	8.7	8.91	8.57	8.91	8.42	8.53	8.38	8.68	7.85	8.46	8.39	8.78	8.58	8.7	8.57	8.77	8.49	8.44	8.67
3642	10.22	10.27	10.01	9.99	10.21	10.27	10.09	9.76	9.78	9.91	9.9	9.98	9.82	9.79	8.45	8.63	8.47	8.49	8.82	8.84	8.63	8.58	8.71	8.74	8.81	8.75	8.75	8.65	8.88	8.61	8.95	8.41	8.55	8.38	8.68	7.82	8.45	8.33	8.73	8.52	8.67	8.57	8.72	8.42	8.44	8.71
3640	10.21	10.32	10	10.06	10.18	10.31	10.13	9.77	9.75	9.91	9.86	9.95	9.79	9.76	8.45	8.59	8.46	8.48	8.81	8.83	8.64	8.61	8.74	8.7	8.8	8.73	8.71	8.62	8.86	8.67	9.02	8.42	8.53	8.39	8.69	7.83	8.47	8.32	8.72	8.52	8.65	8.58	8.7	8.4	8.47	8.74
3638	10.26	10.33	9.98	10.14	10.18	10.34	10.13	9.81	9.76	9.9	9.84	9.94	9.81	9.73	8.4	8.57	8.48	8.48	8.79	8.79	8.65	8.65	8.77	8.7	8.83	8.73	8.67	8.62	8.87	8.71	9.03	8.44	8.51	8.39	8.7	7.85	8.47	8.33	8.73	8.53	8.67	8.58	8.69	8.39	8.53	8.74
3636	10.31	10.34	9.95	10.17	10.15	10.33	10.07	9.82	9.77	9.87	9.84	9.94	9.82	9.72	8.35	8.56	8.48	8.5	8.78	8.74	8.64	8.65	8.78	8.71	8.83	8.71	8.63	8.62	8.89	8.74	9.02	8.48	8.48	8.44	8.71	7.89	8.48	8.37	8.75	8.57	8.7	8.56	8.69	8.4	8.55	8.7
3634	10.42	10.41	9.92	10.19	10.1	10.32	10.05	9.79	9.8	9.86	9.84	9.95	9.81	9.74	8.35	8.57	8.48	8.55	8.81	8.73	8.68	8.68	8.79	8.7	8.81	8.69	8.58	8.62	8.94	8.81	9.06	8.5	8.46	8.51	8.76	7.96	8.53	8.43	8.81	8.64	8.75	8.59	8.69	8.41	8.58	8.67
3632	10.81	10.42	9.89	10.24	10.09	10.34	9.86	9.77	9.67	9.75	9.87	10.02	9.84	9.6	8.35	8.56	8.45	8.61	8.85	8.76	8.73	8.73	8.8	8.68	8.79	8.69	8.54	8.62	8.99	8.82	9.09	8.49	8.45	8.55	8.79	8.02	8.59	8.43	8.9	8.76	8.78	8.62	8.68	8.4	8.61	8.62
3630	10.66	10.42	9.82	10.2	9.99	10.33	9.69	9.8	9.54	9.63	9.86	9.94	9.78	9.49	8.32	8.47	8.38	8.54	8.75	8.66	8.69	8.74	8.8	8.63	8.7	8.6	8.46	8.56	8.96	8.85	9.01	8.49	8.48	8.52	8.78	8	8.62	8.35	8.8	8.71	8.73	8.6	8.59	8.35	8.65	8.53
3628	10.71	10.31	9.77	10.16	9.87	10.29	10	9.82	9.75	9.82	9.94	9.96	9.95	9.73	8.43	8.52	8.49	8.63	8.74	8.66	8.73	8.77	8.86	8.66	8.72	8.66	8.48	8.58	8.95	8.99	9	8.6	8.57	8.56	8.93	8.05	8.72	8.47	8.85	8.63	8.78	8.71	8.6	8.43	8.77	8.61
3626	10.71	10.26	9.77	10.24	9.91	10.27	10.17	9.81	9.87	9.91	10.04	9.97	10.08	9.85	8.45	8.5	8.48	8.61	8.69	8.58	8.7	8.77	8.88	8.59	8.67	8.65	8.47	8.54	8.91	8.93	8.95	8.64	8.57	8.53	8.91	7.99	8.68	8.52	8.84	8.64	8.74	8.71	8.59	8.41	8.71	8.64
3624	10.33	10.25	9.82	10.3	9.95	10.26	10.16	9.79	9.84	9.9	9.96	9.86	9.89	9.84	8.44	8.43	8.45	8.59	8.59	8.52	8.65	8.78	8.87	8.51	8.6	8.62	8.44	8.52	8.87	8.9	8.93	8.6	8.55	8.51	8.87	7.98	8.64	8.49	8.83	8.69	8.7	8.69	8.59	8.38	8.68	8.69
3622	10.48	10.25	9.91	10.32	9.96	10.26	10.05	9.78	9.73	9.84	9.88	9.9	9.8	9.77	8.43	8.41	8.47	8.66	8.58	8.52	8.68	8.8	8.85	8.48	8.59	8.61	8.43	8.55	8.88	8.9	8.96	8.54	8.48	8.53	8.91	8.04	8.63	8.47	8.9	8.73	8.69	8.7	8.65	8.44	8.75	8.72
3620	10.52	10.26	9.81	10.26	9.93	10.23	10	9.77	9.68	9.82	9.82	9.95	9.77	9.74	8.45	8.5	8.49	8.69	8.59	8.5	8.71	8.8	8.75	8.47	8.58	8.57	8.44	8.48	8.9	8.87	8.96	8.55	8.48	8.52	8.93	8.1	8.63	8.44	8.91	8.69	8.62	8.68	8.66	8.49	8.84	8.71
3618	10.76	10.23	9.93	10.2	9.86	10.15	10.14	9.86	9.72	9.91	9.9	10.05	9.73	9.83	8.51	8.57	8.58	8.8	8.67	8.54	8.74	8.82	8.75	8.53	8.64	8.6	8.5	8.49	8.91	8.93	8.96	8.63	8.57	8.55	8.94	8.14	8.72	8.49	8.98	8.72	8.68	8.66	8.68	8.53	8.89	8.75
3616	10.82	10.19	9.93	10.18	9.85	10.09	10.12	9.87	9.66	9.87	9.95	10.1	9.72	9.82	8.57	8.48	8.62	8.87	8.66	8.55	8.69	8.79	8.8	8.54	8.6	8.53	8.49	8.49	8.87	8.93	8.92	8.63	8.58	8.56	8.89	8.09	8.72	8.49	8.95	8.73	8.71	8.61	8.68	8.48	8.85	8.73
3614	10.58	10.15	9.91	10.16	9.86	10.04	10.03	9.84	9.64	9.76	9.85	10.03	9.71	9.78	8.61	8.42	8.64	8.88	8.6	8.52	8.65	8.76	8.77	8.55	8.49	8.49	8.49	8.46	8.84	8.9	8.91	8.64	8.55	8.59	8.86	7.98	8.73	8.44	8.9	8.73	8.68	8.61	8.65	8.44	8.83	8.67
3612	10.69	10.1	10	10.18	9.88	10	10.04	9.82	9.68	9.73	9.8	10.02	9.73	9.79	8.6	8.49	8.66	8.86	8.63	8.51	8.7	8.77	8.73	8.57	8.52	8.57	8.51	8.48	8.84	8.91	8.9	8.71	8.53	8.56	8.9	7.97	8.77	8.46	8.91	8.75	8.69	8.65	8.65	8.52	8.9	8.67
3610	10.67	10.32	10.02	10.06	9.78	9.99	10.02	9.77	9.7	9.7	9.83	10	9.76	9.8	8.55	8.57	8.61	8.76	8.6	8.48	8.68	8.71	8.71	8.52	8.52	8.55	8.46	8.48	8.8	8.87	8.84	8.75	8.61	8.51	8.88	8	8.75	8.45	8.85	8.69	8.67	8.64	8.63	8.58	8.98	8.65
3608	10.42	10.3	10.04	10.16	9.87	10	10.11	9.75	9.73	9.75	9.87	9.93	9.87	9.85	8.52	8.66	8.59	8.69	8.59	8.48	8.6	8.63	8.64	8.52	8.5	8.52	8.44	8.46	8.79	8.88	8.77	8.74	8.72	8.49	8.86	8.01	8.78	8.41	8.75	8.65	8.65	8.66	8.66	8.55	9.02	8.61
3606	10.44	10.34	10.17	10.25	9.98	10.34	10.21	9.81	9.76	9.83	9.9	9.93	9.9	9.85	8.55	8.68	8.66	8.7	8.63	8.51	8.63	8.64	8.61	8.52	8.53	8.56	8.46	8.46	8.8	8.93	8.77	8.74	8.71	8.51	8.9	8.03	8.81	8.45	8.74	8.69	8.67	8.69	8.7	8.54	9.02	8.62
3604	10.4	10.28	10.18	10.2	10	10.22	10.21	9.83	9.74	9.84	9.84	9.91	9.81	9.8	8.55	8.63	8.67	8.66	8.67	8.52	8.68	8.65	8.58	8.48	8.5	8.57	8.44	8.44	8.78	8.94	8.79	8.72	8.67	8.54	8.93	8.03	8.79	8.49	8.76	8.74	8.64	8.66	8.72	8.54	9.02	8.61
3602	10.36	10.19	10.18	10.13	10	10.09	10.19	9.84	9.68	9.77	9.77	9.86	9.71	9.77	8.52	8.59	8.61	8.6	8.71	8.57	8.68	8.67	8.53	8.51	8.45	8.59	8.45	8.45	8.73	8.91	8.76	8.72	8.65	8.57	8.92	8.04	8.82	8.52	8.8	8.76	8.59	8.63	8.72	8.58	9.01	8.57
3600	10.44	10.18	10.24	10.1	10.04	10.07	10.21	9.87	9.69	9.76	9.8	9.85	9.73	9.76	8.52	8.61	8.56	8.61	8.76	8.62	8.66	8.65	8.51	8.57	8.44	8.62	8.49	8.48	8.7	8.92	8.71	8.76	8.61	8.57	8.88	8.05	8.86	8.53	8.81	8.75	8.55	8.66	8.72	8.63	8.98	8.56
3598	10.59	10.18	10.27	10.06	10.03	10.11	10.18	9.89	9.7	9.78	9.82	9.89	9.76	9.72	8.48	8.65	8.57	8.63	8.81	8.61	8.71	8.58	8.52	8.58	8.48	8.64	8.52	8.5	8.65	8.92	8.64	8.78	8.57	8.55	8.87	8.07	8.86	8.53	8.78	8.77	8.55	8.67	8.73	8.66	8.99	8.58
3596	10.53	10.15	10.25	10.04	10.01	10.1	10.12	9.83	9.64	9.76	9.77	9.89	9.7	9.69	8.42	8.67	8.58	8.57	8.79	8.61	8.74	8.53	8.49	8.57	8.47	8.63	8.53	8.47	8.61	8.87	8.57	8.76	8.62	8.51	8.87	8.07	8.87	8.52	8.75	8.79	8.55	8.64	8.76	8.68	9.02	8.57
3594	10.44	10.08	10.29	10.1	10.07	10.1	10.15	9.78	9.6	9.77	9.78	9.86	9.72	9.71	8.4	8.7	8.55	8.54	8.76	8.63	8.71	8.53	8.46	8.59	8.45	8.63	8.56	8.41	8.61	8.84	8.53	8.74	8.67	8.5	8.86	8.05	8.87	8.49	8.77	8.82	8.55	8.59	8.79	8.7	9.04	8.59
3592	10.59	10.13	10.32	10.09	10.08	10.08	10.19	9.81	9.58	9.78	9.84	9.88	9.77	9.74	8.38	8.72	8.51	8.56	8.76	8.63	8.68	8.5	8.48	8.62	8.46	8.64	8.58	8.42	8.58	8.86	8.53	8.75	8.63	8.5	8.87	8.03	8.83	8.48	8.78	8.85	8.54	8.59	8.8	8.71	9.03	8.59
3590	10.71	10.18	10.23	9.92	9.96	10.09	10.11	9.81	9.5	9.68	9.83	9.85	9.68	9.69	8.34	8.72	8.47	8.55	8.77	8.62	8.63	8.43	8.47	8.62	8.46	8.64	8.54	8.46	8.51	8.87	8.48	8.76	8.59	8.53	8.87	8	8.77	8.45	8.77	8.85	8.5	8.59	8.79	8.73	9.01	8.54
3588	10.56	10.21	10.22	9.88	9.98	10.07	10.06	9.76	9.5	9.66	9.8	9.8	9.61	9.67	8.29	8.7	8.45	8.49	8.76	8.69	8.61	8.4	8.38	8.57	8.49	8.64	8.53	8.46	8.44	8.84	8.43	8.74	8.61	8.55	8.83	7.9	8.73	8.34	8.77	8.84	8.48	8.55	8.77	8.77	8.93	8.48
3586	10.61	10.24	10.32	9.98	10.12	10.05	10.1	9.81	9.6	9.79	9.86	9.9	9.76	9.72	8.3	8.65	8.47	8.53	8.8	8.79	8.68	8.43	8.36	8.6	8.59	8.69	8.62	8.5	8.46	8.78	8.46	8.74	8.62	8.53	8.81	7.88	8.78	8.36	8.78	8.82	8.52	8.56	8.81	8.86	8.94	8.47
3584	10.48	10.27	10.34	9.99	10.15	10.07	10.09	9.82	9.62	9.84	9.88	9.88	9.81	9.73	8.33	8.57	8.44	8.47	8.76	8.73	8.66	8.45	8.37	8.57	8.59	8.67	8.63	8.5	8.45	8.7	8.42	8.74	8.61	8.46	8.73	7.87	8.73	8.38	8.66	8.74	8.49	8.52	8.85	8.83	8.94	8.46
3582	10.27	10.29	10.32	9.95	10.15	10.11	10.06	9.8	9.6	9.82	9.8	9.79	9.73	9.73	8.35	8.54	8.41	8.41	8.74	8.68	8.63	8.46	8.39	8.55	8.58	8.65	8.6	8.5	8.41	8.65	8.36	8.73	8.61	8.41	8.67	7.83	8.66	8.36	8.57	8.74	8.47	8.46	8.91	8.8	8.92	8.42
3580	10.25	10.28	10.29	9.94	10.17	10.16	10.09	9.83	9.59	9.8	9.75	9.78	9.7	9.74	8.36	8.54	8.4	8.42	8.73	8.7	8.64	8.48	8.43	8.57	8.6	8.65	8.59	8.5	8.41	8.65	8.34	8.72	8.61	8.38	8.63	7.8	8.62	8.32	8.56	8.78	8.47	8.44	8.92	8.85	8.91	8.42
3578	10.24	10.29	10.27	9.99	10.17	10.2	10.11	9.84	9.59	9.82	9.74	9.8	9.68	9.77	8.36	8.52	8.39	8.47	8.7	8.71	8.63	8.52	8.46	8.59	8.58	8.65	8.63	8.51	8.41	8.65	8.32	8.7	8.63	8.35	8.58	7.76	8.62	8.32	8.6	8.8	8.46	8.43	8.92	8.88	8.91	8.43
3576	10.19	10.37	10.27	10.04	10.16	10.2	10.11	9.82	9.6	9.83	9.76	9.82	9.66	9.8	8.36	8.45	8.39	8.52	8.69	8.69	8.59	8.53	8.45	8.6	8.55	8.65	8.68	8.52	8.38	8.65	8.28	8.71	8.68	8.32	8.55	7.74	8.64	8.34	8.68	8.79	8.42	8.43	8.96	8.86	8.89	8.39
3574	10.19	10.42	10.27	10.05	10.16	10.19	10.1	9.81	9.62	9.84	9.75	9.84	9.67	9.84	8.32	8.42	8.41	8.55	8.67	8.71	8.56	8.51	8.42	8.6	8.57	8.62	8.7	8.53	8.36	8.64	8.25	8.73	8.71	8.35	8.53	7.75	8.63	8.34	8.7	8.77	8.37	8.43	9	8.87	8.86	8.4
3572	10.32	10.43	10.26	10.02	10.16	10.18	10.05	9.79	9.61	9.83	9.76	9.87	9.68	9.86	8.29	8.42	8.42	8.6	8.66	8.75	8.57	8.5	8.42	8.6	8.61	8.6	8.7	8.51	8.37	8.6	8.23	8.76	8.7	8.42	8.5	7.77	8.58	8.35	8.66	8.81	8.38	8.42	9.05	8.91	8.83	8.46
3570	10.55	10.43	10.2	9.9	10.12	10.17	9.96	9.76	9.53	9.77	9.74	9.9	9.64	9.82	8.29	8.43	8.38	8.66	8.67	8.76	8.63	8.47	8.42	8.61	8.65	8.61	8.7	8.44	8.38	8.48	8.22	8.76	8.65	8.47	8.49	7.81	8.53	8.35	8.65	8.9	8.44	8.39	9.07	8.95	8.84	8.43
3568	10.54	10.41	10.18	9.91	10.09	10.19	9.96	9.76	9.51	9.72	9.71	9.89	9.6	9.78	8.28	8.46	8.33	8.64	8.64	8.69	8.65	8.42	8.4	8.6	8.63	8.6	8.66	8.39	8.37	8.37	8.27	8.75	8.65	8.45	8.45	7.85	8.5	8.33	8.63	8.86	8.43	8.36	9.05	8.94	8.82	8.3
3566	10.6	10.41	10.22	10.08	10.16	10.16	10.02	9.81	9.57	9.78	9.81	9.92	9.75	9.81	8.34	8.52	8.45	8.67	8.67	8.69	8.66	8.5	8.51	8.63	8.65	8.62	8.66	8.49	8.36	8.42	8.32	8.79	8.73	8.47	8.47	7.85	8.58	8.38	8.72	8.82	8.43	8.42	9.07	8.97	8.77	8.37
3564	10.55	10.42	10.18	10.08	10.14	10.15	10.04	9.8	9.59	9.82	9.86	9.92	9.84	9.83	8.42	8.49	8.5	8.68	8.63	8.68	8.64	8.55	8.59	8.6	8.65	8.63	8.65	8.54	8.37	8.42	8.3	8.78	8.73	8.47	8.47	7.8	8.58	8.38	8.74	8.82	8.43	8.43	9.08	8.95	8.74	8.45
3562	10.23	10.4	10.13	10.03	10.06	10.15	10.01	9.71	9.59	9.82	9.79	9.86	9.76	9.82	8.42	8.43	8.5	8.6	8.54	8.62	8.59	8.55	8.57	8.54	8.61	8.58	8.61	8.47	8.35	8.39	8.31	8.76	8.74	8.42	8.41	7.74	8.52	8.32	8.65	8.81	8.41	8.41	9.07	8.88	8.69	8.43
3560	10.1	10.42	10.09	10.05	10.01	10.2	10.01	9.69	9.61	9.82	9.74	9.83	9.71	9.8	8.42	8.45	8.52	8.56	8.5	8.57	8.56	8.59	8.58	8.53	8.6	8.54	8.59	8.42	8.33	8.41	8.35	8.74	8.76	8.37	8.39	7.72	8.47	8.29	8.57	8.79	8.41	8.41	9.07	8.89	8.64	8.42
3558	10.1	10.45	10.07	10.11	10.01	10.21	10.02	9.73	9.63	9.84	9.7	9.81	9.69	9.79	8.45	8.47	8.54	8.6	8.47	8.56	8.52	8.61	8.61	8.52	8.6	8.5	8.59	8.43	8.36	8.45	8.36	8.72	8.77	8.38	8.36	7.72	8.46	8.29	8.58	8.78	8.44	8.43	9.11	8.91	8.62	8.44
3556	10.11	10.45	10.06	10.11	10	10.16	10.03	9.74	9.65	9.83	9.67	9.8	9.66	9.8	8.47	8.47	8.56	8.65	8.47	8.59	8.5	8.58	8.61	8.49	8.58	8.49	8.57	8.44	8.36	8.47	8.34	8.73	8.77	8.38	8.35	7.72	8.47	8.3	8.62	8.78	8.42	8.4	9.15	8.94	8.62	8.46
3554	10.11	10.4	10.01	10.06	9.96	10.13	10.04	9.72	9.61	9.77	9.69	9.78	9.61	9.79	8.45	8.49	8.58	8.65	8.48	8.59	8.49	8.55	8.59	8.46	8.55	8.51	8.54	8.43	8.34	8.47	8.34	8.73	8.75	8.36	8.35	7.73	8.46	8.32	8.6	8.78	8.4	8.35	9.15	8.94	8.63	8.46
3552	10.13	10.37	10.01	10.08	9.95	10.16	10.07	9.7	9.56	9.76	9.72	9.8	9.62	9.81	8.46	8.52	8.59	8.62	8.51	8.56	8.48	8.55	8.59	8.44	8.54	8.53	8.51	8.43	8.34	8.45	8.39	8.71	8.75	8.4	8.34	7.78	8.44	8.35	8.6	8.78	8.42	8.35	9.13	8.94	8.62	8.48
3550	10.21	10.38	10.03	10.08	9.95	10.19	10.09	9.69	9.54	9.76	9.74	9.85	9.66	9.81	8.47	8.55	8.6	8.62	8.54	8.57	8.49	8.58	8.6	8.44	8.54	8.53	8.5	8.43	8.36	8.44	8.42	8.66	8.76	8.45	8.35	7.79	8.43	8.36	8.63	8.78	8.43	8.37	9.12	8.99	8.59	8.52
3548	10.18	10.33	9.99	10.01	9.92	10.14	10.09	9.66	9.55	9.74	9.7	9.86	9.63	9.78	8.47	8.6	8.6	8.62	8.58	8.59	8.48	8.64	8.57	8.43	8.52	8.5	8.49	8.42	8.36	8.41	8.44	8.6	8.78	8.45	8.36	7.77	8.42	8.36	8.61	8.74	8.44	8.38	9.12	9.01	8.55	8.52
3546	10.11	10.3	9.97	10.03	9.93	10.12	10.07	9.65	9.55	9.72	9.7	9.83	9.61	9.77	8.49	8.62	8.55	8.62	8.6	8.59	8.45	8.69	8.53	8.42	8.53	8.48	8.51	8.43	8.4	8.39	8.48	8.62	8.81	8.43	8.37	7.77	8.44	8.34	8.57	8.69	8.45	8.4	9.12	8.97	8.51	8.52
3544	10.14	10.33	9.98	10.04	9.93	10.1	10.07	9.67	9.56	9.72	9.77	9.8	9.64	9.77	8.47	8.61	8.52	8.58	8.6	8.53	8.48	8.69	8.55	8.43	8.53	8.45	8.52	8.45	8.42	8.42	8.51	8.67	8.81	8.42	8.36	7.79	8.45	8.34	8.55	8.68	8.46	8.4	9.12	8.92	8.48	8.53
3542	10.13	10.28	10.01	9.99	9.93	10.07	10.11	9.67	9.57	9.74	9.8	9.78	9.64	9.76	8.4	8.61	8.54	8.52	8.57	8.48	8.5	8.65	8.59	8.42	8.51	8.43	8.51	8.44	8.42	8.42	8.52	8.66	8.8	8.4	8.33	7.79	8.41	8.35	8.52	8.66	8.47	8.38	9.13	8.88	8.47	8.51
3540	10.08	10.21	10.02	9.95	9.94	10.08	10.13	9.68	9.55	9.77	9.77	9.77	9.64	9.75	8.37	8.59	8.55	8.5	8.57	8.48	8.48	8.62	8.58	8.41	8.49	8.4	8.48	8.42	8.44	8.41	8.53	8.62	8.78	8.39	8.31	7.79	8.4	8.37	8.51	8.62	8.46	8.35	9.16	8.83	8.46	8.51
3538	10.05	10.16	10	9.95	9.91	10.08	10.11	9.71	9.52	9.77	9.72	9.77	9.63	9.74	8.4	8.58	8.53	8.47	8.59	8.49	8.46	8.64	8.53	8.39	8.47	8.39	8.45	8.38	8.48	8.4	8.55	8.61	8.74	8.39	8.32	7.83	8.44	8.43	8.51	8.6	8.47	8.36	9.15	8.78	8.45	8.51
3536	10.04	10.11	10.01	9.95	9.86	10.04	10.11	9.71	9.54	9.76	9.69	9.77	9.61	9.73	8.42	8.6	8.5	8.46	8.62	8.46	8.46	8.63	8.49	8.35	8.44	8.38	8.46	8.37	8.49	8.44	8.6	8.6	8.72	8.42	8.34	7.89	8.46	8.45	8.51	8.6	8.47	8.39	9.08	8.75	8.43	8.52
3534	10.11	10.05	10.03	9.94	9.87	10.02	10.12	9.7	9.57	9.77	9.7	9.77	9.59	9.74	8.38	8.61	8.48	8.47	8.67	8.43	8.46	8.57	8.49	8.36	8.44	8.36	8.46	8.36	8.47	8.45	8.66	8.58	8.69	8.42	8.37	7.91	8.45	8.47	8.53	8.58	8.46	8.41	9.07	8.73	8.41	8.54
3532	10.14	9.99	10.05	9.86	9.92	10.04	10.11	9.69	9.55	9.75	9.7	9.75	9.57	9.73	8.35	8.6	8.45	8.45	8.69	8.45	8.48	8.52	8.46	8.39	8.43	8.35	8.44	8.34	8.48	8.45	8.71	8.56	8.68	8.41	8.39	7.88	8.42	8.47	8.55	8.57	8.48	8.42	9.08	8.73	8.39	8.55
3530	10.2	9.97	10.04	9.78	9.92	10.07	10.08	9.72	9.52	9.71	9.68	9.76	9.57	9.7	8.37	8.59	8.38	8.43	8.7	8.49	8.52	8.53	8.45	8.41	8.41	8.38	8.43	8.34	8.51	8.46	8.73	8.54	8.67	8.41	8.44	7.86	8.43	8.41	8.56	8.58	8.49	8.41	9.06	8.71	8.39	8.55
3528	10.25	9.97	10.02	9.76	9.95	10.07	10.09	9.74	9.53	9.71	9.67	9.76	9.6	9.71	8.36	8.59	8.34	8.45	8.68	8.48	8.52	8.53	8.45	8.37	8.43	8.42	8.43	8.36	8.56	8.46	8.79	8.51	8.64	8.43	8.5	7.86	8.46	8.39	8.55	8.6	8.48	8.42	9.05	8.66	8.41	8.61
3526	10.24	9.95	10.03	9.75	9.99	10.06	10.12	9.71	9.54	9.72	9.69	9.75	9.66	9.73	8.31	8.55	8.37	8.48	8.67	8.48	8.51	8.5	8.42	8.36	8.45	8.44	8.44	8.35	8.6	8.45	8.86	8.49	8.65	8.43	8.52	7.88	8.45	8.47	8.55	8.58	8.48	8.44	9	8.63	8.39	8.64
3524	10.1	9.9	10.02	9.75	9.96	10.02	10.15	9.67	9.54	9.74	9.69	9.73	9.65	9.73	8.28	8.51	8.39	8.48	8.67	8.48	8.5	8.47	8.39	8.38	8.44	8.42	8.44	8.34	8.64	8.45	8.86	8.5	8.66	8.41	8.49	7.87	8.4	8.51	8.51	8.49	8.5	8.48	8.94	8.56	8.33	8.61
3522	10.05	9.89	9.98	9.78	9.94	10	10.17	9.66	9.55	9.76	9.68	9.74	9.64	9.77	8.3	8.51	8.4	8.44	8.66	8.49	8.51	8.44	8.39	8.4	8.46	8.44	8.46	8.34	8.67	8.47	8.86	8.5	8.67	8.37	8.46	7.87	8.4	8.5	8.46	8.44	8.49	8.51	8.94	8.53	8.34	8.6
3520	10.01	9.9	9.96	9.78	9.92	10.02	10.14	9.66	9.56	9.75	9.64	9.75	9.64	9.8	8.33	8.5	8.39	8.43	8.61	8.5	8.52	8.44	8.39	8.39	8.47	8.45	8.47	8.33	8.66	8.48	8.89	8.48	8.67	8.35	8.48	7.88	8.42	8.48	8.43	8.44	8.46	8.47	8.93	8.52	8.38	8.62
3518	9.92	9.89	9.97	9.74	9.93	10.01	10.09	9.65	9.59	9.77	9.62	9.73	9.65	9.79	8.34	8.47	8.39	8.45	8.54	8.49	8.5	8.45	8.4	8.4	8.44	8.44	8.48	8.33	8.67	8.5	8.95	8.44	8.65	8.34	8.51	7.88	8.41	8.46	8.43	8.44	8.46	8.44	8.88	8.51	8.38	8.64
3516	9.93	9.86	9.97	9.72	9.95	10.01	10.09	9.66	9.61	9.79	9.63	9.75	9.65	9.78	8.33	8.45	8.44	8.47	8.52	8.47	8.51	8.43	8.43	8.43	8.43	8.44	8.52	8.35	8.66	8.54	8.95	8.42	8.64	8.34	8.52	7.87	8.4	8.44	8.43	8.41	8.49	8.46	8.83	8.48	8.35	8.61
3514	9.97	9.84	9.98	9.73	9.93	10.01	10.1	9.65	9.61	9.78	9.64	9.79	9.61	9.78	8.31	8.45	8.47	8.49	8.52	8.47	8.5	8.42	8.42	8.46	8.44	8.46	8.53	8.37	8.64	8.56	8.95	8.41	8.62	8.34	8.53	7.88	8.43	8.46	8.41	8.37	8.51	8.46	8.79	8.42	8.33	8.59
3512	9.97	9.83	9.99	9.73	9.9	10.01	10.05	9.64	9.6	9.74	9.63	9.79	9.58	9.8	8.32	8.43	8.48	8.51	8.53	8.48	8.49	8.42	8.37	8.48	8.47	8.5	8.49	8.38	8.65	8.58	8.98	8.41	8.59	8.34	8.55	7.9	8.46	8.47	8.41	8.35	8.53	8.45	8.75	8.38	8.37	8.6
3510	9.94	9.85	9.98	9.76	9.91	10.01	10.01	9.61	9.61	9.72	9.62	9.77	9.6	9.81	8.31	8.39	8.5	8.51	8.53	8.5	8.54	8.38	8.37	8.48	8.49	8.5	8.45	8.39	8.72	8.62	8.97	8.4	8.58	8.32	8.59	7.88	8.48	8.45	8.42	8.34	8.53	8.45	8.74	8.34	8.4	8.61
3508	10.01	9.9	9.96	9.79	9.91	10.02	10	9.6	9.6	9.76	9.62	9.78	9.63	9.8	8.31	8.4	8.52	8.55	8.54	8.53	8.57	8.36	8.41	8.45	8.49	8.48	8.45	8.39	8.77	8.62	8.98	8.39	8.58	8.3	8.64	7.88	8.47	8.46	8.47	8.36	8.51	8.48	8.73	8.32	8.4	8.62
3506	10.03	9.95	9.93	9.81	9.87	10.02	10.01	9.59	9.58	9.77	9.64	9.77	9.64	9.79	8.33	8.44	8.51	8.59	8.53	8.53	8.56	8.34	8.42	8.44	8.47	8.51	8.47	8.37	8.75	8.61	9.01	8.37	8.55	8.29	8.6	7.87	8.46	8.45	8.48	8.37	8.5	8.52	8.67	8.31	8.39	8.61
3504	9.93	9.95	9.9	9.82	9.86	10.02	10.02	9.59	9.57	9.72	9.64	9.74	9.64	9.81	8.35	8.49	8.47	8.62	8.49	8.52	8.55	8.33	8.38	8.46	8.46	8.53	8.5	8.37	8.73	8.64	9.04	8.34	8.5	8.3	8.56	7.85	8.44	8.41	8.45	8.35	8.54	8.53	8.58	8.24	8.38	8.56
3502	9.9	9.95	9.9	9.85	9.9	10.03	10.01	9.61	9.55	9.69	9.63	9.73	9.65	9.82	8.39	8.5	8.48	8.63	8.45	8.51	8.52	8.37	8.36	8.48	8.48	8.52	8.52	8.4	8.73	8.68	9.05	8.38	8.5	8.3	8.59	7.81	8.43	8.37	8.44	8.33	8.55	8.51	8.55	8.21	8.39	8.53
3500	9.93	9.98	9.88	9.88	9.9	10.03	9.98	9.62	9.54	9.69	9.63	9.76	9.65	9.8	8.39	8.48	8.52	8.58	8.45	8.49	8.48	8.4	8.38	8.5	8.47	8.51	8.52	8.4	8.75	8.69	9.03	8.39	8.5	8.25	8.6	7.77	8.46	8.37	8.43	8.29	8.52	8.51	8.52	8.23	8.4	8.55
3498	9.9	10	9.86	9.89	9.87	9.98	9.94	9.61	9.56	9.71	9.62	9.76	9.63	9.79	8.38	8.51	8.53	8.54	8.45	8.49	8.5	8.38	8.4	8.5	8.44	8.51	8.54	8.37	8.77	8.7	9.03	8.35	8.5	8.2	8.59	7.76	8.46	8.38	8.41	8.28	8.52	8.48	8.45	8.2	8.4	8.55
3496	9.87	10.04	9.84	9.91	9.83	9.93	9.93	9.62	9.55	9.75	9.61	9.73	9.59	9.78	8.4	8.53	8.52	8.55	8.45	8.5	8.5	8.33	8.42	8.48	8.46	8.5	8.55	8.35	8.76	8.74	9.04	8.34	8.49	8.23	8.62	7.8	8.45	8.38	8.39	8.28	8.54	8.45	8.43	8.17	8.41	8.54
3494	9.85	10.09	9.85	9.9	9.79	9.93	9.95	9.64	9.54	9.77	9.61	9.71	9.58	9.77	8.39	8.52	8.53	8.55	8.44	8.48	8.46	8.32	8.45	8.49	8.49	8.49	8.53	8.36	8.73	8.76	9.04	8.35	8.46	8.25	8.64	7.81	8.44	8.37	8.39	8.29	8.57	8.48	8.43	8.18	8.43	8.56
3492	9.82	10.12	9.85	9.91	9.76	9.96	9.96	9.65	9.55	9.75	9.62	9.72	9.58	9.76	8.37	8.5	8.56	8.52	8.44	8.44	8.44	8.32	8.46	8.49	8.51	8.48	8.51	8.37	8.7	8.81	9.04	8.36	8.44	8.22	8.66	7.81	8.43	8.32	8.39	8.29	8.59	8.51	8.42	8.19	8.45	8.59
3490	9.81	10.09	9.83	9.94	9.74	9.95	9.94	9.66	9.57	9.7	9.61	9.73	9.58	9.74	8.36	8.5	8.56	8.49	8.44	8.43	8.44	8.36	8.45	8.48	8.5	8.46	8.5	8.38	8.69	8.87	9.06	8.36	8.44	8.18	8.66	7.78	8.41	8.27	8.4	8.3	8.58	8.49	8.38	8.2	8.49	8.62
3488	9.84	10.07	9.85	10.01	9.75	9.91	9.94	9.66	9.58	9.67	9.63	9.74	9.58	9.77	8.34	8.52	8.54	8.51	8.46	8.44	8.44	8.38	8.47	8.52	8.5	8.45	8.53	8.39	8.72	8.88	9.04	8.31	8.43	8.21	8.63	7.76	8.43	8.23	8.4	8.32	8.55	8.46	8.34	8.2	8.53	8.61
3486	9.88	10.1	9.84	10.04	9.78	9.87	9.94	9.66	9.57	9.7	9.65	9.75	9.59	9.8	8.34	8.55	8.5	8.51	8.49	8.45	8.45	8.38	8.46	8.53	8.52	8.45	8.54	8.4	8.73	8.86	9.02	8.31	8.43	8.27	8.62	7.79	8.47	8.21	8.39	8.36	8.53	8.45	8.32	8.2	8.55	8.58
3484	9.89	10.1	9.82	10.01	9.78	9.84	9.93	9.65	9.54	9.75	9.64	9.7	9.6	9.77	8.39	8.54	8.49	8.45	8.52	8.46	8.46	8.39	8.44	8.52	8.52	8.43	8.52	8.42	8.71	8.83	9.02	8.35	8.46	8.27	8.64	7.8	8.45	8.21	8.39	8.39	8.51	8.45	8.3	8.22	8.57	8.53
3482	9.87	10.08	9.83	9.99	9.76	9.85	9.93	9.65	9.54	9.77	9.62	9.65	9.57	9.72	8.43	8.49	8.49	8.4	8.56	8.45	8.45	8.39	8.44	8.51	8.52	8.41	8.51	8.4	8.71	8.84	9.02	8.35	8.48	8.24	8.65	7.79	8.43	8.26	8.42	8.36	8.52	8.44	8.3	8.24	8.61	8.51
3480	9.9	10.1	9.84	10.04	9.74	9.87	9.93	9.64	9.59	9.75	9.61	9.67	9.58	9.71	8.4	8.5	8.46	8.42	8.59	8.42	8.45	8.38	8.45	8.5	8.52	8.41	8.5	8.37	8.74	8.88	9.02	8.35	8.44	8.22	8.65	7.78	8.45	8.28	8.43	8.35	8.55	8.46	8.3	8.21	8.61	8.53
3478	9.92	10.14	9.85	10.07	9.74	9.85	9.95	9.62	9.63	9.75	9.61	9.71	9.63	9.72	8.34	8.51	8.43	8.44	8.59	8.42	8.43	8.39	8.45	8.45	8.52	8.43	8.47	8.36	8.74	8.91	9	8.38	8.41	8.22	8.63	7.78	8.42	8.25	8.41	8.35	8.55	8.44	8.28	8.19	8.59	8.55
3476	9.87	10.15	9.85	10.06	9.73	9.83	9.96	9.64	9.62	9.76	9.62	9.72	9.63	9.76	8.32	8.48	8.44	8.41	8.6	8.42	8.41	8.43	8.44	8.42	8.49	8.45	8.44	8.36	8.7	8.93	8.95	8.41	8.42	8.21	8.6	7.77	8.41	8.22	8.41	8.35	8.54	8.44	8.28	8.21	8.58	8.52
3474	9.84	10.15	9.87	10.06	9.69	9.83	9.97	9.68	9.59	9.78	9.63	9.74	9.58	9.78	8.35	8.47	8.43	8.38	8.61	8.42	8.38	8.45	8.45	8.42	8.49	8.46	8.43	8.37	8.65	8.92	8.91	8.41	8.43	8.22	8.64	7.75	8.44	8.22	8.42	8.36	8.52	8.47	8.28	8.22	8.6	8.48
3472	9.86	10.15	9.9	10.03	9.68	9.81	9.98	9.69	9.59	9.78	9.6	9.76	9.56	9.77	8.37	8.48	8.37	8.38	8.6	8.41	8.39	8.44	8.49	8.4	8.52	8.44	8.44	8.38	8.6	8.92	8.87	8.41	8.41	8.26	8.69	7.74	8.43	8.24	8.45	8.4	8.52	8.48	8.28	8.25	8.63	8.45
3470	9.9	10.17	9.92	10.02	9.73	9.78	9.99	9.68	9.61	9.78	9.55	9.76	9.56	9.74	8.35	8.48	8.36	8.38	8.55	8.4	8.43	8.48	8.51	8.38	8.5	8.41	8.43	8.38	8.62	8.92	8.82	8.41	8.42	8.28	8.69	7.76	8.41	8.23	8.48	8.42	8.51	8.48	8.27	8.29	8.66	8.45
3468	9.92	10.17	9.92	10.03	9.79	9.77	9.98	9.68	9.63	9.78	9.55	9.77	9.55	9.73	8.34	8.49	8.4	8.41	8.52	8.38	8.43	8.54	8.51	8.37	8.47	8.37	8.42	8.4	8.64	8.91	8.75	8.41	8.42	8.27	8.64	7.78	8.42	8.18	8.47	8.4	8.49	8.44	8.27	8.32	8.68	8.45
3466	9.93	10.15	9.93	10	9.77	9.78	10	9.68	9.64	9.76	9.58	9.77	9.56	9.74	8.33	8.49	8.44	8.44	8.53	8.37	8.4	8.56	8.49	8.36	8.49	8.36	8.41	8.38	8.61	8.92	8.73	8.44	8.42	8.24	8.61	7.77	8.45	8.16	8.43	8.41	8.49	8.41	8.28	8.31	8.71	8.46
3464	9.95	10.15	9.96	9.97	9.73	9.8	10.01	9.7	9.65	9.72	9.61	9.76	9.59	9.75	8.31	8.46	8.42	8.42	8.54	8.36	8.4	8.54	8.46	8.36	8.49	8.37	8.41	8.35	8.56	8.93	8.73	8.49	8.42	8.24	8.63	7.77	8.47	8.16	8.41	8.46	8.52	8.39	8.31	8.28	8.73	8.47
3462	9.95	10.17	9.99	9.94	9.76	9.82	10	9.71	9.64	9.7	9.65	9.73	9.6	9.74	8.3	8.42	8.38	8.41	8.52	8.34	8.41	8.48	8.45	8.35	8.43	8.37	8.41	8.37	8.55	8.94	8.7	8.53	8.42	8.26	8.65	7.75	8.48	8.12	8.43	8.52	8.51	8.4	8.35	8.33	8.72	8.46
3460	9.95	10.18	10.03	9.9	9.83	9.8	10.01	9.68	9.63	9.72	9.64	9.74	9.57	9.72	8.32	8.4	8.37	8.41	8.52	8.32	8.43	8.46	8.43	8.33	8.39	8.37	8.42	8.39	8.53	8.92	8.69	8.49	8.45	8.26	8.61	7.77	8.47	8.1	8.45	8.55	8.42	8.42	8.39	8.41	8.73	8.44
3458	9.93	10.16	10.07	9.87	9.85	9.81	10	9.65	9.6	9.74	9.6	9.76	9.54	9.72	8.37	8.41	8.36	8.43	8.53	8.33	8.43	8.46	8.4	8.32	8.39	8.38	8.42	8.41	8.52	8.89	8.66	8.46	8.48	8.25	8.58	7.79	8.43	8.12	8.44	8.56	8.38	8.43	8.42	8.43	8.76	8.44
3456	9.89	10.14	10.07	9.85	9.84	9.83	9.97	9.65	9.59	9.75	9.59	9.77	9.57	9.73	8.4	8.42	8.38	8.4	8.5	8.33	8.43	8.47	8.41	8.31	8.42	8.37	8.4	8.4	8.52	8.87	8.61	8.51	8.51	8.25	8.58	7.78	8.43	8.14	8.43	8.57	8.41	8.43	8.43	8.41	8.77	8.43
3454	9.88	10.13	10.05	9.82	9.81	9.83	9.96	9.64	9.61	9.76	9.62	9.78	9.58	9.76	8.41	8.45	8.41	8.39	8.45	8.31	8.43	8.48	8.43	8.29	8.39	8.38	8.39	8.37	8.49	8.85	8.57	8.54	8.5	8.27	8.58	7.79	8.45	8.17	8.42	8.57	8.44	8.4	8.46	8.45	8.77	8.42
3452	9.9	10.12	10.07	9.79	9.81	9.84	9.98	9.65	9.59	9.78	9.63	9.78	9.55	9.78	8.36	8.46	8.42	8.41	8.45	8.3	8.43	8.48	8.43	8.28	8.35	8.37	8.41	8.33	8.45	8.85	8.55	8.54	8.47	8.31	8.6	7.81	8.46	8.19	8.42	8.57	8.42	8.4	8.5	8.51	8.8	8.45
3450	9.93	10.12	10.11	9.77	9.83	9.88	9.97	9.68	9.55	9.79	9.64	9.77	9.52	9.75	8.31	8.44	8.43	8.46	8.48	8.31	8.43	8.47	8.41	8.29	8.35	8.36	8.43	8.32	8.41	8.86	8.53	8.56	8.47	8.33	8.61	7.8	8.48	8.21	8.44	8.61	8.42	8.43	8.54	8.53	8.81	8.47
3448	9.92	10.1	10.11	9.77	9.85	9.91	9.95	9.68	9.54	9.75	9.61	9.75	9.55	9.72	8.34	8.43	8.43	8.5	8.51	8.32	8.38	8.45	8.42	8.31	8.33	8.37	8.42	8.33	8.38	8.87	8.48	8.58	8.5	8.33	8.56	7.79	8.49	8.24	8.46	8.67	8.45	8.41	8.56	8.57	8.83	8.45
3446	9.97	10.09	10.12	9.76	9.88	9.95	9.97	9.67	9.57	9.74	9.58	9.73	9.58	9.74	8.38	8.44	8.47	8.54	8.53	8.37	8.36	8.43	8.43	8.34	8.32	8.4	8.4	8.36	8.42	8.84	8.43	8.59	8.51	8.35	8.55	7.81	8.52	8.24	8.49	8.71	8.45	8.38	8.56	8.64	8.83	8.46
3444	9.95	10.1	10.12	9.72	9.89	9.97	9.97	9.69	9.59	9.74	9.58	9.71	9.59	9.75	8.37	8.42	8.48	8.55	8.49	8.39	8.38	8.42	8.42	8.34	8.34	8.41	8.4	8.37	8.43	8.79	8.39	8.59	8.48	8.32	8.55	7.79	8.53	8.2	8.49	8.73	8.43	8.38	8.57	8.67	8.82	8.47
3442	9.86	10.08	10.12	9.72	9.91	9.93	9.95	9.71	9.59	9.75	9.58	9.68	9.61	9.75	8.38	8.41	8.5	8.54	8.42	8.4	8.41	8.46	8.4	8.33	8.37	8.38	8.4	8.31	8.39	8.75	8.38	8.59	8.47	8.3	8.51	7.79	8.52	8.16	8.5	8.73	8.39	8.39	8.61	8.67	8.8	8.44
3440	9.84	10.08	10.1	9.69	9.94	9.91	9.9	9.7	9.58	9.73	9.59	9.69	9.65	9.76	8.38	8.42	8.52	8.52	8.38	8.43	8.43	8.47	8.39	8.28	8.38	8.37	8.42	8.26	8.36	8.72	8.37	8.61	8.51	8.36	8.52	7.8	8.49	8.19	8.51	8.72	8.38	8.38	8.66	8.7	8.76	8.41
3438	9.82	10.09	10.08	9.66	9.91	9.92	9.86	9.71	9.58	9.7	9.62	9.7	9.64	9.75	8.37	8.43	8.53	8.52	8.36	8.45	8.42	8.43	8.38	8.27	8.37	8.35	8.42	8.28	8.36	8.69	8.36	8.66	8.54	8.38	8.53	7.8	8.46	8.22	8.49	8.72	8.38	8.35	8.69	8.72	8.78	8.43
3436	9.8	10.07	10.07	9.67	9.9	9.94	9.86	9.71	9.61	9.71	9.64	9.68	9.61	9.74	8.36	8.45	8.54	8.52	8.37	8.43	8.39	8.38	8.36	8.28	8.36	8.33	8.38	8.31	8.36	8.66	8.33	8.66	8.54	8.36	8.52	7.82	8.47	8.23	8.44	8.73	8.38	8.33	8.71	8.73	8.8	8.41
3434	9.81	10.08	10.06	9.71	9.91	9.96	9.87	9.68	9.62	9.73	9.62	9.68	9.64	9.76	8.32	8.46	8.52	8.52	8.39	8.44	8.37	8.38	8.35	8.3	8.36	8.37	8.34	8.31	8.35	8.64	8.3	8.64	8.55	8.37	8.52	7.85	8.48	8.24	8.42	8.75	8.37	8.36	8.76	8.75	8.76	8.39
3432	9.81	10.09	10.05	9.71	9.94	9.97	9.9	9.67	9.61	9.74	9.64	9.72	9.67	9.77	8.32	8.49	8.51	8.53	8.44	8.44	8.36	8.39	8.35	8.3	8.36	8.41	8.35	8.3	8.34	8.6	8.31	8.62	8.55	8.37	8.5	7.86	8.46	8.23	8.41	8.75	8.35	8.4	8.78	8.78	8.72	8.44
3430	9.79	10.08	10.03	9.69	9.92	10.01	9.91	9.67	9.6	9.73	9.65	9.75	9.61	9.76	8.34	8.51	8.52	8.5	8.45	8.43	8.35	8.36	8.35	8.27	8.34	8.38	8.4	8.31	8.35	8.54	8.33	8.63	8.57	8.37	8.47	7.83	8.45	8.2	8.43	8.74	8.34	8.39	8.79	8.8	8.73	8.47
3428	9.77	10.07	9.98	9.68	9.87	10.01	9.87	9.67	9.6	9.73	9.6	9.75	9.56	9.75	8.33	8.51	8.5	8.43	8.44	8.45	8.35	8.32	8.34	8.25	8.33	8.34	8.39	8.33	8.34	8.5	8.31	8.66	8.59	8.38	8.46	7.79	8.47	8.21	8.46	8.75	8.35	8.37	8.81	8.81	8.72	8.46
3426	9.76	10.08	9.97	9.69	9.84	9.95	9.83	9.68	9.59	9.75	9.58	9.73	9.57	9.75	8.33	8.51	8.46	8.42	8.45	8.45	8.37	8.33	8.33	8.29	8.36	8.34	8.37	8.33	8.34	8.51	8.3	8.69	8.59	8.37	8.47	7.79	8.47	8.23	8.47	8.77	8.38	8.34	8.83	8.81	8.67	8.44
3424	9.77	10.07	9.97	9.69	9.84	9.93	9.83	9.68	9.55	9.75	9.57	9.7	9.57	9.75	8.36	8.51	8.43	8.45	8.47	8.46	8.41	8.37	8.32	8.34	8.37	8.36	8.37	8.33	8.37	8.49	8.32	8.67	8.57	8.37	8.47	7.82	8.44	8.23	8.46	8.77	8.39	8.32	8.86	8.84	8.63	8.41
3422	9.77	10.04	9.92	9.68	9.82	9.93	9.83	9.66	9.55	9.72	9.6	9.71	9.56	9.74	8.37	8.51	8.42	8.43	8.46	8.48	8.43	8.4	8.31	8.33	8.34	8.37	8.4	8.35	8.39	8.45	8.35	8.62	8.59	8.38	8.44	7.82	8.44	8.25	8.47	8.76	8.37	8.32	8.87	8.86	8.62	8.38
3420	9.75	10.02	9.85	9.69	9.8	9.93	9.81	9.64	9.57	9.73	9.65	9.73	9.56	9.74	8.35	8.49	8.39	8.38	8.49	8.48	8.41	8.41	8.31	8.3	8.35	8.37	8.43	8.36	8.35	8.46	8.36	8.63	8.62	8.36	8.4	7.81	8.43	8.29	8.48	8.77	8.35	8.35	8.87	8.86	8.6	8.4
3418	9.72	10.01	9.82	9.7	9.78	9.93	9.79	9.61	9.54	9.74	9.65	9.72	9.58	9.74	8.32	8.47	8.37	8.37	8.53	8.48	8.4	8.36	8.31	8.3	8.36	8.36	8.43	8.36	8.33	8.46	8.38	8.64	8.64	8.35	8.39	7.81	8.39	8.28	8.46	8.77	8.35	8.38	8.91	8.84	8.57	8.42
3416	9.68	10	9.8	9.71	9.77	9.89	9.8	9.59	9.52	9.74	9.61	9.71	9.6	9.73	8.31	8.48	8.35	8.36	8.52	8.49	8.39	8.31	8.31	8.3	8.34	8.37	8.41	8.33	8.32	8.41	8.38	8.63	8.63	8.35	8.4	7.82	8.38	8.27	8.43	8.73	8.34	8.36	8.94	8.83	8.56	8.41
3414	9.67	9.98	9.76	9.74	9.76	9.86	9.83	9.62	9.54	9.72	9.59	9.72	9.61	9.73	8.32	8.5	8.34	8.37	8.5	8.49	8.39	8.32	8.31	8.29	8.35	8.35	8.39	8.31	8.33	8.37	8.35	8.62	8.61	8.35	8.41	7.82	8.41	8.27	8.41	8.7	8.35	8.34	8.92	8.83	8.56	8.42
3412	9.67	9.95	9.76	9.73	9.76	9.84	9.86	9.65	9.56	9.71	9.59	9.71	9.63	9.75	8.31	8.48	8.36	8.37	8.48	8.5	8.42	8.35	8.32	8.32	8.4	8.35	8.39	8.32	8.34	8.38	8.34	8.64	8.58	8.35	8.38	7.82	8.43	8.29	8.41	8.68	8.36	8.33	8.9	8.84	8.57	8.42
3410	9.67	9.96	9.77	9.73	9.75	9.81	9.87	9.67	9.55	9.69	9.57	9.7	9.61	9.75	8.32	8.44	8.37	8.34	8.47	8.51	8.4	8.35	8.33	8.37	8.4	8.36	8.38	8.33	8.34	8.39	8.36	8.65	8.58	8.37	8.37	7.81	8.4	8.29	8.4	8.68	8.34	8.32	8.92	8.83	8.54	8.4
3408	9.68	9.94	9.75	9.74	9.74	9.79	9.88	9.69	9.53	9.69	9.52	9.7	9.57	9.75	8.3	8.43	8.36	8.32	8.47	8.48	8.39	8.34	8.35	8.39	8.35	8.34	8.39	8.32	8.35	8.38	8.4	8.63	8.61	8.34	8.36	7.81	8.36	8.28	8.39	8.68	8.32	8.34	8.95	8.8	8.51	8.44
3406	9.71	9.92	9.71	9.76	9.75	9.82	9.88	9.68	9.53	9.72	9.5	9.71	9.56	9.77	8.28	8.45	8.38	8.33	8.47	8.45	8.41	8.35	8.37	8.35	8.36	8.31	8.4	8.32	8.35	8.36	8.44	8.59	8.62	8.3	8.35	7.82	8.35	8.3	8.37	8.64	8.33	8.36	8.95	8.77	8.51	8.49
3404	9.73	9.92	9.72	9.77	9.75	9.84	9.88	9.65	9.56	9.74	9.53	9.7	9.56	9.8	8.29	8.45	8.39	8.34	8.47	8.46	8.42	8.37	8.37	8.3	8.39	8.32	8.36	8.34	8.37	8.34	8.46	8.57	8.59	8.3	8.35	7.82	8.36	8.33	8.36	8.58	8.35	8.35	8.91	8.75	8.51	8.48
3402	9.73	9.91	9.73	9.8	9.73	9.81	9.87	9.62	9.55	9.72	9.58	9.68	9.53	9.8	8.31	8.44	8.39	8.36	8.47	8.46	8.39	8.36	8.36	8.3	8.37	8.38	8.37	8.36	8.4	8.36	8.5	8.56	8.59	8.34	8.33	7.84	8.37	8.33	8.38	8.55	8.37	8.34	8.89	8.73	8.47	8.46
3400	9.72	9.91	9.7	9.8	9.67	9.76	9.86	9.6	9.53	9.71	9.6	9.7	9.53	9.8	8.3	8.43	8.4	8.37	8.47	8.44	8.36	8.32	8.33	8.31	8.37	8.41	8.41	8.36	8.42	8.37	8.5	8.55	8.62	8.34	8.33	7.83	8.37	8.31	8.4	8.55	8.39	8.34	8.91	8.71	8.44	8.44
3398	9.72	9.91	9.68	9.79	9.61	9.74	9.9	9.6	9.54	9.72	9.6	9.7	9.53	9.8	8.29	8.45	8.4	8.38	8.45	8.41	8.35	8.31	8.31	8.31	8.4	8.4	8.44	8.33	8.41	8.38	8.47	8.57	8.63	8.32	8.36	7.8	8.37	8.3	8.4	8.53	8.38	8.35	8.91	8.7	8.41	8.45
3396	9.74	9.87	9.68	9.81	9.61	9.75	9.93	9.62	9.55	9.73	9.61	9.69	9.53	9.81	8.27	8.46	8.39	8.41	8.43	8.39	8.35	8.34	8.32	8.33	8.41	8.41	8.45	8.31	8.41	8.36	8.46	8.58	8.61	8.36	8.38	7.8	8.38	8.29	8.39	8.5	8.38	8.36	8.89	8.65	8.37	8.48
3394	9.71	9.84	9.69	9.8	9.63	9.76	9.9	9.66	9.51	9.71	9.6	9.69	9.55	9.81	8.27	8.4	8.36	8.44	8.41	8.4	8.34	8.38	8.36	8.34	8.4	8.41	8.42	8.32	8.39	8.31	8.48	8.55	8.61	8.38	8.35	7.78	8.37	8.31	8.38	8.46	8.42	8.35	8.86	8.61	8.35	8.47
3392	9.7	9.83	9.72	9.79	9.63	9.75	9.88	9.68	9.47	9.69	9.58	9.68	9.55	9.81	8.3	8.36	8.35	8.45	8.42	8.41	8.32	8.38	8.38	8.34	8.41	8.39	8.39	8.32	8.4	8.28	8.56	8.52	8.63	8.38	8.32	7.78	8.36	8.32	8.33	8.41	8.43	8.35	8.83	8.58	8.34	8.46
3390	9.76	9.83	9.73	9.82	9.64	9.73	9.85	9.66	9.47	9.69	9.57	9.7	9.56	9.79	8.32	8.38	8.4	8.48	8.42	8.43	8.3	8.33	8.38	8.35	8.44	8.38	8.41	8.32	8.45	8.29	8.61	8.49	8.63	8.35	8.32	7.77	8.33	8.32	8.3	8.4	8.38	8.34	8.8	8.53	8.37	8.49
3388	9.75	9.81	9.71	9.84	9.64	9.7	9.82	9.61	9.49	9.7	9.56	9.71	9.57	9.74	8.33	8.39	8.43	8.51	8.41	8.45	8.3	8.32	8.38	8.36	8.44	8.39	8.43	8.31	8.48	8.33	8.66	8.49	8.58	8.31	8.34	7.75	8.27	8.31	8.33	8.4	8.35	8.36	8.77	8.5	8.37	8.49
3386	9.72	9.81	9.69	9.82	9.63	9.66	9.82	9.57	9.5	9.71	9.59	9.67	9.56	9.72	8.35	8.4	8.44	8.51	8.4	8.44	8.31	8.35	8.39	8.35	8.43	8.38	8.44	8.31	8.5	8.36	8.67	8.49	8.54	8.29	8.34	7.75	8.25	8.3	8.37	8.38	8.36	8.37	8.73	8.53	8.32	8.46
3384	9.75	9.78	9.7	9.79	9.65	9.64	9.84	9.55	9.5	9.68	9.61	9.66	9.58	9.75	8.33	8.41	8.45	8.5	8.4	8.42	8.32	8.35	8.38	8.31	8.41	8.35	8.41	8.32	8.51	8.37	8.67	8.47	8.54	8.3	8.33	7.76	8.27	8.32	8.37	8.34	8.39	8.38	8.7	8.5	8.26	8.45
3382	9.78	9.75	9.74	9.78	9.67	9.69	9.85	9.56	9.51	9.66	9.59	9.7	9.62	9.77	8.31	8.42	8.45	8.48	8.41	8.39	8.35	8.36	8.39	8.31	8.42	8.34	8.37	8.35	8.5	8.36	8.68	8.47	8.55	8.31	8.32	7.78	8.28	8.34	8.35	8.33	8.38	8.41	8.73	8.44	8.23	8.47
3380	9.77	9.75	9.75	9.81	9.67	9.73	9.84	9.58	9.48	9.66	9.55	9.71	9.62	9.76	8.31	8.43	8.44	8.46	8.41	8.4	8.36	8.36	8.41	8.34	8.43	8.32	8.39	8.36	8.51	8.39	8.73	8.46	8.54	8.3	8.33	7.81	8.28	8.34	8.34	8.33	8.37	8.43	8.74	8.41	8.26	8.5
3378	9.75	9.77	9.73	9.84	9.68	9.74	9.83	9.59	9.46	9.67	9.54	9.69	9.6	9.71	8.33	8.42	8.46	8.45	8.4	8.38	8.35	8.36	8.39	8.36	8.42	8.32	8.39	8.36	8.51	8.4	8.74	8.45	8.54	8.27	8.34	7.83	8.28	8.34	8.32	8.32	8.4	8.41	8.7	8.37	8.32	8.49
3376	9.75	9.78	9.71	9.83	9.7	9.73	9.82	9.58	9.48	9.7	9.55	9.68	9.58	9.67	8.34	8.42	8.46	8.44	8.39	8.32	8.33	8.38	8.39	8.35	8.41	8.32	8.36	8.34	8.52	8.39	8.69	8.41	8.54	8.26	8.33	7.82	8.29	8.32	8.31	8.3	8.46	8.38	8.65	8.35	8.34	8.44
3374	9.77	9.82	9.72	9.82	9.72	9.7	9.82	9.55	9.51	9.71	9.54	9.69	9.57	9.7	8.33	8.45	8.44	8.4	8.37	8.3	8.35	8.4	8.41	8.34	8.39	8.32	8.34	8.34	8.52	8.4	8.68	8.38	8.51	8.27	8.33	7.83	8.3	8.31	8.33	8.29	8.45	8.36	8.6	8.36	8.34	8.46
3372	9.77	9.85	9.77	9.82	9.73	9.7	9.82	9.54	9.51	9.71	9.53	9.68	9.56	9.74	8.31	8.45	8.44	8.39	8.36	8.32	8.36	8.42	8.42	8.32	8.36	8.3	8.34	8.35	8.55	8.43	8.72	8.39	8.52	8.31	8.36	7.84	8.31	8.34	8.34	8.27	8.41	8.36	8.58	8.35	8.34	8.47
3370	9.75	9.85	9.81	9.81	9.7	9.72	9.8	9.56	9.52	9.69	9.58	9.65	9.54	9.75	8.28	8.44	8.45	8.41	8.41	8.29	8.34	8.42	8.38	8.29	8.39	8.3	8.35	8.31	8.58	8.46	8.76	8.41	8.54	8.31	8.37	7.83	8.3	8.32	8.34	8.26	8.41	8.39	8.55	8.31	8.31	8.44
3368	9.76	9.86	9.84	9.81	9.67	9.75	9.78	9.55	9.52	9.68	9.58	9.64	9.53	9.76	8.29	8.45	8.46	8.4	8.47	8.28	8.34	8.39	8.35	8.29	8.41	8.31	8.35	8.26	8.59	8.47	8.78	8.36	8.51	8.27	8.38	7.81	8.3	8.29	8.36	8.24	8.42	8.43	8.5	8.26	8.28	8.42
3366	9.78	9.88	9.85	9.8	9.7	9.75	9.75	9.57	9.48	9.68	9.54	9.67	9.53	9.79	8.33	8.49	8.44	8.37	8.49	8.31	8.36	8.37	8.39	8.31	8.39	8.33	8.36	8.27	8.59	8.5	8.81	8.32	8.49	8.25	8.42	7.83	8.31	8.3	8.37	8.25	8.43	8.39	8.47	8.25	8.26	8.45
3364	9.78	9.89	9.85	9.76	9.73	9.73	9.73	9.62	9.45	9.7	9.53	9.69	9.53	9.78	8.33	8.49	8.42	8.37	8.5	8.34	8.39	8.36	8.4	8.33	8.37	8.33	8.39	8.3	8.59	8.51	8.81	8.32	8.47	8.26	8.44	7.85	8.33	8.28	8.37	8.25	8.43	8.34	8.46	8.27	8.25	8.48
3362	9.77	9.91	9.85	9.74	9.75	9.74	9.76	9.61	9.46	9.73	9.53	9.69	9.58	9.73	8.34	8.45	8.42	8.36	8.47	8.31	8.37	8.34	8.35	8.33	8.37	8.33	8.39	8.31	8.58	8.49	8.82	8.32	8.44	8.24	8.41	7.85	8.34	8.26	8.33	8.26	8.43	8.37	8.44	8.26	8.23	8.47
3360	9.79	9.91	9.86	9.75	9.74	9.75	9.77	9.57	9.46	9.72	9.54	9.7	9.59	9.7	8.34	8.46	8.39	8.33	8.47	8.28	8.36	8.34	8.31	8.31	8.36	8.36	8.37	8.3	8.57	8.5	8.83	8.33	8.43	8.22	8.4	7.81	8.35	8.25	8.31	8.27	8.46	8.39	8.4	8.23	8.25	8.48
3358	9.8	9.9	9.85	9.76	9.75	9.73	9.75	9.55	9.45	9.68	9.53	9.69	9.56	9.73	8.31	8.48	8.38	8.3	8.49	8.31	8.38	8.35	8.34	8.28	8.33	8.38	8.35	8.28	8.56	8.55	8.85	8.35	8.44	8.22	8.41	7.82	8.33	8.24	8.32	8.24	8.47	8.37	8.38	8.19	8.3	8.49
3356	9.78	9.9	9.85	9.78	9.76	9.74	9.74	9.57	9.47	9.65	9.51	9.65	9.54	9.75	8.27	8.47	8.36	8.3	8.49	8.33	8.35	8.35	8.38	8.24	8.33	8.37	8.36	8.28	8.55	8.58	8.82	8.32	8.43	8.24	8.4	7.84	8.32	8.24	8.34	8.21	8.44	8.37	8.4	8.19	8.32	8.46
3354	9.76	9.93	9.88	9.81	9.75	9.77	9.75	9.58	9.49	9.68	9.5	9.62	9.52	9.75	8.26	8.46	8.32	8.35	8.48	8.33	8.33	8.34	8.37	8.23	8.33	8.35	8.37	8.27	8.56	8.61	8.79	8.29	8.42	8.27	8.41	7.84	8.36	8.24	8.35	8.21	8.42	8.37	8.4	8.2	8.32	8.44
3352	9.75	9.98	9.9	9.81	9.75	9.81	9.77	9.59	9.5	9.7	9.51	9.65	9.53	9.73	8.26	8.46	8.32	8.39	8.48	8.33	8.33	8.32	8.35	8.25	8.32	8.35	8.36	8.26	8.58	8.63	8.79	8.3	8.42	8.29	8.42	7.82	8.35	8.24	8.36	8.23	8.41	8.38	8.39	8.17	8.34	8.45
3350	9.72	10	9.91	9.79	9.75	9.82	9.77	9.63	9.47	9.7	9.52	9.67	9.53	9.71	8.28	8.46	8.33	8.36	8.47	8.34	8.33	8.3	8.34	8.27	8.32	8.32	8.36	8.26	8.58	8.63	8.81	8.31	8.4	8.27	8.43	7.81	8.33	8.23	8.38	8.25	8.42	8.38	8.37	8.15	8.35	8.46
3348	9.69	10.02	9.89	9.79	9.76	9.82	9.74	9.64	9.45	9.71	9.51	9.67	9.51	9.73	8.29	8.44	8.36	8.32	8.46	8.33	8.33	8.32	8.32	8.27	8.33	8.3	8.39	8.27	8.59	8.65	8.82	8.32	8.38	8.23	8.46	7.81	8.35	8.21	8.39	8.27	8.38	8.37	8.33	8.16	8.35	8.45
3346	9.69	10.05	9.85	9.81	9.76	9.82	9.73	9.63	9.45	9.69	9.51	9.69	9.52	9.76	8.29	8.43	8.36	8.32	8.46	8.33	8.35	8.34	8.31	8.27	8.3	8.31	8.39	8.3	8.59	8.66	8.83	8.3	8.38	8.21	8.5	7.81	8.36	8.21	8.39	8.29	8.36	8.36	8.3	8.17	8.35	8.45
3344	9.72	10.05	9.85	9.78	9.76	9.81	9.74	9.63	9.47	9.67	9.51	9.66	9.53	9.75	8.25	8.42	8.37	8.33	8.43	8.35	8.36	8.36	8.32	8.29	8.27	8.33	8.38	8.29	8.56	8.64	8.81	8.29	8.38	8.2	8.51	7.81	8.36	8.22	8.4	8.29	8.39	8.36	8.3	8.18	8.37	8.46
3342	9.73	10.04	9.85	9.76	9.75	9.79	9.76	9.63	9.46	9.69	9.5	9.63	9.52	9.72	8.24	8.41	8.39	8.34	8.42	8.36	8.37	8.36	8.31	8.3	8.28	8.34	8.38	8.26	8.54	8.63	8.77	8.3	8.38	8.22	8.5	7.82	8.37	8.23	8.41	8.29	8.36	8.34	8.29	8.19	8.38	8.45
3340	9.73	10.05	9.83	9.76	9.73	9.79	9.76	9.61	9.45	9.71	9.5	9.63	9.51	9.74	8.27	8.4	8.4	8.37	8.45	8.35	8.37	8.33	8.32	8.28	8.32	8.35	8.38	8.25	8.53	8.66	8.76	8.32	8.38	8.23	8.51	7.81	8.36	8.22	8.41	8.31	8.34	8.35	8.25	8.22	8.43	8.43
3338	9.73	10.07	9.85	9.74	9.71	9.81	9.76	9.6	9.45	9.7	9.5	9.65	9.51	9.75	8.29	8.41	8.37	8.41	8.44	8.34	8.35	8.32	8.32	8.27	8.35	8.35	8.4	8.28	8.52	8.68	8.78	8.35	8.38	8.23	8.54	7.79	8.34	8.18	8.4	8.31	8.35	8.36	8.24	8.23	8.45	8.42
3336	9.74	10.1	9.88	9.75	9.73	9.81	9.79	9.62	9.44	9.68	9.48	9.65	9.5	9.71	8.28	8.42	8.34	8.4	8.43	8.31	8.35	8.33	8.32	8.27	8.32	8.33	8.4	8.32	8.51	8.68	8.76	8.36	8.37	8.26	8.55	7.8	8.29	8.18	8.43	8.31	8.37	8.33	8.28	8.21	8.43	8.41
3334	9.75	10.11	9.86	9.75	9.76	9.8	9.82	9.62	9.45	9.67	9.47	9.63	9.52	9.68	8.25	8.39	8.34	8.38	8.42	8.31	8.36	8.35	8.32	8.25	8.31	8.32	8.38	8.31	8.5	8.65	8.71	8.34	8.35	8.26	8.57	7.8	8.28	8.22	8.44	8.31	8.38	8.33	8.34	8.19	8.46	8.4
3332	9.73	10.08	9.83	9.73	9.75	9.79	9.81	9.59	9.46	9.67	9.47	9.6	9.53	9.7	8.25	8.38	8.37	8.41	8.4	8.35	8.36	8.34	8.29	8.25	8.33	8.33	8.38	8.26	8.49	8.68	8.68	8.34	8.35	8.24	8.58	7.76	8.3	8.24	8.41	8.32	8.38	8.33	8.35	8.22	8.5	8.4
3330	9.69	10.06	9.81	9.72	9.71	9.79	9.81	9.58	9.45	9.67	9.46	9.59	9.5	9.71	8.27	8.39	8.42	8.47	8.37	8.39	8.36	8.33	8.27	8.26	8.33	8.36	8.41	8.26	8.48	8.7	8.66	8.35	8.35	8.23	8.54	7.74	8.31	8.23	8.38	8.35	8.37	8.31	8.32	8.24	8.48	8.42
3328	9.7	10.06	9.81	9.73	9.68	9.79	9.82	9.58	9.43	9.67	9.46	9.61	9.5	9.71	8.27	8.4	8.44	8.47	8.35	8.38	8.37	8.32	8.3	8.25	8.31	8.37	8.41	8.29	8.48	8.7	8.65	8.37	8.36	8.23	8.52	7.74	8.32	8.2	8.4	8.39	8.37	8.3	8.32	8.23	8.49	8.42
3326	9.72	10.05	9.83	9.75	9.68	9.8	9.84	9.58	9.43	9.65	9.47	9.64	9.52	9.71	8.27	8.4	8.4	8.45	8.33	8.35	8.35	8.32	8.32	8.26	8.3	8.37	8.38	8.28	8.47	8.71	8.63	8.38	8.37	8.23	8.52	7.79	8.32	8.19	8.45	8.41	8.37	8.31	8.34	8.25	8.52	8.4
3324	9.72	10.04	9.83	9.75	9.7	9.79	9.82	9.59	9.44	9.64	9.47	9.65	9.5	9.72	8.31	8.39	8.38	8.46	8.35	8.35	8.34	8.32	8.34	8.3	8.31	8.37	8.37	8.28	8.5	8.71	8.62	8.38	8.38	8.24	8.51	7.85	8.33	8.18	8.45	8.42	8.33	8.31	8.32	8.31	8.55	8.42
3322	9.69	10	9.82	9.73	9.71	9.74	9.81	9.58	9.43	9.62	9.46	9.66	9.47	9.71	8.33	8.41	8.41	8.44	8.39	8.37	8.35	8.31	8.34	8.33	8.34	8.37	8.37	8.27	8.51	8.68	8.61	8.41	8.36	8.23	8.5	7.85	8.37	8.19	8.45	8.45	8.29	8.32	8.34	8.32	8.57	8.44
3320	9.66	9.97	9.81	9.72	9.71	9.71	9.82	9.58	9.42	9.63	9.45	9.63	9.49	9.68	8.31	8.43	8.44	8.42	8.37	8.4	8.35	8.31	8.33	8.29	8.36	8.35	8.36	8.26	8.5	8.67	8.61	8.42	8.33	8.19	8.5	7.82	8.38	8.23	8.46	8.48	8.32	8.35	8.35	8.33	8.57	8.44
3318	9.68	9.97	9.79	9.71	9.7	9.72	9.82	9.57	9.43	9.65	9.47	9.6	9.49	9.66	8.32	8.42	8.46	8.42	8.35	8.41	8.34	8.33	8.32	8.27	8.36	8.34	8.34	8.28	8.46	8.69	8.61	8.4	8.36	8.18	8.49	7.81	8.38	8.26	8.46	8.47	8.36	8.36	8.34	8.37	8.56	8.44
3316	9.73	9.98	9.77	9.71	9.67	9.74	9.79	9.57	9.45	9.65	9.49	9.64	9.47	9.68	8.33	8.42	8.44	8.41	8.36	8.41	8.32	8.36	8.31	8.27	8.34	8.36	8.34	8.29	8.42	8.69	8.56	8.42	8.41	8.2	8.51	7.8	8.37	8.25	8.43	8.46	8.35	8.35	8.37	8.38	8.58	8.43
3314	9.71	9.92	9.8	9.7	9.68	9.73	9.77	9.59	9.46	9.64	9.46	9.66	9.48	9.71	8.31	8.42	8.41	8.41	8.4	8.41	8.3	8.37	8.31	8.26	8.32	8.37	8.34	8.26	8.4	8.64	8.52	8.45	8.4	8.23	8.55	7.8	8.36	8.23	8.42	8.48	8.33	8.36	8.42	8.38	8.59	8.43
3312	9.67	9.89	9.84	9.68	9.71	9.75	9.79	9.6	9.47	9.63	9.46	9.62	9.49	9.7	8.3	8.41	8.42	8.41	8.4	8.4	8.3	8.35	8.34	8.29	8.33	8.36	8.35	8.25	8.39	8.65	8.48	8.46	8.38	8.27	8.55	7.79	8.38	8.21	8.46	8.52	8.34	8.36	8.45	8.42	8.58	8.43
3310	9.64	9.9	9.85	9.65	9.72	9.76	9.8	9.59	9.45	9.63	9.48	9.61	9.5	9.69	8.31	8.4	8.45	8.42	8.39	8.41	8.3	8.34	8.36	8.31	8.34	8.36	8.36	8.26	8.39	8.67	8.45	8.45	8.39	8.29	8.51	7.79	8.38	8.2	8.47	8.53	8.33	8.34	8.45	8.46	8.55	8.42
3308	9.61	9.91	9.84	9.63	9.7	9.73	9.8	9.58	9.45	9.63	9.47	9.61	9.48	9.69	8.29	8.4	8.44	8.44	8.41	8.4	8.31	8.36	8.37	8.33	8.34	8.35	8.38	8.27	8.4	8.65	8.43	8.46	8.42	8.27	8.48	7.8	8.38	8.2	8.46	8.51	8.31	8.32	8.44	8.46	8.52	8.42
3306	9.6	9.9	9.8	9.61	9.67	9.69	9.78	9.6	9.47	9.64	9.47	9.6	9.46	9.7	8.26	8.43	8.43	8.43	8.43	8.37	8.34	8.38	8.37	8.31	8.34	8.34	8.4	8.27	8.4	8.62	8.41	8.52	8.45	8.27	8.49	7.8	8.38	8.18	8.46	8.5	8.33	8.33	8.45	8.46	8.54	8.43
3304	9.64	9.86	9.77	9.6	9.67	9.69	9.74	9.61	9.46	9.63	9.48	9.62	9.47	9.71	8.26	8.46	8.42	8.38	8.43	8.37	8.36	8.38	8.39	8.27	8.35	8.34	8.39	8.26	8.37	8.61	8.41	8.55	8.41	8.27	8.48	7.8	8.38	8.15	8.46	8.48	8.38	8.35	8.5	8.46	8.58	8.42
3302	9.64	9.83	9.76	9.6	9.7	9.7	9.75	9.58	9.47	9.62	9.48	9.62	9.48	9.69	8.28	8.44	8.4	8.33	8.44	8.39	8.35	8.38	8.41	8.26	8.35	8.31	8.39	8.28	8.37	8.61	8.41	8.52	8.36	8.28	8.48	7.78	8.37	8.14	8.46	8.47	8.4	8.34	8.54	8.45	8.57	8.43
3300	9.62	9.81	9.79	9.59	9.72	9.68	9.78	9.54	9.5	9.63	9.46	9.6	9.47	9.71	8.27	8.42	8.36	8.31	8.47	8.38	8.3	8.37	8.4	8.29	8.34	8.3	8.38	8.29	8.37	8.59	8.37	8.5	8.36	8.28	8.47	7.77	8.36	8.16	8.44	8.45	8.4	8.34	8.52	8.47	8.56	8.45
3298	9.61	9.79	9.79	9.6	9.69	9.69	9.77	9.53	9.5	9.65	9.45	9.59	9.45	9.72	8.24	8.45	8.33	8.3	8.47	8.35	8.26	8.36	8.37	8.3	8.32	8.32	8.39	8.29	8.38	8.59	8.31	8.48	8.39	8.28	8.47	7.78	8.34	8.18	8.45	8.43	8.39	8.36	8.51	8.5	8.57	8.44
3296	9.6	9.77	9.75	9.6	9.67	9.72	9.76	9.55	9.5	9.64	9.44	9.59	9.45	9.69	8.25	8.46	8.32	8.3	8.46	8.33	8.28	8.35	8.37	8.26	8.33	8.34	8.41	8.29	8.36	8.57	8.3	8.49	8.41	8.26	8.47	7.78	8.34	8.15	8.45	8.47	8.37	8.35	8.53	8.53	8.59	8.41
3294	9.61	9.75	9.73	9.58	9.67	9.74	9.72	9.58	9.5	9.65	9.45	9.57	9.45	9.66	8.28	8.44	8.33	8.32	8.46	8.33	8.31	8.35	8.38	8.23	8.34	8.35	8.41	8.3	8.34	8.5	8.28	8.52	8.41	8.23	8.46	7.78	8.39	8.14	8.42	8.51	8.36	8.33	8.55	8.55	8.58	8.41
3292	9.63	9.74	9.72	9.6	9.67	9.72	9.68	9.59	9.5	9.63	9.46	9.58	9.44	9.66	8.29	8.42	8.33	8.33	8.44	8.34	8.32	8.36	8.35	8.23	8.36	8.35	8.38	8.3	8.34	8.44	8.24	8.53	8.4	8.24	8.43	7.78	8.41	8.17	8.39	8.51	8.35	8.33	8.54	8.55	8.58	8.39
3290	9.65	9.73	9.71	9.62	9.69	9.71	9.69	9.6	9.51	9.6	9.46	9.62	9.46	9.67	8.28	8.4	8.31	8.34	8.44	8.35	8.31	8.39	8.33	8.22	8.37	8.36	8.35	8.28	8.35	8.43	8.21	8.52	8.41	8.27	8.43	7.76	8.37	8.18	8.38	8.48	8.34	8.35	8.54	8.57	8.58	8.34
3288	9.66	9.72	9.73	9.61	9.72	9.72	9.69	9.6	9.51	9.61	9.45	9.64	9.47	9.66	8.27	8.41	8.3	8.35	8.43	8.35	8.3	8.39	8.35	8.23	8.37	8.36	8.35	8.26	8.34	8.43	8.21	8.52	8.43	8.26	8.46	7.77	8.37	8.17	8.38	8.45	8.32	8.4	8.56	8.59	8.55	8.34
3286	9.68	9.72	9.75	9.6	9.72	9.68	9.67	9.6	9.5	9.63	9.44	9.64	9.45	9.64	8.25	8.42	8.29	8.36	8.42	8.33	8.29	8.38	8.35	8.24	8.36	8.34	8.38	8.24	8.31	8.42	8.21	8.51	8.43	8.25	8.45	7.8	8.39	8.19	8.35	8.44	8.32	8.42	8.55	8.58	8.52	8.39
3284	9.7	9.72	9.74	9.62	9.7	9.66	9.65	9.58	9.5	9.66	9.45	9.61	9.42	9.62	8.22	8.42	8.31	8.38	8.4	8.33	8.3	8.4	8.32	8.25	8.34	8.31	8.37	8.26	8.29	8.42	8.23	8.53	8.43	8.25	8.39	7.81	8.37	8.19	8.34	8.44	8.3	8.4	8.53	8.55	8.51	8.41
3282	9.67	9.72	9.74	9.64	9.67	9.69	9.65	9.55	9.49	9.66	9.46	9.61	9.42	9.64	8.21	8.44	8.34	8.36	8.36	8.33	8.33	8.38	8.32	8.24	8.34	8.3	8.35	8.31	8.29	8.39	8.23	8.53	8.44	8.25	8.36	7.79	8.33	8.17	8.36	8.44	8.3	8.39	8.52	8.54	8.52	8.39
3280	9.62	9.72	9.75	9.63	9.65	9.69	9.67	9.54	9.48	9.65	9.44	9.62	9.42	9.7	8.23	8.41	8.36	8.34	8.39	8.34	8.36	8.32	8.34	8.22	8.34	8.3	8.36	8.29	8.28	8.36	8.21	8.52	8.45	8.26	8.34	7.79	8.3	8.18	8.38	8.45	8.31	8.38	8.53	8.56	8.53	8.36
3278	9.58	9.73	9.73	9.62	9.65	9.7	9.7	9.53	9.48	9.62	9.41	9.62	9.44	9.71	8.24	8.37	8.38	8.37	8.43	8.35	8.34	8.33	8.35	8.23	8.33	8.32	8.36	8.23	8.27	8.38	8.22	8.53	8.49	8.28	8.32	7.77	8.29	8.21	8.36	8.46	8.31	8.33	8.55	8.58	8.53	8.35
3276	9.57	9.72	9.71	9.6	9.65	9.72	9.7	9.54	9.46	9.62	9.41	9.6	9.47	9.67	8.21	8.36	8.4	8.41	8.42	8.34	8.31	8.37	8.35	8.25	8.33	8.32	8.36	8.23	8.27	8.39	8.21	8.57	8.49	8.28	8.33	7.75	8.3	8.23	8.35	8.48	8.31	8.3	8.57	8.57	8.49	8.38
3274	9.6	9.7	9.71	9.61	9.69	9.73	9.72	9.56	9.45	9.65	9.44	9.58	9.46	9.66	8.19	8.38	8.39	8.41	8.4	8.34	8.29	8.35	8.34	8.24	8.34	8.32	8.38	8.26	8.27	8.35	8.19	8.57	8.46	8.25	8.34	7.74	8.31	8.23	8.36	8.45	8.3	8.31	8.59	8.55	8.47	8.38
3272	9.58	9.7	9.72	9.62	9.7	9.74	9.74	9.58	9.45	9.65	9.44	9.59	9.47	9.66	8.21	8.4	8.4	8.41	8.4	8.34	8.29	8.32	8.31	8.22	8.33	8.32	8.38	8.27	8.26	8.3	8.21	8.53	8.47	8.23	8.32	7.75	8.3	8.23	8.36	8.41	8.32	8.32	8.61	8.53	8.48	8.34
3270	9.52	9.73	9.69	9.64	9.68	9.74	9.73	9.57	9.43	9.63	9.44	9.6	9.48	9.66	8.26	8.38	8.41	8.43	8.39	8.33	8.31	8.32	8.3	8.2	8.29	8.32	8.36	8.24	8.24	8.29	8.24	8.52	8.49	8.23	8.31	7.77	8.31	8.22	8.32	8.39	8.34	8.3	8.58	8.5	8.46	8.34
3268	9.52	9.76	9.67	9.66	9.65	9.71	9.76	9.54	9.42	9.63	9.43	9.6	9.47	9.66	8.26	8.34	8.42	8.43	8.37	8.33	8.32	8.34	8.32	8.22	8.28	8.31	8.37	8.22	8.23	8.29	8.26	8.5	8.46	8.22	8.31	7.78	8.34	8.19	8.25	8.36	8.34	8.29	8.54	8.5	8.45	8.36
3266	9.56	9.79	9.67	9.65	9.62	9.68	9.81	9.53	9.47	9.62	9.42	9.59	9.46	9.65	8.24	8.33	8.42	8.41	8.38	8.34	8.35	8.35	8.33	8.25	8.28	8.29	8.38	8.22	8.25	8.26	8.26	8.51	8.42	8.24	8.3	7.75	8.34	8.16	8.26	8.35	8.31	8.28	8.57	8.5	8.44	8.36
3264	9.58	9.8	9.66	9.67	9.63	9.69	9.82	9.55	9.5	9.6	9.44	9.57	9.45	9.66	8.25	8.35	8.41	8.38	8.41	8.33	8.35	8.37	8.32	8.25	8.28	8.27	8.35	8.25	8.27	8.26	8.25	8.52	8.42	8.24	8.28	7.73	8.31	8.15	8.32	8.36	8.27	8.28	8.59	8.51	8.41	8.33
3262	9.61	9.8	9.64	9.7	9.65	9.7	9.8	9.57	9.47	9.58	9.46	9.54	9.43	9.67	8.23	8.36	8.42	8.38	8.39	8.32	8.33	8.37	8.32	8.24	8.25	8.26	8.31	8.26	8.26	8.24	8.23	8.49	8.46	8.23	8.29	7.74	8.3	8.16	8.32	8.38	8.28	8.3	8.55	8.51	8.36	8.32
3260	9.63	9.8	9.64	9.74	9.64	9.71	9.8	9.55	9.44	9.58	9.45	9.54	9.43	9.66	8.23	8.35	8.42	8.41	8.35	8.34	8.31	8.33	8.32	8.24	8.24	8.24	8.31	8.26	8.24	8.21	8.24	8.47	8.46	8.23	8.28	7.74	8.31	8.17	8.29	8.36	8.29	8.26	8.52	8.49	8.35	8.33
3258	9.62	9.82	9.64	9.75	9.66	9.7	9.79	9.53	9.45	9.61	9.44	9.58	9.44	9.68	8.27	8.36	8.43	8.4	8.35	8.32	8.31	8.29	8.3	8.25	8.29	8.25	8.33	8.26	8.26	8.22	8.27	8.47	8.43	8.23	8.29	7.75	8.31	8.18	8.3	8.33	8.27	8.23	8.53	8.46	8.37	8.35
3256	9.6	9.83	9.63	9.77	9.63	9.67	9.78	9.51	9.47	9.63	9.44	9.6	9.45	9.68	8.29	8.39	8.41	8.4	8.38	8.31	8.32	8.28	8.28	8.25	8.33	8.29	8.34	8.25	8.29	8.21	8.29	8.47	8.43	8.22	8.31	7.77	8.31	8.19	8.31	8.33	8.26	8.24	8.52	8.45	8.35	8.37
3254	9.61	9.83	9.65	9.77	9.59	9.66	9.79	9.49	9.5	9.61	9.46	9.62	9.45	9.66	8.28	8.43	8.39	8.42	8.4	8.33	8.31	8.26	8.28	8.26	8.33	8.33	8.34	8.26	8.27	8.2	8.28	8.44	8.44	8.22	8.32	7.79	8.28	8.21	8.3	8.31	8.26	8.25	8.51	8.44	8.31	8.35
3252	9.62	9.82	9.66	9.76	9.58	9.68	9.79	9.48	9.5	9.6	9.47	9.62	9.45	9.67	8.29	8.46	8.37	8.41	8.41	8.34	8.31	8.26	8.31	8.26	8.3	8.32	8.31	8.29	8.28	8.22	8.27	8.4	8.43	8.22	8.3	7.76	8.24	8.21	8.28	8.29	8.28	8.26	8.51	8.43	8.31	8.33
3250	9.63	9.83	9.66	9.75	9.61	9.68	9.81	9.46	9.48	9.62	9.48	9.61	9.46	9.65	8.3	8.46	8.37	8.39	8.41	8.34	8.33	8.27	8.33	8.25	8.27	8.3	8.28	8.27	8.29	8.27	8.3	8.39	8.44	8.22	8.29	7.72	8.27	8.18	8.3	8.32	8.28	8.24	8.49	8.4	8.32	8.32
3248	9.66	9.85	9.66	9.76	9.62	9.66	9.84	9.47	9.47	9.65	9.48	9.61	9.47	9.62	8.29	8.43	8.38	8.38	8.41	8.35	8.34	8.26	8.31	8.23	8.27	8.32	8.28	8.22	8.29	8.26	8.32	8.41	8.42	8.21	8.29	7.73	8.29	8.15	8.34	8.33	8.27	8.24	8.49	8.37	8.29	8.31
3246	9.67	9.88	9.65	9.76	9.6	9.65	9.85	9.5	9.48	9.64	9.44	9.6	9.49	9.65	8.28	8.42	8.38	8.35	8.42	8.38	8.33	8.26	8.31	8.23	8.25	8.34	8.29	8.23	8.28	8.23	8.33	8.42	8.43	8.19	8.27	7.76	8.27	8.17	8.37	8.31	8.23	8.26	8.48	8.37	8.25	8.3
3244	9.66	9.89	9.62	9.76	9.57	9.65	9.81	9.5	9.51	9.6	9.42	9.59	9.47	9.68	8.29	8.41	8.36	8.33	8.41	8.37	8.33	8.26	8.33	8.22	8.25	8.33	8.3	8.28	8.31	8.24	8.35	8.4	8.42	8.19	8.27	7.8	8.27	8.2	8.39	8.27	8.22	8.26	8.47	8.37	8.24	8.29
3242	9.65	9.88	9.6	9.78	9.57	9.64	9.78	9.5	9.53	9.58	9.41	9.57	9.43	9.68	8.29	8.41	8.35	8.33	8.4	8.35	8.34	8.29	8.33	8.21	8.29	8.32	8.32	8.28	8.33	8.24	8.35	8.39	8.42	8.22	8.3	7.82	8.29	8.23	8.39	8.25	8.23	8.23	8.47	8.37	8.25	8.29
3240	9.66	9.85	9.6	9.78	9.59	9.62	9.78	9.51	9.52	9.6	9.41	9.55	9.4	9.64	8.25	8.43	8.31	8.33	8.43	8.36	8.33	8.31	8.3	8.24	8.32	8.3	8.34	8.26	8.36	8.24	8.36	8.39	8.43	8.24	8.32	7.83	8.3	8.24	8.34	8.25	8.24	8.2	8.44	8.37	8.26	8.29
3238	9.68	9.84	9.62	9.78	9.61	9.62	9.78	9.52	9.49	9.61	9.42	9.57	9.42	9.62	8.24	8.45	8.29	8.33	8.46	8.36	8.3	8.27	8.27	8.28	8.32	8.3	8.35	8.28	8.36	8.27	8.38	8.39	8.42	8.24	8.3	7.82	8.27	8.24	8.32	8.27	8.26	8.21	8.41	8.31	8.24	8.29
3236	9.69	9.86	9.63	9.79	9.59	9.64	9.78	9.5	9.48	9.61	9.43	9.59	9.43	9.63	8.26	8.42	8.3	8.33	8.43	8.32	8.27	8.23	8.27	8.28	8.32	8.3	8.33	8.29	8.36	8.28	8.42	8.39	8.42	8.21	8.28	7.79	8.24	8.24	8.34	8.29	8.27	8.21	8.41	8.27	8.2	8.31
3234	9.68	9.87	9.65	9.76	9.58	9.64	9.77	9.48	9.46	9.6	9.44	9.58	9.42	9.65	8.25	8.39	8.29	8.32	8.42	8.3	8.25	8.26	8.31	8.26	8.33	8.3	8.35	8.26	8.37	8.28	8.45	8.34	8.43	8.21	8.3	7.78	8.27	8.24	8.35	8.28	8.27	8.22	8.43	8.27	8.16	8.31
3232	9.69	9.87	9.66	9.71	9.57	9.63	9.75	9.47	9.46	9.59	9.44	9.58	9.43	9.65	8.23	8.39	8.28	8.3	8.44	8.33	8.25	8.29	8.34	8.26	8.35	8.34	8.38	8.24	8.38	8.28	8.46	8.29	8.45	8.24	8.32	7.78	8.27	8.23	8.36	8.28	8.27	8.23	8.42	8.25	8.17	8.3
3230	9.71	9.88	9.66	9.72	9.57	9.65	9.75	9.48	9.45	9.6	9.46	9.6	9.45	9.63	8.2	8.43	8.29	8.28	8.46	8.37	8.26	8.27	8.33	8.27	8.36	8.36	8.37	8.27	8.36	8.27	8.46	8.32	8.44	8.24	8.33	7.76	8.24	8.2	8.37	8.31	8.29	8.23	8.39	8.22	8.2	8.29
3228	9.7	9.86	9.67	9.73	9.59	9.7	9.73	9.52	9.44	9.62	9.46	9.61	9.43	9.59	8.2	8.43	8.29	8.31	8.43	8.38	8.26	8.26	8.36	8.3	8.33	8.35	8.35	8.27	8.34	8.29	8.47	8.37	8.41	8.23	8.34	7.75	8.23	8.18	8.38	8.3	8.32	8.28	8.37	8.19	8.2	8.3
3226	9.69	9.84	9.71	9.72	9.61	9.72	9.7	9.53	9.44	9.64	9.45	9.59	9.41	9.58	8.23	8.4	8.3	8.32	8.43	8.36	8.27	8.31	8.41	8.32	8.28	8.35	8.33	8.25	8.36	8.31	8.49	8.36	8.4	8.24	8.34	7.78	8.26	8.21	8.4	8.27	8.34	8.3	8.39	8.2	8.19	8.31
3224	9.68	9.81	9.73	9.71	9.62	9.71	9.68	9.51	9.44	9.64	9.44	9.56	9.4	9.6	8.24	8.38	8.33	8.31	8.44	8.33	8.26	8.37	8.39	8.3	8.3	8.35	8.29	8.24	8.4	8.34	8.51	8.35	8.42	8.23	8.34	7.79	8.26	8.22	8.41	8.27	8.34	8.26	8.41	8.23	8.17	8.31
3222	9.65	9.79	9.74	9.69	9.65	9.68	9.66	9.49	9.42	9.62	9.42	9.53	9.4	9.59	8.23	8.36	8.33	8.32	8.44	8.3	8.26	8.39	8.33	8.28	8.36	8.36	8.28	8.23	8.43	8.36	8.54	8.37	8.42	8.22	8.31	7.79	8.25	8.24	8.42	8.3	8.33	8.25	8.4	8.22	8.17	8.35
3220	9.65	9.76	9.76	9.64	9.66	9.67	9.66	9.49	9.42	9.59	9.43	9.53	9.41	9.59	8.23	8.35	8.31	8.35	8.45	8.31	8.27	8.35	8.32	8.26	8.38	8.36	8.33	8.23	8.45	8.36	8.57	8.37	8.41	8.22	8.32	7.8	8.28	8.27	8.41	8.32	8.33	8.28	8.36	8.2	8.2	8.37
3218	9.66	9.76	9.78	9.6	9.65	9.69	9.71	9.48	9.44	9.58	9.47	9.55	9.42	9.59	8.23	8.36	8.3	8.37	8.44	8.32	8.27	8.3	8.33	8.28	8.37	8.33	8.39	8.23	8.44	8.36	8.55	8.32	8.39	8.24	8.36	7.83	8.3	8.25	8.4	8.32	8.36	8.28	8.33	8.18	8.23	8.36
3216	9.64	9.79	9.76	9.59	9.66	9.72	9.71	9.46	9.45	9.57	9.47	9.57	9.44	9.57	8.24	8.36	8.33	8.4	8.4	8.3	8.26	8.3	8.33	8.29	8.36	8.31	8.37	8.23	8.43	8.39	8.53	8.31	8.38	8.22	8.36	7.84	8.3	8.21	8.4	8.3	8.38	8.29	8.32	8.16	8.24	8.39
3214	9.61	9.81	9.75	9.57	9.7	9.76	9.68	9.46	9.46	9.55	9.45	9.58	9.44	9.59	8.25	8.37	8.34	8.41	8.37	8.28	8.26	8.33	8.34	8.29	8.34	8.3	8.33	8.24	8.44	8.41	8.53	8.3	8.39	8.2	8.34	7.84	8.29	8.21	8.38	8.28	8.38	8.3	8.33	8.14	8.22	8.44
3212	9.58	9.81	9.76	9.53	9.71	9.78	9.65	9.44	9.46	9.56	9.42	9.58	9.4	9.61	8.25	8.37	8.35	8.4	8.37	8.28	8.28	8.35	8.33	8.28	8.33	8.28	8.33	8.25	8.43	8.41	8.55	8.29	8.41	8.18	8.35	7.85	8.28	8.23	8.38	8.27	8.35	8.31	8.35	8.15	8.2	8.45
3210	9.55	9.82	9.79	9.51	9.7	9.77	9.65	9.44	9.46	9.55	9.4	9.55	9.39	9.61	8.25	8.34	8.37	8.39	8.37	8.26	8.3	8.33	8.3	8.27	8.34	8.28	8.34	8.25	8.45	8.41	8.58	8.31	8.41	8.17	8.38	7.84	8.26	8.26	8.37	8.26	8.33	8.32	8.34	8.16	8.19	8.45
3208	9.56	9.84	9.8	9.53	9.71	9.77	9.67	9.45	9.47	9.56	9.43	9.52	9.42	9.61	8.25	8.31	8.43	8.39	8.35	8.27	8.28	8.33	8.29	8.27	8.34	8.29	8.34	8.24	8.48	8.41	8.6	8.34	8.38	8.19	8.4	7.82	8.24	8.25	8.33	8.25	8.34	8.3	8.35	8.13	8.21	8.44
3206	9.56	9.84	9.78	9.51	9.7	9.81	9.68	9.44	9.44	9.54	9.44	9.52	9.4	9.6	8.26	8.29	8.44	8.43	8.33	8.29	8.25	8.35	8.31	8.28	8.34	8.28	8.3	8.21	8.48	8.43	8.59	8.34	8.38	8.21	8.38	7.81	8.25	8.22	8.32	8.26	8.39	8.29	8.37	8.12	8.22	8.43
3204	9.54	9.83	9.78	9.51	9.68	9.82	9.7	9.44	9.41	9.56	9.42	9.52	9.36	9.6	8.28	8.26	8.42	8.43	8.33	8.28	8.24	8.35	8.34	8.28	8.34	8.26	8.3	8.21	8.46	8.46	8.55	8.31	8.41	8.21	8.36	7.82	8.25	8.2	8.32	8.28	8.4	8.35	8.33	8.16	8.22	8.4
3202	9.51	9.8	9.81	9.52	9.7	9.79	9.71	9.45	9.43	9.58	9.39	9.53	9.35	9.61	8.3	8.3	8.4	8.4	8.33	8.26	8.26	8.36	8.33	8.29	8.34	8.26	8.32	8.24	8.46	8.48	8.51	8.32	8.43	8.19	8.36	7.83	8.24	8.22	8.32	8.26	8.39	8.39	8.29	8.17	8.25	8.41
3200	9.51	9.77	9.82	9.53	9.72	9.77	9.73	9.47	9.44	9.58	9.41	9.53	9.36	9.62	8.31	8.34	8.4	8.41	8.34	8.23	8.29	8.38	8.32	8.27	8.34	8.3	8.31	8.26	8.46	8.46	8.53	8.34	8.42	8.22	8.34	7.82	8.25	8.23	8.29	8.25	8.38	8.39	8.3	8.15	8.27	8.45
3198	9.5	9.8	9.81	9.55	9.71	9.77	9.78	9.51	9.45	9.6	9.47	9.53	9.38	9.61	8.31	8.38	8.42	8.42	8.37	8.24	8.29	8.36	8.28	8.24	8.36	8.29	8.31	8.26	8.44	8.45	8.55	8.34	8.41	8.25	8.34	7.8	8.26	8.22	8.3	8.24	8.35	8.39	8.29	8.15	8.25	8.45
3196	9.5	9.84	9.8	9.57	9.7	9.79	9.81	9.52	9.46	9.59	9.47	9.53	9.39	9.61	8.29	8.39	8.41	8.41	8.39	8.26	8.29	8.31	8.27	8.25	8.33	8.23	8.33	8.25	8.42	8.46	8.51	8.32	8.4	8.22	8.38	7.79	8.24	8.21	8.3	8.26	8.34	8.4	8.28	8.14	8.24	8.43
3194	9.49	9.88	9.79	9.56	9.7	9.79	9.81	9.5	9.44	9.58	9.41	9.5	9.4	9.64	8.28	8.36	8.4	8.39	8.41	8.28	8.3	8.3	8.29	8.28	8.29	8.23	8.33	8.24	8.43	8.47	8.48	8.3	8.39	8.19	8.4	7.79	8.25	8.2	8.27	8.26	8.34	8.41	8.28	8.15	8.27	8.44
3192	9.49	9.89	9.78	9.56	9.7	9.77	9.81	9.49	9.41	9.58	9.39	9.49	9.4	9.64	8.28	8.35	8.42	8.36	8.42	8.28	8.3	8.34	8.3	8.28	8.27	8.27	8.32	8.24	8.44	8.48	8.47	8.28	8.37	8.18	8.38	7.8	8.26	8.21	8.27	8.23	8.36	8.41	8.27	8.15	8.31	8.45
3190	9.48	9.87	9.76	9.57	9.69	9.75	9.82	9.47	9.42	9.6	9.4	9.53	9.39	9.61	8.3	8.38	8.42	8.35	8.41	8.28	8.29	8.36	8.33	8.26	8.31	8.26	8.29	8.24	8.4	8.49	8.48	8.27	8.36	8.19	8.37	7.82	8.26	8.23	8.28	8.2	8.41	8.37	8.26	8.13	8.31	8.46
3188	9.46	9.88	9.74	9.6	9.7	9.76	9.86	9.48	9.44	9.6	9.4	9.55	9.38	9.6	8.29	8.4	8.43	8.36	8.4	8.28	8.28	8.36	8.35	8.26	8.32	8.24	8.28	8.22	8.36	8.49	8.51	8.26	8.38	8.17	8.37	7.82	8.28	8.23	8.26	8.2	8.41	8.37	8.26	8.13	8.28	8.46
3186	9.47	9.87	9.7	9.63	9.67	9.73	9.84	9.5	9.42	9.6	9.41	9.53	9.39	9.59	8.29	8.38	8.4	8.36	8.41	8.28	8.25	8.34	8.32	8.28	8.3	8.22	8.31	8.22	8.37	8.48	8.52	8.27	8.34	8.16	8.38	7.79	8.31	8.21	8.25	8.21	8.39	8.41	8.27	8.14	8.27	8.45
3184	9.51	9.85	9.67	9.64	9.62	9.67	9.82	9.5	9.41	9.58	9.42	9.51	9.42	9.57	8.33	8.37	8.35	8.34	8.4	8.29	8.25	8.33	8.31	8.3	8.31	8.21	8.33	8.25	8.37	8.48	8.49	8.29	8.31	8.15	8.4	7.77	8.3	8.18	8.27	8.2	8.38	8.39	8.27	8.17	8.28	8.45
3182	9.55	9.87	9.67	9.65	9.6	9.63	9.86	9.48	9.41	9.57	9.4	9.52	9.42	9.56	8.34	8.37	8.34	8.35	8.4	8.31	8.3	8.33	8.34	8.28	8.32	8.23	8.32	8.25	8.36	8.47	8.48	8.28	8.32	8.15	8.41	7.76	8.29	8.18	8.27	8.21	8.37	8.36	8.25	8.18	8.29	8.43
3180	9.55	9.9	9.66	9.65	9.6	9.62	9.87	9.49	9.38	9.58	9.4	9.53	9.41	9.55	8.31	8.38	8.34	8.37	8.42	8.3	8.32	8.34	8.35	8.25	8.32	8.29	8.32	8.23	8.35	8.45	8.44	8.27	8.33	8.18	8.41	7.78	8.28	8.18	8.27	8.21	8.34	8.35	8.24	8.15	8.3	8.43
3178	9.54	9.9	9.67	9.66	9.57	9.63	9.85	9.52	9.38	9.57	9.4	9.52	9.41	9.55	8.26	8.36	8.31	8.34	8.43	8.29	8.29	8.33	8.3	8.22	8.31	8.31	8.32	8.22	8.33	8.44	8.39	8.25	8.33	8.19	8.4	7.8	8.3	8.16	8.28	8.22	8.31	8.34	8.26	8.14	8.32	8.44
3176	9.52	9.88	9.68	9.68	9.53	9.66	9.83	9.54	9.39	9.57	9.41	9.5	9.42	9.56	8.27	8.34	8.29	8.32	8.43	8.29	8.29	8.3	8.26	8.21	8.32	8.29	8.28	8.24	8.32	8.43	8.4	8.23	8.32	8.16	8.38	7.79	8.35	8.13	8.25	8.22	8.29	8.36	8.24	8.17	8.32	8.4
3174	9.54	9.88	9.67	9.66	9.51	9.63	9.82	9.53	9.38	9.58	9.4	9.5	9.41	9.58	8.27	8.36	8.29	8.33	8.43	8.3	8.3	8.27	8.26	8.21	8.31	8.28	8.26	8.26	8.31	8.43	8.43	8.24	8.3	8.13	8.35	7.77	8.33	8.11	8.25	8.22	8.3	8.36	8.19	8.2	8.33	8.34
3172	9.58	9.87	9.64	9.66	9.51	9.59	9.8	9.5	9.37	9.55	9.37	9.53	9.4	9.6	8.26	8.39	8.3	8.32	8.44	8.33	8.29	8.26	8.27	8.21	8.28	8.27	8.23	8.26	8.29	8.44	8.4	8.25	8.28	8.13	8.31	7.74	8.29	8.13	8.27	8.24	8.3	8.34	8.18	8.19	8.34	8.34
3170	9.61	9.84	9.62	9.69	9.52	9.57	9.77	9.48	9.37	9.55	9.36	9.54	9.39	9.58	8.24	8.37	8.28	8.3	8.44	8.33	8.29	8.29	8.28	8.2	8.29	8.24	8.24	8.26	8.3	8.45	8.39	8.27	8.28	8.13	8.32	7.7	8.28	8.15	8.27	8.25	8.29	8.3	8.19	8.2	8.32	8.33
3168	9.64	9.81	9.62	9.7	9.54	9.55	9.75	9.47	9.38	9.6	9.41	9.54	9.42	9.55	8.21	8.33	8.26	8.31	8.43	8.3	8.26	8.29	8.28	8.21	8.3	8.24	8.28	8.26	8.31	8.44	8.39	8.28	8.3	8.14	8.33	7.7	8.28	8.14	8.25	8.26	8.26	8.26	8.18	8.2	8.32	8.31
3166	9.64	9.8	9.62	9.68	9.54	9.55	9.73	9.47	9.39	9.62	9.46	9.54	9.46	9.53	8.19	8.31	8.28	8.31	8.42	8.32	8.23	8.26	8.29	8.21	8.3	8.26	8.31	8.26	8.3	8.46	8.4	8.27	8.31	8.14	8.34	7.75	8.27	8.13	8.24	8.28	8.28	8.23	8.19	8.18	8.34	8.31
3164	9.61	9.78	9.62	9.68	9.54	9.57	9.73	9.48	9.41	9.6	9.45	9.53	9.44	9.53	8.2	8.31	8.3	8.32	8.38	8.35	8.24	8.27	8.3	8.19	8.31	8.27	8.31	8.25	8.3	8.47	8.39	8.24	8.29	8.13	8.35	7.78	8.26	8.15	8.26	8.29	8.3	8.23	8.2	8.19	8.34	8.32
3162	9.59	9.76	9.61	9.7	9.54	9.58	9.74	9.49	9.41	9.57	9.43	9.49	9.43	9.55	8.19	8.3	8.32	8.35	8.34	8.34	8.26	8.31	8.3	8.2	8.31	8.27	8.32	8.26	8.32	8.46	8.37	8.25	8.28	8.13	8.35	7.76	8.24	8.12	8.29	8.29	8.28	8.23	8.18	8.21	8.31	8.31
3160	9.6	9.75	9.59	9.69	9.53	9.58	9.74	9.49	9.39	9.55	9.45	9.45	9.42	9.54	8.16	8.31	8.35	8.35	8.33	8.33	8.23	8.3	8.31	8.22	8.29	8.27	8.31	8.3	8.32	8.46	8.36	8.28	8.3	8.13	8.36	7.73	8.25	8.07	8.3	8.28	8.24	8.25	8.19	8.2	8.3	8.29
3158	9.63	9.76	9.59	9.68	9.54	9.61	9.72	9.48	9.36	9.54	9.44	9.43	9.39	9.5	8.18	8.34	8.34	8.35	8.34	8.34	8.22	8.27	8.31	8.22	8.24	8.27	8.31	8.29	8.31	8.43	8.31	8.28	8.31	8.12	8.35	7.72	8.28	8.07	8.3	8.26	8.19	8.25	8.22	8.2	8.32	8.28
3156	9.64	9.74	9.6	9.67	9.54	9.62	9.69	9.46	9.34	9.57	9.42	9.45	9.38	9.51	8.18	8.36	8.32	8.38	8.35	8.32	8.21	8.26	8.28	8.22	8.26	8.24	8.33	8.26	8.29	8.4	8.28	8.25	8.32	8.12	8.33	7.72	8.28	8.11	8.28	8.3	8.15	8.19	8.2	8.22	8.34	8.25
3154	9.63	9.73	9.63	9.65	9.53	9.62	9.67	9.45	9.34	9.6	9.42	9.5	9.39	9.54	8.18	8.33	8.34	8.41	8.37	8.32	8.19	8.25	8.25	8.22	8.31	8.24	8.34	8.25	8.26	8.4	8.26	8.25	8.31	8.17	8.34	7.72	8.28	8.11	8.29	8.37	8.19	8.15	8.19	8.21	8.32	8.24
3152	9.6	9.72	9.65	9.63	9.55	9.64	9.65	9.46	9.33	9.6	9.44	9.51	9.38	9.52	8.23	8.33	8.36	8.43	8.35	8.36	8.2	8.25	8.24	8.18	8.32	8.28	8.32	8.26	8.24	8.41	8.26	8.28	8.28	8.17	8.37	7.73	8.27	8.09	8.34	8.4	8.21	8.16	8.22	8.19	8.3	8.25
3150	9.59	9.71	9.65	9.64	9.6	9.67	9.63	9.46	9.34	9.57	9.44	9.48	9.37	9.51	8.27	8.34	8.36	8.43	8.32	8.37	8.23	8.27	8.29	8.18	8.31	8.31	8.32	8.26	8.27	8.39	8.26	8.28	8.28	8.13	8.38	7.74	8.27	8.12	8.36	8.41	8.19	8.17	8.24	8.21	8.33	8.24
3148	9.6	9.71	9.66	9.62	9.63	9.7	9.66	9.44	9.37	9.54	9.41	9.47	9.39	9.51	8.28	8.31	8.38	8.45	8.32	8.34	8.22	8.27	8.3	8.22	8.29	8.3	8.31	8.24	8.29	8.4	8.26	8.28	8.3	8.13	8.37	7.73	8.29	8.14	8.37	8.42	8.18	8.17	8.25	8.23	8.36	8.24
3146	9.61	9.66	9.66	9.61	9.65	9.7	9.68	9.42	9.39	9.54	9.36	9.5	9.38	9.53	8.29	8.28	8.41	8.43	8.31	8.32	8.18	8.27	8.3	8.25	8.28	8.28	8.29	8.22	8.29	8.41	8.25	8.3	8.32	8.17	8.34	7.75	8.3	8.14	8.38	8.42	8.21	8.18	8.27	8.21	8.36	8.25
3144	9.61	9.63	9.67	9.63	9.65	9.72	9.69	9.42	9.37	9.56	9.34	9.52	9.36	9.52	8.29	8.29	8.43	8.39	8.32	8.3	8.21	8.29	8.3	8.25	8.29	8.28	8.29	8.22	8.27	8.39	8.24	8.33	8.32	8.16	8.33	7.75	8.29	8.14	8.39	8.43	8.23	8.2	8.28	8.2	8.36	8.25
3142	9.57	9.66	9.7	9.62	9.62	9.75	9.7	9.43	9.33	9.56	9.36	9.49	9.36	9.52	8.27	8.3	8.45	8.41	8.34	8.3	8.23	8.32	8.3	8.28	8.31	8.28	8.31	8.23	8.26	8.38	8.24	8.34	8.32	8.17	8.36	7.74	8.27	8.14	8.43	8.44	8.24	8.21	8.27	8.22	8.34	8.25
3140	9.51	9.67	9.71	9.58	9.61	9.77	9.72	9.44	9.33	9.56	9.39	9.47	9.36	9.55	8.29	8.31	8.45	8.42	8.34	8.29	8.22	8.31	8.3	8.28	8.31	8.27	8.33	8.22	8.26	8.37	8.2	8.34	8.32	8.19	8.38	7.75	8.27	8.12	8.43	8.45	8.25	8.2	8.26	8.26	8.33	8.28
3138	9.51	9.69	9.71	9.54	9.64	9.77	9.72	9.45	9.32	9.58	9.38	9.48	9.36	9.56	8.32	8.32	8.44	8.42	8.37	8.3	8.22	8.29	8.3	8.26	8.29	8.25	8.33	8.21	8.28	8.37	8.18	8.36	8.32	8.21	8.35	7.77	8.28	8.12	8.44	8.45	8.25	8.21	8.28	8.31	8.34	8.3
3136	9.55	9.72	9.67	9.5	9.66	9.77	9.72	9.43	9.32	9.59	9.38	9.47	9.37	9.52	8.3	8.32	8.45	8.45	8.39	8.32	8.24	8.3	8.31	8.24	8.27	8.25	8.33	8.22	8.28	8.34	8.21	8.39	8.34	8.23	8.34	7.79	8.3	8.14	8.45	8.45	8.27	8.22	8.3	8.29	8.37	8.27
3134	9.55	9.72	9.65	9.49	9.66	9.77	9.76	9.41	9.35	9.6	9.4	9.47	9.38	9.48	8.29	8.32	8.45	8.45	8.38	8.3	8.21	8.31	8.32	8.24	8.28	8.25	8.33	8.22	8.29	8.33	8.23	8.39	8.35	8.24	8.35	7.79	8.29	8.15	8.43	8.47	8.29	8.21	8.29	8.26	8.37	8.25
3132	9.54	9.73	9.68	9.52	9.69	9.77	9.8	9.41	9.37	9.61	9.4	9.46	9.41	9.47	8.3	8.35	8.42	8.42	8.39	8.26	8.19	8.33	8.32	8.29	8.31	8.26	8.32	8.2	8.3	8.35	8.22	8.38	8.33	8.25	8.36	7.8	8.26	8.14	8.41	8.48	8.27	8.2	8.3	8.28	8.33	8.28
3130	9.53	9.76	9.69	9.53	9.71	9.76	9.81	9.41	9.36	9.62	9.4	9.45	9.42	9.46	8.31	8.37	8.41	8.38	8.39	8.23	8.22	8.33	8.28	8.28	8.31	8.28	8.29	8.2	8.31	8.34	8.19	8.39	8.34	8.25	8.36	7.81	8.27	8.17	8.42	8.47	8.25	8.21	8.32	8.32	8.3	8.3
3128	9.52	9.77	9.69	9.55	9.67	9.74	9.81	9.38	9.35	9.6	9.4	9.46	9.39	9.47	8.33	8.35	8.39	8.33	8.43	8.23	8.24	8.31	8.25	8.22	8.29	8.29	8.27	8.19	8.33	8.3	8.18	8.42	8.35	8.23	8.36	7.8	8.28	8.2	8.42	8.47	8.23	8.24	8.33	8.32	8.32	8.31
3126	9.54	9.77	9.68	9.57	9.64	9.74	9.85	9.37	9.35	9.57	9.37	9.47	9.38	9.49	8.3	8.39	8.39	8.33	8.45	8.25	8.23	8.29	8.28	8.22	8.31	8.29	8.28	8.19	8.32	8.29	8.21	8.41	8.33	8.19	8.34	7.77	8.28	8.16	8.43	8.48	8.25	8.26	8.34	8.28	8.35	8.31
3124	9.55	9.77	9.68	9.59	9.64	9.73	9.85	9.42	9.33	9.58	9.37	9.5	9.4	9.49	8.27	8.4	8.37	8.33	8.43	8.28	8.22	8.27	8.29	8.25	8.31	8.27	8.31	8.22	8.31	8.29	8.2	8.4	8.35	8.2	8.31	7.74	8.29	8.12	8.42	8.49	8.3	8.29	8.33	8.29	8.36	8.31
3122	9.55	9.79	9.7	9.6	9.63	9.71	9.83	9.45	9.32	9.57	9.4	9.5	9.42	9.49	8.3	8.37	8.34	8.3	8.45	8.29	8.24	8.27	8.28	8.27	8.29	8.27	8.32	8.19	8.32	8.27	8.19	8.42	8.39	8.24	8.32	7.75	8.28	8.13	8.39	8.48	8.3	8.3	8.31	8.33	8.33	8.32
3120	9.55	9.85	9.68	9.61	9.61	9.71	9.82	9.44	9.34	9.56	9.42	9.49	9.42	9.48	8.31	8.35	8.33	8.29	8.48	8.28	8.27	8.32	8.32	8.26	8.29	8.28	8.33	8.17	8.34	8.25	8.21	8.42	8.4	8.26	8.34	7.77	8.3	8.19	8.38	8.47	8.3	8.32	8.32	8.34	8.29	8.35
3118	9.57	9.89	9.63	9.63	9.61	9.73	9.84	9.44	9.36	9.56	9.42	9.48	9.42	9.5	8.28	8.36	8.31	8.28	8.48	8.26	8.26	8.33	8.34	8.27	8.29	8.29	8.32	8.2	8.33	8.23	8.2	8.4	8.39	8.24	8.32	7.78	8.32	8.2	8.41	8.46	8.29	8.33	8.35	8.29	8.3	8.4
3116	9.57	9.89	9.63	9.67	9.61	9.72	9.85	9.43	9.35	9.55	9.43	9.45	9.4	9.51	8.27	8.37	8.29	8.28	8.48	8.27	8.26	8.32	8.34	8.29	8.28	8.28	8.29	8.24	8.32	8.21	8.18	8.42	8.38	8.21	8.3	7.78	8.33	8.19	8.4	8.46	8.3	8.33	8.38	8.24	8.33	8.42
3114	9.58	9.87	9.65	9.7	9.59	9.68	9.82	9.41	9.34	9.54	9.45	9.44	9.38	9.48	8.26	8.4	8.27	8.28	8.48	8.27	8.24	8.31	8.32	8.29	8.29	8.26	8.31	8.22	8.31	8.22	8.17	8.45	8.38	8.18	8.3	7.79	8.32	8.2	8.32	8.44	8.3	8.33	8.4	8.26	8.31	8.41
3112	9.59	9.88	9.66	9.71	9.56	9.65	9.81	9.41	9.33	9.55	9.44	9.45	9.41	9.47	8.24	8.42	8.29	8.26	8.44	8.25	8.24	8.31	8.27	8.25	8.33	8.27	8.34	8.2	8.3	8.23	8.18	8.46	8.37	8.16	8.29	7.79	8.31	8.19	8.29	8.41	8.3	8.34	8.39	8.31	8.28	8.38
3110	9.6	9.91	9.64	9.71	9.55	9.66	9.82	9.4	9.32	9.55	9.44	9.46	9.43	9.47	8.22	8.38	8.33	8.26	8.41	8.24	8.27	8.31	8.24	8.22	8.32	8.28	8.35	8.24	8.29	8.21	8.21	8.46	8.38	8.14	8.28	7.76	8.32	8.18	8.28	8.37	8.32	8.35	8.36	8.32	8.29	8.39
3108	9.61	9.91	9.59	9.73	9.53	9.65	9.78	9.41	9.3	9.55	9.44	9.47	9.41	9.46	8.21	8.33	8.32	8.29	8.38	8.26	8.29	8.31	8.24	8.21	8.27	8.25	8.34	8.25	8.29	8.21	8.21	8.46	8.38	8.15	8.27	7.74	8.32	8.17	8.26	8.33	8.31	8.35	8.35	8.32	8.28	8.39
3106	9.64	9.88	9.58	9.73	9.52	9.61	9.73	9.41	9.27	9.55	9.42	9.48	9.4	9.47	8.2	8.3	8.3	8.3	8.36	8.28	8.3	8.3	8.26	8.21	8.25	8.21	8.34	8.23	8.29	8.2	8.17	8.43	8.36	8.17	8.26	7.73	8.32	8.13	8.26	8.32	8.28	8.35	8.34	8.34	8.27	8.36
3104	9.65	9.89	9.58	9.72	9.53	9.57	9.68	9.38	9.27	9.55	9.41	9.46	9.41	9.47	8.19	8.29	8.29	8.3	8.36	8.27	8.31	8.31	8.26	8.21	8.26	8.18	8.31	8.24	8.28	8.2	8.14	8.38	8.33	8.18	8.24	7.73	8.31	8.12	8.26	8.31	8.27	8.35	8.32	8.34	8.26	8.35
3102	9.64	9.93	9.57	9.72	9.53	9.57	9.66	9.37	9.3	9.58	9.42	9.43	9.39	9.48	8.17	8.28	8.28	8.33	8.37	8.25	8.3	8.31	8.23	8.22	8.27	8.19	8.27	8.23	8.29	8.21	8.14	8.35	8.34	8.15	8.24	7.74	8.32	8.12	8.24	8.3	8.29	8.33	8.31	8.32	8.26	8.38
3100	9.65	9.92	9.59	9.73	9.53	9.61	9.65	9.36	9.29	9.58	9.42	9.44	9.36	9.47	8.17	8.28	8.3	8.36	8.37	8.25	8.26	8.31	8.24	8.21	8.27	8.22	8.28	8.21	8.3	8.2	8.14	8.35	8.36	8.11	8.24	7.73	8.31	8.12	8.21	8.29	8.32	8.3	8.33	8.29	8.28	8.39
3098	9.66	9.87	9.61	9.74	9.52	9.63	9.62	9.36	9.26	9.52	9.41	9.47	9.36	9.44	8.19	8.27	8.35	8.39	8.37	8.25	8.24	8.32	8.25	8.17	8.28	8.2	8.3	8.22	8.32	8.16	8.14	8.33	8.35	8.15	8.22	7.72	8.28	8.11	8.17	8.25	8.3	8.29	8.33	8.27	8.28	8.4
3096	9.65	9.85	9.6	9.74	9.51	9.6	9.61	9.38	9.27	9.5	9.43	9.5	9.37	9.44	8.21	8.28	8.38	8.37	8.33	8.27	8.24	8.3	8.24	8.16	8.29	8.18	8.29	8.24	8.29	8.15	8.16	8.33	8.34	8.17	8.23	7.74	8.26	8.1	8.11	8.19	8.29	8.3	8.31	8.25	8.27	8.39
3094	9.63	9.87	9.58	9.72	9.51	9.6	9.63	9.4	9.29	9.52	9.45	9.5	9.38	9.46	8.22	8.3	8.4	8.37	8.29	8.28	8.24	8.25	8.24	8.16	8.28	8.21	8.29	8.24	8.25	8.14	8.2	8.34	8.33	8.16	8.23	7.76	8.25	8.1	8.11	8.16	8.27	8.33	8.31	8.25	8.27	8.36
3092	9.62	9.86	9.57	9.7	9.53	9.62	9.64	9.39	9.3	9.52	9.43	9.48	9.4	9.45	8.23	8.32	8.42	8.41	8.27	8.27	8.23	8.23	8.22	8.15	8.26	8.23	8.29	8.22	8.25	8.12	8.21	8.3	8.34	8.15	8.22	7.73	8.24	8.09	8.13	8.16	8.26	8.33	8.3	8.24	8.26	8.36
3090	9.62	9.82	9.57	9.68	9.52	9.65	9.59	9.37	9.3	9.51	9.41	9.49	9.41	9.44	8.23	8.31	8.42	8.47	8.27	8.26	8.23	8.24	8.21	8.17	8.27	8.21	8.26	8.23	8.23	8.12	8.2	8.26	8.36	8.12	8.21	7.71	8.21	8.09	8.14	8.17	8.28	8.31	8.28	8.2	8.25	8.36
3088	9.63	9.81	9.59	9.64	9.52	9.66	9.55	9.36	9.28	9.53	9.39	9.47	9.41	9.45	8.24	8.29	8.42	8.47	8.28	8.24	8.24	8.25	8.22	8.17	8.27	8.18	8.24	8.23	8.2	8.14	8.18	8.25	8.37	8.13	8.19	7.71	8.2	8.1	8.11	8.18	8.28	8.28	8.29	8.19	8.22	8.34
3086	9.63	9.82	9.6	9.63	9.54	9.65	9.6	9.38	9.28	9.55	9.38	9.47	9.41	9.43	8.25	8.28	8.44	8.44	8.29	8.2	8.23	8.24	8.26	8.16	8.27	8.18	8.24	8.21	8.19	8.16	8.18	8.26	8.35	8.17	8.18	7.73	8.2	8.08	8.11	8.18	8.23	8.24	8.29	8.2	8.2	8.29
3084	9.62	9.82	9.6	9.63	9.57	9.66	9.63	9.42	9.27	9.52	9.39	9.48	9.39	9.4	8.24	8.29	8.45	8.44	8.3	8.21	8.21	8.23	8.26	8.14	8.24	8.17	8.25	8.2	8.2	8.17	8.19	8.27	8.33	8.16	8.18	7.73	8.18	8.06	8.13	8.19	8.21	8.21	8.28	8.18	8.19	8.24
3082	9.6	9.79	9.61	9.59	9.58	9.71	9.62	9.41	9.28	9.5	9.39	9.46	9.37	9.39	8.27	8.33	8.44	8.45	8.3	8.24	8.23	8.22	8.23	8.15	8.22	8.19	8.27	8.2	8.21	8.17	8.22	8.26	8.29	8.13	8.18	7.69	8.17	8.02	8.13	8.18	8.23	8.2	8.29	8.16	8.18	8.21
3080	9.57	9.77	9.63	9.53	9.58	9.74	9.62	9.39	9.3	9.51	9.41	9.47	9.37	9.39	8.32	8.34	8.45	8.42	8.31	8.25	8.23	8.22	8.2	8.15	8.23	8.21	8.28	8.19	8.19	8.14	8.22	8.24	8.28	8.13	8.17	7.67	8.18	8.02	8.12	8.13	8.2	8.21	8.3	8.16	8.18	8.21
3078	9.52	9.77	9.64	9.52	9.6	9.76	9.62	9.38	9.29	9.5	9.43	9.49	9.37	9.4	8.34	8.34	8.47	8.37	8.35	8.25	8.2	8.25	8.19	8.15	8.24	8.2	8.26	8.16	8.17	8.13	8.22	8.19	8.29	8.15	8.15	7.71	8.16	8.02	8.16	8.11	8.16	8.2	8.28	8.14	8.17	8.22
3076	9.49	9.75	9.66	9.53	9.63	9.77	9.63	9.36	9.27	9.47	9.43	9.49	9.36	9.41	8.32	8.36	8.44	8.36	8.36	8.24	8.16	8.25	8.22	8.15	8.24	8.19	8.23	8.15	8.18	8.18	8.26	8.17	8.29	8.14	8.14	7.75	8.13	8.04	8.15	8.09	8.14	8.18	8.25	8.11	8.13	8.16
3074	9.47	9.74	9.68	9.53	9.65	9.76	9.66	9.36	9.29	9.49	9.43	9.47	9.37	9.41	8.3	8.38	8.4	8.34	8.35	8.26	8.15	8.22	8.22	8.16	8.25	8.19	8.23	8.17	8.17	8.2	8.27	8.19	8.27	8.14	8.15	7.72	8.11	8.07	8.13	8.09	8.15	8.18	8.22	8.13	8.11	8.12
3072	9.45	9.74	9.7	9.51	9.66	9.73	9.7	9.39	9.3	9.52	9.41	9.46	9.39	9.42	8.31	8.38	8.37	8.36	8.37	8.28	8.15	8.21	8.19	8.16	8.26	8.2	8.24	8.17	8.17	8.2	8.27	8.23	8.28	8.18	8.16	7.67	8.09	8.08	8.13	8.12	8.16	8.15	8.22	8.14	8.1	8.12
3070	9.44	9.73	9.73	9.49	9.67	9.71	9.73	9.38	9.28	9.52	9.41	9.44	9.38	9.45	8.32	8.39	8.37	8.38	8.39	8.26	8.15	8.2	8.17	8.17	8.23	8.24	8.24	8.16	8.2	8.19	8.28	8.23	8.31	8.16	8.16	7.68	8.08	8.08	8.16	8.16	8.16	8.11	8.22	8.11	8.08	8.11
3068	9.42	9.71	9.73	9.45	9.64	9.74	9.75	9.36	9.27	9.49	9.42	9.41	9.34	9.48	8.3	8.38	8.37	8.33	8.4	8.25	8.14	8.2	8.16	8.18	8.19	8.26	8.26	8.18	8.22	8.18	8.29	8.21	8.31	8.14	8.16	7.71	8.11	8.09	8.21	8.17	8.13	8.06	8.21	8.09	8.08	8.12
3066	9.43	9.71	9.72	9.41	9.63	9.74	9.75	9.36	9.29	9.48	9.41	9.42	9.33	9.46	8.29	8.37	8.34	8.28	8.39	8.27	8.14	8.22	8.18	8.18	8.17	8.23	8.26	8.18	8.22	8.19	8.28	8.19	8.29	8.12	8.15	7.71	8.12	8.07	8.24	8.17	8.11	8.03	8.22	8.11	8.09	8.15
3064	9.42	9.71	9.72	9.41	9.64	9.68	9.76	9.35	9.31	9.49	9.42	9.44	9.34	9.42	8.24	8.36	8.31	8.24	8.38	8.25	8.15	8.22	8.19	8.17	8.19	8.21	8.26	8.15	8.22	8.22	8.28	8.19	8.3	8.09	8.15	7.69	8.11	8.09	8.25	8.19	8.13	8.03	8.22	8.11	8.07	8.17
3062	9.39	9.72	9.73	9.44	9.62	9.64	9.78	9.35	9.32	9.49	9.42	9.46	9.35	9.41	8.2	8.33	8.31	8.22	8.36	8.22	8.18	8.22	8.19	8.18	8.2	8.2	8.26	8.11	8.23	8.25	8.31	8.21	8.3	8.1	8.16	7.71	8.1	8.09	8.26	8.19	8.13	8.04	8.22	8.09	8.06	8.15
3060	9.38	9.72	9.75	9.43	9.59	9.64	9.78	9.34	9.32	9.45	9.39	9.46	9.34	9.43	8.19	8.32	8.32	8.22	8.36	8.21	8.22	8.23	8.19	8.18	8.2	8.2	8.25	8.1	8.24	8.24	8.36	8.2	8.31	8.12	8.18	7.73	8.12	8.08	8.3	8.18	8.12	8.06	8.23	8.08	8.06	8.14
3058	9.38	9.72	9.74	9.44	9.57	9.66	9.79	9.36	9.33	9.41	9.4	9.45	9.35	9.43	8.16	8.3	8.29	8.24	8.39	8.22	8.22	8.26	8.22	8.16	8.18	8.21	8.23	8.1	8.25	8.24	8.37	8.2	8.36	8.12	8.21	7.72	8.13	8.1	8.32	8.19	8.14	8.08	8.22	8.07	8.01	8.17
3056	9.4	9.74	9.73	9.46	9.55	9.66	9.79	9.38	9.31	9.43	9.42	9.43	9.35	9.41	8.13	8.27	8.26	8.25	8.38	8.24	8.18	8.25	8.22	8.15	8.17	8.22	8.21	8.11	8.25	8.24	8.36	8.19	8.37	8.14	8.22	7.7	8.13	8.11	8.33	8.22	8.14	8.08	8.19	8.09	7.99	8.17
3054	9.42	9.74	9.71	9.46	9.57	9.64	9.78	9.37	9.32	9.47	9.41	9.44	9.36	9.41	8.14	8.26	8.22	8.26	8.35	8.24	8.16	8.25	8.19	8.18	8.2	8.23	8.2	8.12	8.26	8.27	8.37	8.22	8.38	8.14	8.21	7.7	8.17	8.14	8.36	8.25	8.12	8.11	8.18	8.11	8	8.15
3052	9.43	9.75	9.69	9.47	9.6	9.64	9.8	9.35	9.34	9.48	9.39	9.46	9.34	9.4	8.12	8.24	8.18	8.25	8.33	8.22	8.17	8.26	8.17	8.19	8.22	8.21	8.21	8.14	8.26	8.29	8.38	8.26	8.36	8.13	8.22	7.74	8.21	8.15	8.39	8.25	8.11	8.15	8.19	8.08	8.02	8.17
3050	9.43	9.74	9.69	9.49	9.58	9.64	9.8	9.36	9.32	9.46	9.39	9.45	9.32	9.38	8.09	8.23	8.17	8.23	8.29	8.23	8.18	8.27	8.16	8.19	8.24	8.19	8.19	8.14	8.25	8.31	8.41	8.25	8.32	8.14	8.24	7.75	8.18	8.13	8.39	8.25	8.11	8.14	8.22	8.06	8.04	8.19
3048	9.42	9.74	9.69	9.51	9.53	9.6	9.76	9.37	9.31	9.46	9.38	9.44	9.32	9.38	8.11	8.23	8.2	8.24	8.3	8.25	8.17	8.23	8.17	8.22	8.25	8.22	8.17	8.16	8.27	8.34	8.42	8.24	8.31	8.17	8.26	7.73	8.18	8.15	8.38	8.26	8.11	8.13	8.24	8.07	8.06	8.2
3046	9.43	9.74	9.65	9.53	9.49	9.57	9.72	9.35	9.33	9.49	9.36	9.43	9.31	9.4	8.12	8.26	8.22	8.26	8.31	8.29	8.18	8.19	8.2	8.22	8.24	8.24	8.21	8.17	8.29	8.36	8.41	8.25	8.33	8.17	8.25	7.72	8.2	8.15	8.35	8.25	8.11	8.13	8.24	8.09	8.05	8.23
3044	9.46	9.73	9.62	9.55	9.5	9.54	9.72	9.33	9.33	9.5	9.36	9.43	9.3	9.41	8.1	8.25	8.19	8.28	8.28	8.29	8.16	8.22	8.21	8.19	8.24	8.23	8.26	8.15	8.29	8.35	8.39	8.25	8.33	8.17	8.24	7.74	8.21	8.16	8.33	8.25	8.15	8.14	8.24	8.08	8.06	8.24
3042	9.5	9.73	9.62	9.57	9.52	9.51	9.69	9.33	9.34	9.49	9.36	9.43	9.31	9.39	8.11	8.19	8.2	8.3	8.24	8.25	8.17	8.26	8.19	8.2	8.23	8.21	8.27	8.15	8.28	8.35	8.4	8.24	8.34	8.18	8.24	7.77	8.21	8.18	8.33	8.27	8.17	8.16	8.24	8.05	8.07	8.22
3040	9.51	9.73	9.59	9.59	9.49	9.47	9.64	9.33	9.36	9.47	9.36	9.43	9.33	9.36	8.15	8.14	8.23	8.34	8.19	8.22	8.21	8.28	8.18	8.22	8.22	8.2	8.25	8.16	8.29	8.35	8.43	8.24	8.35	8.17	8.26	7.79	8.18	8.17	8.33	8.29	8.17	8.19	8.25	8.06	8.07	8.21
3038	9.53	9.72	9.56	9.59	9.46	9.48	9.62	9.36	9.34	9.45	9.36	9.42	9.32	9.35	8.15	8.14	8.28	8.34	8.16	8.21	8.2	8.28	8.18	8.22	8.24	8.2	8.22	8.17	8.32	8.38	8.42	8.25	8.33	8.15	8.26	7.8	8.16	8.15	8.33	8.28	8.2	8.2	8.26	8.09	8.09	8.22
3036	9.56	9.71	9.53	9.57	9.44	9.49	9.59	9.38	9.31	9.46	9.37	9.41	9.29	9.39	8.12	8.18	8.31	8.32	8.15	8.22	8.16	8.27	8.19	8.2	8.28	8.19	8.24	8.18	8.31	8.4	8.38	8.24	8.32	8.14	8.29	7.79	8.17	8.14	8.32	8.27	8.24	8.19	8.26	8.1	8.09	8.25
3034	9.61	9.72	9.52	9.59	9.41	9.51	9.58	9.37	9.31	9.47	9.37	9.41	9.29	9.43	8.11	8.23	8.33	8.35	8.15	8.23	8.14	8.25	8.21	8.18	8.26	8.2	8.28	8.17	8.3	8.39	8.34	8.25	8.31	8.17	8.32	7.78	8.2	8.16	8.32	8.27	8.24	8.2	8.24	8.11	8.1	8.31
3032	9.61	9.71	9.52	9.63	9.4	9.53	9.57	9.34	9.34	9.44	9.34	9.41	9.3	9.42	8.14	8.23	8.34	8.4	8.16	8.24	8.17	8.24	8.24	8.17	8.22	8.2	8.29	8.18	8.31	8.39	8.36	8.26	8.3	8.17	8.36	7.78	8.23	8.18	8.31	8.27	8.25	8.25	8.25	8.12	8.12	8.34
3030	9.6	9.67	9.51	9.62	9.4	9.52	9.53	9.34	9.36	9.43	9.33	9.42	9.31	9.4	8.18	8.22	8.37	8.42	8.18	8.25	8.21	8.26	8.23	8.17	8.21	8.2	8.29	8.2	8.3	8.37	8.4	8.25	8.3	8.15	8.37	7.78	8.24	8.17	8.32	8.29	8.27	8.3	8.27	8.11	8.14	8.37
3028	9.61	9.65	9.52	9.61	9.4	9.52	9.48	9.34	9.36	9.43	9.34	9.41	9.32	9.37	8.23	8.24	8.42	8.44	8.2	8.22	8.22	8.26	8.21	8.18	8.24	8.2	8.27	8.22	8.3	8.39	8.38	8.24	8.34	8.16	8.36	7.78	8.25	8.15	8.31	8.32	8.29	8.34	8.26	8.11	8.14	8.37
3026	9.63	9.65	9.54	9.64	9.43	9.54	9.45	9.37	9.37	9.42	9.36	9.41	9.3	9.35	8.29	8.29	8.44	8.45	8.22	8.2	8.21	8.28	8.21	8.18	8.27	8.17	8.26	8.24	8.29	8.41	8.35	8.22	8.36	8.15	8.33	7.77	8.27	8.16	8.3	8.31	8.32	8.37	8.25	8.13	8.16	8.36
3024	9.64	9.65	9.54	9.67	9.42	9.58	9.46	9.37	9.35	9.42	9.38	9.42	9.29	9.35	8.3	8.3	8.43	8.43	8.28	8.22	8.2	8.29	8.23	8.18	8.29	8.12	8.24	8.25	8.26	8.39	8.35	8.24	8.35	8.1	8.32	7.75	8.27	8.17	8.26	8.26	8.35	8.39	8.26	8.14	8.18	8.38
3022	9.64	9.64	9.53	9.66	9.44	9.59	9.48	9.34	9.34	9.44	9.37	9.43	9.3	9.35	8.28	8.3	8.43	8.39	8.32	8.24	8.21	8.26	8.22	8.14	8.29	8.11	8.21	8.23	8.27	8.37	8.33	8.26	8.34	8.06	8.29	7.73	8.27	8.16	8.25	8.25	8.36	8.39	8.28	8.14	8.2	8.41
3020	9.62	9.64	9.51	9.63	9.46	9.6	9.49	9.34	9.36	9.46	9.35	9.44	9.28	9.34	8.28	8.34	8.43	8.37	8.35	8.24	8.21	8.23	8.2	8.11	8.27	8.14	8.19	8.2	8.28	8.35	8.3	8.26	8.33	8.03	8.3	7.72	8.28	8.15	8.23	8.27	8.34	8.37	8.28	8.15	8.25	8.43
3018	9.62	9.61	9.5	9.64	9.46	9.62	9.5	9.38	9.35	9.44	9.34	9.42	9.26	9.34	8.3	8.37	8.4	8.36	8.38	8.22	8.2	8.24	8.19	8.11	8.23	8.15	8.2	8.2	8.24	8.33	8.26	8.24	8.32	8.03	8.32	7.71	8.28	8.12	8.18	8.24	8.31	8.37	8.26	8.14	8.29	8.43
3016	9.63	9.6	9.53	9.63	9.47	9.64	9.53	9.39	9.33	9.4	9.32	9.39	9.27	9.36	8.3	8.4	8.38	8.37	8.38	8.24	8.17	8.22	8.18	8.13	8.2	8.15	8.2	8.23	8.22	8.32	8.26	8.22	8.29	8.04	8.32	7.68	8.25	8.08	8.15	8.18	8.34	8.39	8.23	8.13	8.3	8.42
3014	9.61	9.59	9.57	9.58	9.49	9.69	9.57	9.36	9.32	9.41	9.32	9.37	9.28	9.36	8.27	8.4	8.37	8.35	8.37	8.25	8.15	8.17	8.18	8.12	8.17	8.15	8.18	8.21	8.21	8.34	8.3	8.2	8.26	8.03	8.3	7.66	8.22	8.05	8.16	8.15	8.38	8.36	8.21	8.14	8.27	8.41
3012	9.55	9.55	9.57	9.56	9.53	9.71	9.6	9.34	9.32	9.43	9.34	9.38	9.26	9.34	8.23	8.37	8.34	8.31	8.4	8.22	8.14	8.15	8.17	8.09	8.16	8.15	8.14	8.16	8.19	8.36	8.31	8.18	8.25	7.99	8.28	7.66	8.19	8.05	8.12	8.13	8.36	8.35	8.2	8.14	8.24	8.4
3010	9.5	9.52	9.55	9.55	9.53	9.67	9.62	9.33	9.31	9.44	9.31	9.38	9.22	9.34	8.18	8.32	8.33	8.26	8.43	8.21	8.13	8.14	8.17	8.08	8.14	8.15	8.12	8.15	8.14	8.37	8.26	8.14	8.24	7.96	8.27	7.69	8.17	8.05	8.09	8.1	8.28	8.3	8.18	8.12	8.24	8.34
3008	9.48	9.53	9.53	9.52	9.51	9.65	9.63	9.32	9.33	9.42	9.26	9.35	9.22	9.36	8.15	8.29	8.3	8.24	8.42	8.23	8.13	8.13	8.15	8.06	8.14	8.16	8.13	8.14	8.12	8.36	8.22	8.09	8.23	7.95	8.27	7.68	8.16	8.02	8.06	8.09	8.21	8.26	8.15	8.1	8.25	8.31
3006	9.47	9.53	9.57	9.52	9.5	9.67	9.64	9.31	9.35	9.42	9.29	9.38	9.24	9.36	8.15	8.31	8.26	8.23	8.4	8.24	8.13	8.16	8.13	8.06	8.17	8.16	8.14	8.14	8.13	8.34	8.18	8.08	8.19	7.96	8.27	7.65	8.15	7.97	8.03	8.09	8.24	8.29	8.15	8.09	8.27	8.32
3004	9.48	9.55	9.58	9.52	9.48	9.69	9.68	9.33	9.36	9.42	9.31	9.42	9.26	9.32	8.13	8.29	8.23	8.18	8.41	8.23	8.13	8.19	8.13	8.07	8.17	8.15	8.13	8.14	8.15	8.33	8.14	8.1	8.17	7.98	8.25	7.63	8.14	7.96	8.03	8.11	8.24	8.29	8.16	8.09	8.29	8.28
3002	9.49	9.57	9.54	9.51	9.49	9.7	9.71	9.32	9.35	9.41	9.29	9.42	9.25	9.28	8.09	8.25	8.21	8.14	8.42	8.24	8.13	8.18	8.12	8.07	8.15	8.16	8.11	8.12	8.18	8.29	8.16	8.1	8.16	7.99	8.21	7.62	8.12	7.98	8.03	8.11	8.2	8.24	8.14	8.07	8.31	8.22
3000	9.5	9.59	9.52	9.5	9.49	9.67	9.71	9.32	9.34	9.41	9.3	9.41	9.24	9.29	8.07	8.22	8.18	8.14	8.37	8.21	8.13	8.14	8.1	8.07	8.14	8.19	8.14	8.1	8.16	8.26	8.18	8.08	8.18	8	8.22	7.61	8.12	7.98	8.01	8.09	8.19	8.18	8.13	8.07	8.32	8.18
2998	9.49	9.62	9.54	9.51	9.5	9.65	9.72	9.31	9.34	9.42	9.3	9.41	9.25	9.3	8.04	8.17	8.14	8.14	8.3	8.17	8.1	8.12	8.1	8.05	8.14	8.2	8.15	8.08	8.12	8.25	8.19	8.09	8.2	8.01	8.25	7.6	8.13	7.97	7.99	8.09	8.17	8.15	8.09	8.09	8.3	8.15
2996	9.49	9.63	9.55	9.52	9.48	9.64	9.71	9.29	9.33	9.4	9.27	9.39	9.24	9.29	8.03	8.13	8.14	8.15	8.32	8.17	8.1	8.12	8.11	8.06	8.12	8.17	8.16	8.07	8.13	8.23	8.18	8.12	8.22	8.02	8.23	7.59	8.12	7.95	7.99	8.09	8.14	8.13	8.03	8.07	8.26	8.15
2994	9.5	9.64	9.55	9.54	9.45	9.61	9.69	9.27	9.33	9.39	9.27	9.37	9.23	9.32	8.02	8.12	8.15	8.15	8.35	8.17	8.1	8.15	8.11	8.08	8.11	8.15	8.16	8.09	8.16	8.24	8.15	8.11	8.21	8.01	8.21	7.6	8.11	7.96	8.02	8.08	8.13	8.1	8.02	8.04	8.24	8.13
2992	9.49	9.65	9.5	9.55	9.43	9.58	9.68	9.3	9.34	9.43	9.29	9.35	9.26	9.33	8.02	8.11	8.16	8.13	8.29	8.15	8.11	8.16	8.11	8.08	8.13	8.11	8.15	8.09	8.16	8.22	8.14	8.11	8.19	8.02	8.23	7.61	8.11	7.98	8.06	8.09	8.14	8.09	8.03	8.03	8.24	8.11
2990	9.5	9.66	9.45	9.54	9.41	9.57	9.65	9.32	9.32	9.41	9.3	9.36	9.25	9.3	8.01	8.09	8.17	8.11	8.22	8.15	8.09	8.14	8.13	8.09	8.12	8.11	8.14	8.06	8.15	8.21	8.18	8.1	8.18	8.02	8.23	7.6	8.09	7.99	8.09	8.11	8.13	8.08	8.03	8.04	8.22	8.13
2988	9.53	9.67	9.45	9.55	9.37	9.57	9.59	9.3	9.28	9.38	9.29	9.39	9.24	9.31	8.01	8.08	8.17	8.1	8.19	8.16	8.06	8.13	8.13	8.1	8.09	8.13	8.12	8.02	8.18	8.21	8.18	8.1	8.2	8.02	8.2	7.61	8.1	7.98	8.12	8.11	8.1	8.09	8.04	8.07	8.22	8.12
2986	9.53	9.69	9.45	9.56	9.34	9.55	9.58	9.28	9.28	9.39	9.26	9.37	9.25	9.32	8.03	8.07	8.15	8.12	8.16	8.12	8.04	8.13	8.1	8.1	8.08	8.12	8.13	8.04	8.2	8.21	8.15	8.11	8.21	8.02	8.21	7.67	8.11	7.96	8.14	8.13	8.09	8.09	8.06	8.07	8.23	8.11
2984	9.51	9.69	9.45	9.53	9.35	9.55	9.56	9.3	9.31	9.4	9.25	9.35	9.25	9.31	8.01	8.05	8.12	8.12	8.14	8.08	8.05	8.14	8.1	8.08	8.1	8.12	8.14	8.06	8.19	8.23	8.14	8.13	8.2	8	8.23	7.71	8.1	7.96	8.15	8.18	8.11	8.08	8.06	8.07	8.21	8.11
2982	9.5	9.71	9.44	9.51	9.38	9.54	9.51	9.31	9.29	9.37	9.23	9.34	9.21	9.32	7.98	8.04	8.1	8.11	8.13	8.1	8.06	8.14	8.11	8.07	8.11	8.11	8.15	8.05	8.2	8.24	8.11	8.15	8.18	7.98	8.25	7.69	8.1	7.99	8.18	8.2	8.1	8.05	8.06	8.1	8.2	8.1
2980	9.48	9.73	9.44	9.51	9.41	9.54	9.47	9.31	9.27	9.36	9.24	9.36	9.15	9.32	8	8.07	8.08	8.13	8.09	8.1	8.07	8.12	8.08	8.05	8.1	8.08	8.14	8.05	8.21	8.25	8.08	8.18	8.18	8.02	8.28	7.67	8.14	8.03	8.2	8.19	8.08	8.05	8.06	8.1	8.21	8.11
2978	9.46	9.74	9.44	9.48	9.42	9.56	9.47	9.29	9.26	9.38	9.24	9.39	9.15	9.32	8	8.06	8.07	8.13	8.05	8.07	8.06	8.07	8.07	8.05	8.09	8.06	8.12	8.05	8.22	8.27	8.08	8.19	8.17	8.05	8.27	7.66	8.17	8.02	8.18	8.18	8.08	8.09	8.07	8.1	8.22	8.13
2976	9.43	9.76	9.44	9.44	9.41	9.57	9.47	9.28	9.25	9.38	9.22	9.4	9.16	9.31	8	8.04	8.08	8.12	8.05	8.03	8.06	8.05	8.08	8.08	8.09	8.08	8.14	8.06	8.23	8.25	8.07	8.19	8.17	8.03	8.25	7.66	8.16	7.99	8.17	8.2	8.1	8.13	8.1	8.13	8.2	8.12
2974	9.41	9.77	9.46	9.43	9.43	9.56	9.46	9.28	9.24	9.38	9.21	9.35	9.18	9.31	8	8.06	8.09	8.13	8.06	8.02	8.07	8.04	8.06	8.1	8.1	8.08	8.15	8.06	8.24	8.21	8.07	8.16	8.17	8.02	8.23	7.68	8.14	7.97	8.16	8.2	8.13	8.14	8.11	8.14	8.2	8.13
2972	9.39	9.78	9.48	9.39	9.46	9.53	9.47	9.3	9.21	9.37	9.22	9.32	9.21	9.33	8	8.09	8.07	8.15	8.08	8.02	8.08	8.05	8.05	8.08	8.11	8.05	8.16	8.08	8.2	8.21	8.07	8.17	8.17	8.03	8.22	7.66	8.15	7.95	8.16	8.19	8.14	8.09	8.11	8.15	8.2	8.15
2970	9.38	9.8	9.51	9.35	9.45	9.52	9.48	9.33	9.21	9.38	9.23	9.32	9.22	9.35	8.02	8.1	8.09	8.17	8.1	8.03	8.08	8.07	8.07	8.08	8.13	8.05	8.16	8.09	8.16	8.22	8.06	8.22	8.16	8.04	8.24	7.64	8.18	7.98	8.19	8.2	8.13	8.05	8.11	8.14	8.19	8.15
2968	9.36	9.83	9.53	9.32	9.44	9.51	9.45	9.32	9.21	9.4	9.25	9.34	9.22	9.35	8.03	8.1	8.13	8.2	8.11	8.06	8.07	8.06	8.08	8.07	8.15	8.06	8.18	8.08	8.17	8.21	8.06	8.22	8.16	8.04	8.26	7.63	8.19	8	8.19	8.22	8.12	8.07	8.14	8.12	8.17	8.13
2966	9.32	9.85	9.52	9.28	9.47	9.51	9.43	9.31	9.19	9.38	9.28	9.34	9.2	9.33	8.02	8.09	8.14	8.21	8.11	8.04	8.07	8.02	8.08	8.08	8.13	8.05	8.2	8.04	8.17	8.21	8.07	8.18	8.15	8.03	8.25	7.61	8.16	7.97	8.19	8.21	8.09	8.09	8.16	8.11	8.17	8.1
2964	9.29	9.83	9.55	9.26	9.49	9.51	9.42	9.3	9.19	9.36	9.3	9.35	9.18	9.32	8	8.09	8.16	8.21	8.11	8	8.06	8.01	8.09	8.08	8.1	8.04	8.2	8.01	8.16	8.2	8.06	8.19	8.14	8.02	8.22	7.58	8.14	7.94	8.18	8.18	8.08	8.08	8.15	8.11	8.15	8.08
2962	9.28	9.78	9.6	9.27	9.46	9.49	9.41	9.27	9.18	9.35	9.28	9.37	9.19	9.3	7.98	8.07	8.18	8.25	8.15	8	8.05	8.05	8.07	8.07	8.1	8.04	8.19	8	8.13	8.2	8.05	8.22	8.13	8.03	8.19	7.59	8.17	7.95	8.18	8.17	8.08	8.08	8.13	8.08	8.13	8.09
2960	9.28	9.75	9.63	9.28	9.42	9.46	9.4	9.29	9.18	9.37	9.26	9.37	9.21	9.29	7.97	8.06	8.21	8.3	8.2	8.03	8.06	8.04	8.05	8.08	8.11	8.06	8.2	7.98	8.11	8.19	8.07	8.22	8.12	8.07	8.19	7.6	8.18	7.97	8.2	8.15	8.07	8.1	8.15	8.09	8.14	8.11
2958	9.29	9.74	9.61	9.27	9.42	9.44	9.4	9.32	9.19	9.4	9.28	9.36	9.25	9.32	7.98	8.09	8.23	8.27	8.21	8.07	8.07	8.03	8.06	8.08	8.11	8.07	8.18	8.01	8.11	8.19	8.06	8.21	8.11	8.06	8.19	7.6	8.14	7.95	8.18	8.11	8.06	8.08	8.16	8.12	8.15	8.12
2956	9.28	9.7	9.59	9.26	9.45	9.43	9.38	9.32	9.15	9.38	9.32	9.37	9.28	9.33	8	8.1	8.21	8.21	8.23	8.08	8.08	8.05	8.09	8.06	8.1	8.06	8.14	8.02	8.1	8.2	8.03	8.21	8.1	8.04	8.18	7.61	8.13	7.93	8.14	8.08	8.05	8.05	8.12	8.15	8.18	8.1
2954	9.27	9.68	9.6	9.26	9.49	9.44	9.37	9.32	9.13	9.38	9.32	9.37	9.27	9.34	8.02	8.11	8.19	8.19	8.29	8.07	8.06	8.04	8.1	8.06	8.08	8.04	8.14	8.01	8.11	8.19	8.03	8.22	8.13	8.07	8.15	7.62	8.14	7.93	8.15	8.09	8.07	8.05	8.15	8.19	8.2	8.06
2952	9.27	9.69	9.62	9.25	9.49	9.42	9.37	9.33	9.14	9.37	9.27	9.35	9.25	9.36	8.03	8.1	8.19	8.2	8.29	8.08	8.05	8.03	8.06	8.06	8.09	8.05	8.16	8.02	8.12	8.15	8.03	8.22	8.15	8.08	8.14	7.64	8.12	7.96	8.17	8.13	8.08	8.05	8.2	8.17	8.17	8.05
2950	9.24	9.68	9.64	9.26	9.47	9.38	9.34	9.34	9.15	9.37	9.25	9.36	9.25	9.36	8.02	8.09	8.17	8.19	8.24	8.1	8.06	8.04	8.05	8.05	8.1	8.02	8.16	8.03	8.11	8.13	8.01	8.22	8.18	8.06	8.16	7.63	8.1	7.99	8.16	8.18	8.07	8.05	8.21	8.14	8.14	8.07
2948	9.25	9.66	9.64	9.25	9.43	9.33	9.32	9.37	9.14	9.39	9.26	9.38	9.24	9.33	8.01	8.12	8.16	8.17	8.25	8.11	8.06	8.05	8.07	8.08	8.12	8.02	8.15	8.03	8.1	8.14	8.01	8.25	8.21	8.07	8.16	7.61	8.11	8	8.14	8.17	8.08	8.06	8.19	8.14	8.13	8.08
2946	9.28	9.65	9.63	9.23	9.41	9.29	9.34	9.36	9.13	9.4	9.27	9.39	9.22	9.32	7.99	8.13	8.16	8.14	8.27	8.1	8.05	8.07	8.08	8.1	8.12	8.06	8.13	8.05	8.09	8.14	8.02	8.29	8.21	8.08	8.12	7.62	8.09	7.99	8.12	8.13	8.08	8.05	8.2	8.14	8.14	8.08
2944	9.28	9.63	9.64	9.21	9.43	9.29	9.37	9.33	9.13	9.37	9.29	9.41	9.23	9.32	7.97	8.12	8.14	8.11	8.25	8.11	8.03	8.08	8.1	8.07	8.11	8.08	8.13	8.05	8.07	8.13	8.02	8.31	8.19	8.07	8.13	7.64	8.07	7.98	8.12	8.12	8.06	8.04	8.21	8.12	8.13	8.07
2942	9.28	9.62	9.67	9.2	9.46	9.29	9.35	9.32	9.11	9.35	9.27	9.41	9.24	9.33	7.99	8.09	8.11	8.06	8.22	8.08	8.02	8.04	8.1	8.06	8.11	8.04	8.14	8.04	8.07	8.11	8.04	8.31	8.19	8.08	8.12	7.63	8.08	8	8.13	8.11	8.05	8.07	8.19	8.09	8.1	8.08
2940	9.31	9.6	9.68	9.19	9.44	9.29	9.33	9.34	9.1	9.35	9.28	9.38	9.26	9.35	8	8.06	8.09	8.07	8.22	8.07	8.03	8.03	8.07	8.07	8.12	8.03	8.14	8.05	8.08	8.1	8.07	8.32	8.22	8.12	8.06	7.61	8.1	8	8.14	8.08	8.05	8.11	8.18	8.08	8.08	8.1
2938	9.32	9.57	9.66	9.22	9.42	9.27	9.31	9.36	9.09	9.36	9.3	9.36	9.3	9.38	7.98	8.06	8.07	8.07	8.21	8.07	8.03	8.06	8.08	8.06	8.13	8.04	8.14	8.06	8.1	8.1	8.08	8.32	8.23	8.12	8.06	7.6	8.12	8	8.13	8.05	8.05	8.09	8.22	8.1	8.06	8.1
2936	9.34	9.52	9.67	9.28	9.42	9.27	9.31	9.35	9.09	9.36	9.3	9.37	9.3	9.38	7.96	8.08	8.04	8.05	8.18	8.09	8.03	8.07	8.12	8.04	8.12	8.04	8.15	8.06	8.1	8.11	8.07	8.28	8.21	8.1	8.08	7.62	8.1	8	8.13	8.06	8.06	8.03	8.25	8.13	8.06	8.09
2934	9.41	9.52	9.68	9.31	9.41	9.29	9.33	9.33	9.09	9.35	9.3	9.39	9.29	9.36	7.96	8.08	8.04	8.05	8.17	8.12	8.03	8.08	8.12	8.04	8.11	8.05	8.14	8.05	8.1	8.1	8.06	8.25	8.2	8.07	8.09	7.65	8.06	8.01	8.15	8.06	8.07	8.02	8.21	8.13	8.08	8.09
2932	9.46	9.52	9.66	9.33	9.41	9.29	9.34	9.33	9.1	9.35	9.29	9.4	9.32	9.37	8	8.06	8.06	8.08	8.17	8.13	8.04	8.1	8.09	8.04	8.12	8.06	8.12	8.04	8.08	8.11	8.06	8.25	8.25	8.05	8.11	7.67	8.03	8.03	8.15	8.07	8.09	8.06	8.19	8.1	8.08	8.11
2930	9.48	9.49	9.62	9.36	9.38	9.3	9.35	9.34	9.11	9.38	9.3	9.43	9.34	9.4	8	8.04	8.07	8.11	8.14	8.12	8.05	8.09	8.06	8.03	8.1	8.04	8.13	8.01	8.08	8.1	8.08	8.25	8.27	8.09	8.11	7.68	8.03	8.02	8.13	8.14	8.1	8.08	8.19	8.08	8.06	8.11
2928	9.54	9.43	9.56	9.39	9.34	9.32	9.37	9.34	9.11	9.42	9.31	9.43	9.33	9.42	7.97	8.02	8.06	8.12	8.14	8.1	8.04	8.05	8.06	8.02	8.09	8.02	8.13	7.99	8.1	8.07	8.09	8.22	8.25	8.09	8.09	7.68	8.04	8.03	8.11	8.14	8.1	8.08	8.2	8.09	8.06	8.12
2926	9.6	9.39	9.51	9.44	9.33	9.34	9.38	9.35	9.13	9.42	9.3	9.41	9.34	9.42	7.97	8.02	8.05	8.14	8.14	8.09	8.03	8.06	8.08	8.01	8.09	8.02	8.1	8.01	8.09	8.07	8.07	8.19	8.27	8.08	8.09	7.67	8.04	8.04	8.12	8.08	8.08	8.07	8.2	8.11	8.05	8.14
2924	9.63	9.37	9.47	9.52	9.32	9.36	9.39	9.36	9.17	9.39	9.31	9.43	9.38	9.42	8.01	8.05	8.1	8.15	8.11	8.1	8.01	8.08	8.09	8	8.08	8.02	8.08	8.06	8.07	8.08	8.08	8.17	8.26	8.08	8.08	7.65	8.03	8.03	8.14	8.09	8.09	8.06	8.2	8.11	8.04	8.17
2922	9.61	9.36	9.41	9.58	9.31	9.41	9.41	9.35	9.2	9.4	9.31	9.44	9.42	9.39	8.03	8.08	8.14	8.2	8.08	8.12	8	8.07	8.08	7.99	8.09	8.04	8.1	8.06	8.06	8.1	8.12	8.18	8.26	8.06	8.06	7.62	8.05	8.03	8.15	8.12	8.12	8.07	8.21	8.1	8.03	8.17
2920	9.58	9.36	9.37	9.58	9.3	9.43	9.45	9.32	9.22	9.43	9.27	9.43	9.41	9.35	8.03	8.1	8.15	8.25	8.09	8.11	8.01	8.08	8.07	7.98	8.1	8.04	8.11	8.05	8.08	8.1	8.12	8.18	8.29	8.04	8.05	7.63	8.04	8.05	8.14	8.1	8.15	8.1	8.22	8.08	8	8.17
2918	9.58	9.37	9.34	9.57	9.3	9.44	9.46	9.3	9.23	9.42	9.25	9.4	9.37	9.33	8.04	8.09	8.15	8.25	8.11	8.1	8.02	8.1	8.06	7.98	8.07	8.06	8.11	8.05	8.11	8.09	8.12	8.2	8.3	8.04	8.04	7.64	8.01	8.06	8.15	8.08	8.15	8.12	8.2	8.07	8.01	8.17
2916	9.59	9.41	9.3	9.58	9.3	9.47	9.48	9.3	9.26	9.42	9.28	9.38	9.33	9.3	8.03	8.07	8.17	8.27	8.13	8.05	8.01	8.09	8.07	7.99	8.05	8.1	8.08	8.05	8.13	8.11	8.15	8.21	8.3	8.02	8.05	7.63	8.01	8.05	8.14	8.09	8.13	8.12	8.18	8.08	8.03	8.19
2914	9.57	9.43	9.28	9.59	9.29	9.5	9.52	9.3	9.25	9.41	9.3	9.36	9.31	9.3	8.03	8.04	8.17	8.3	8.13	8.04	8.01	8.08	8.07	8	8.02	8.1	8.03	8.04	8.1	8.1	8.14	8.17	8.28	8.02	8.06	7.62	8.02	8.06	8.11	8.11	8.13	8.11	8.2	8.06	8.02	8.22
2912	9.53	9.42	9.28	9.58	9.27	9.51	9.54	9.29	9.23	9.39	9.28	9.32	9.28	9.31	8.04	8.03	8.2	8.3	8.09	8.06	8.02	8.07	8.05	8	8.01	8.06	8.01	8.02	8.07	8.09	8.12	8.14	8.27	8.04	8.05	7.63	8.02	8.07	8.08	8.11	8.13	8.1	8.22	8.03	8.02	8.22
2910	9.48	9.44	9.29	9.55	9.27	9.5	9.54	9.27	9.23	9.38	9.26	9.3	9.27	9.3	8.07	8.07	8.24	8.32	8.05	8.06	8.02	8.05	8.03	7.97	8.03	8.04	8.03	8.02	8.08	8.1	8.14	8.14	8.27	8.02	8.03	7.67	8.02	8.08	8.05	8.07	8.12	8.11	8.2	8.03	8.02	8.22
2908	9.47	9.48	9.32	9.53	9.26	9.51	9.51	9.25	9.23	9.38	9.23	9.31	9.27	9.26	8.08	8.11	8.31	8.36	8.07	8.04	8.02	8.05	8.03	7.92	8.04	8.03	8.03	8.03	8.08	8.12	8.15	8.12	8.29	7.99	8.04	7.68	8.02	8.05	8.01	8.03	8.11	8.15	8.18	8.03	8.02	8.25
2906	9.47	9.52	9.32	9.51	9.3	9.53	9.46	9.26	9.22	9.35	9.21	9.33	9.27	9.26	8.09	8.13	8.35	8.39	8.13	8.05	8	8.04	8.02	7.9	8.03	8.03	8.04	8.03	8.06	8.08	8.13	8.1	8.31	7.97	8.05	7.66	8	8.01	7.99	8.01	8.11	8.17	8.18	8.03	8.04	8.25
2904	9.41	9.52	9.29	9.49	9.31	9.52	9.45	9.29	9.2	9.34	9.22	9.34	9.27	9.27	8.12	8.14	8.38	8.4	8.16	8.05	7.98	8.03	8	7.9	7.99	8.03	8.05	8.02	8.05	8.04	8.12	8.1	8.32	7.95	8.05	7.65	7.98	8.01	8	8.01	8.12	8.15	8.2	8.03	8.05	8.24
2902	9.36	9.51	9.27	9.47	9.28	9.49	9.46	9.3	9.2	9.36	9.24	9.32	9.24	9.28	8.13	8.15	8.36	8.39	8.17	8.04	8.02	8.01	7.99	7.92	7.98	8.02	8.03	8.03	8.04	8.04	8.13	8.11	8.26	7.94	8.05	7.63	7.99	8.03	8	8.01	8.12	8.14	8.22	8.04	8.03	8.22
2900	9.34	9.52	9.27	9.44	9.28	9.5	9.47	9.28	9.23	9.4	9.24	9.32	9.21	9.26	8.13	8.2	8.31	8.36	8.2	8.03	8.04	8.02	7.99	7.93	8.01	8	8.02	8.04	8.04	8.07	8.13	8.09	8.2	7.94	8.04	7.61	8.01	8.01	7.95	7.98	8.12	8.15	8.21	8.04	8.02	8.2
2898	9.32	9.51	9.26	9.44	9.3	9.52	9.48	9.28	9.25	9.42	9.21	9.32	9.2	9.27	8.11	8.24	8.29	8.34	8.23	8.02	8.01	8.03	8.02	7.96	8.03	7.99	8.03	8.01	8.07	8.06	8.12	8.06	8.22	7.93	8.01	7.62	8	7.98	7.93	7.95	8.13	8.15	8.2	8.01	8.03	8.21
2896	9.3	9.5	9.3	9.47	9.32	9.51	9.46	9.29	9.25	9.39	9.21	9.29	9.21	9.28	8.08	8.23	8.3	8.29	8.28	8.03	8.01	8.01	8.02	7.96	8.02	7.99	8.01	7.99	8.07	8.04	8.11	8.04	8.24	7.91	8.01	7.61	8	7.96	7.93	7.94	8.15	8.15	8.2	7.97	8.03	8.21
2894	9.27	9.49	9.37	9.44	9.36	9.49	9.44	9.28	9.21	9.35	9.23	9.27	9.21	9.25	8.06	8.22	8.3	8.23	8.29	8.03	8.03	7.98	8.02	7.92	7.97	8	7.99	8.02	8.06	8.07	8.11	8.03	8.22	7.92	8.02	7.59	7.98	7.98	7.94	7.97	8.1	8.14	8.17	7.96	8.01	8.2
2892	9.24	9.5	9.37	9.4	9.35	9.49	9.4	9.26	9.17	9.35	9.23	9.29	9.21	9.22	8.07	8.2	8.28	8.19	8.28	8.03	8.02	8	7.99	7.91	7.95	8.01	8.02	8.03	8.09	8.12	8.1	8	8.2	7.93	8.03	7.58	7.98	7.99	7.95	7.98	8.08	8.12	8.13	7.94	8	8.19
2890	9.25	9.51	9.35	9.39	9.32	9.49	9.37	9.23	9.17	9.36	9.21	9.27	9.22	9.21	8.05	8.18	8.23	8.18	8.29	8.06	8.01	8.04	7.96	7.93	7.96	8.01	8.01	8.04	8.09	8.13	8.1	8	8.22	7.91	8.04	7.57	8	7.99	7.95	7.97	8.1	8.11	8.1	7.92	8.01	8.18
2888	9.24	9.54	9.34	9.38	9.35	9.47	9.39	9.2	9.2	9.38	9.21	9.25	9.2	9.22	7.99	8.17	8.16	8.15	8.31	8.05	7.99	8.01	7.97	7.94	7.98	7.99	8	8.04	8.06	8.14	8.12	8.03	8.22	7.91	8.04	7.59	7.97	7.98	7.96	7.99	8.11	8.09	8.06	7.94	8.01	8.16
2886	9.22	9.53	9.33	9.37	9.39	9.43	9.38	9.2	9.2	9.4	9.22	9.27	9.19	9.24	7.97	8.14	8.13	8.12	8.32	8.01	7.97	7.98	7.99	7.94	7.98	7.99	8.02	8.01	8.06	8.14	8.1	8.02	8.19	7.91	8.04	7.6	7.96	7.97	7.94	7.99	8.08	8.08	8.05	7.94	8.01	8.14
2884	9.24	9.51	9.33	9.35	9.39	9.4	9.35	9.23	9.14	9.39	9.21	9.28	9.22	9.23	7.97	8.1	8.1	8.1	8.3	8	7.99	7.97	7.98	7.92	7.98	8.01	8.02	7.97	8.1	8.13	8.11	8	8.19	7.91	8.08	7.59	7.98	7.96	7.91	7.96	8.06	8.07	8.09	7.91	8	8.13
2882	9.24	9.51	9.34	9.33	9.38	9.38	9.33	9.25	9.13	9.37	9.21	9.28	9.22	9.22	7.94	8.1	8.05	8.05	8.25	8.01	8	7.97	7.99	7.9	7.98	8.02	8.02	7.98	8.12	8.12	8.11	7.98	8.19	7.92	8.07	7.59	7.98	7.95	7.92	7.95	8.04	8.08	8.09	7.91	8	8.14
2880	9.23	9.53	9.32	9.31	9.4	9.36	9.3	9.24	9.16	9.37	9.2	9.3	9.2	9.23	7.9	8.07	8.03	8.02	8.19	8	8.02	7.97	8.01	7.93	7.98	8.02	8.02	8	8.09	8.12	8.1	7.94	8.17	7.93	8.04	7.62	7.98	7.94	7.96	7.95	8.02	8.08	8.06	7.91	8	8.16
2878	9.22	9.53	9.33	9.32	9.39	9.35	9.29	9.23	9.18	9.38	9.19	9.3	9.2	9.23	7.87	8.01	8.03	8.04	8.15	8.03	8	7.97	8.03	7.93	8	8	8.03	8.02	8.07	8.14	8.11	7.93	8.15	7.95	8.05	7.66	8.01	7.95	7.96	7.98	8.03	8.06	8.05	7.89	8	8.16
2876	9.19	9.55	9.36	9.33	9.37	9.36	9.3	9.22	9.18	9.4	9.21	9.28	9.21	9.24	7.86	7.99	8.02	8.05	8.11	8.02	8	7.98	8.01	7.93	8.01	7.98	8.03	8.01	8.07	8.19	8.13	7.97	8.15	7.95	8.06	7.65	8.06	7.97	7.96	7.99	8.05	8.03	8.01	7.88	7.98	8.15
2874	9.19	9.56	9.4	9.32	9.34	9.36	9.29	9.21	9.19	9.4	9.2	9.26	9.21	9.25	7.86	7.98	7.99	8.03	8.08	7.97	8	7.99	7.95	7.94	8	7.99	8.01	7.99	8.07	8.21	8.15	8	8.13	7.93	8.06	7.6	8.06	7.98	7.97	7.99	8.05	8.05	7.98	7.9	7.98	8.14
2872	9.18	9.55	9.4	9.33	9.3	9.36	9.29	9.2	9.21	9.37	9.16	9.26	9.2	9.24	7.85	7.97	7.98	8.01	8.05	7.97	7.98	7.98	7.91	7.92	7.99	8.01	7.99	7.97	8.08	8.23	8.12	7.98	8.12	7.93	8.09	7.58	8.02	7.96	7.99	8.02	8.05	8.09	7.99	7.91	8.01	8.12
2870	9.17	9.54	9.39	9.33	9.33	9.35	9.3	9.23	9.19	9.36	9.16	9.28	9.19	9.23	7.85	7.94	7.97	8.02	8.05	7.97	7.98	7.97	7.91	7.92	8	8.03	8.01	7.96	8.1	8.22	8.08	7.95	8.12	7.93	8.11	7.61	8.01	7.94	8.01	8.04	8.06	8.1	7.98	7.91	8.02	8.12
2868	9.19	9.53	9.39	9.33	9.37	9.36	9.31	9.23	9.18	9.35	9.17	9.29	9.15	9.26	7.85	7.93	7.98	8.06	8.04	7.96	8	7.95	7.94	7.94	8.02	8.04	8.02	7.98	8.1	8.18	8.11	7.94	8.11	7.92	8.12	7.61	8.02	7.95	8.01	8.03	8.08	8.1	7.96	7.88	8.02	8.09
2866	9.18	9.53	9.38	9.3	9.36	9.37	9.29	9.21	9.2	9.36	9.16	9.28	9.14	9.26	7.84	7.97	8	8.08	8.01	7.98	7.99	7.91	7.97	7.94	7.99	8.03	8.02	8	8.09	8.16	8.12	7.93	8.09	7.9	8.11	7.57	8.01	7.97	8.02	8	8.07	8.08	7.96	7.86	8.03	8.07
2864	9.17	9.52	9.4	9.27	9.34	9.34	9.26	9.19	9.2	9.39	9.17	9.25	9.17	9.24	7.86	8.02	8.03	8.12	7.96	8.02	7.98	7.91	7.99	7.93	7.96	8	8.02	7.99	8.1	8.17	8.1	7.95	8.08	7.89	8.09	7.54	8.01	7.96	8.04	7.99	8.06	8.04	7.96	7.84	8.03	8.08
2862	9.16	9.53	9.43	9.25	9.36	9.32	9.27	9.19	9.18	9.39	9.18	9.25	9.18	9.24	7.86	8.02	8.05	8.18	7.95	8.03	7.98	7.94	7.98	7.94	7.97	7.99	8.03	8	8.08	8.18	8.09	7.97	8.08	7.87	8.11	7.53	8.03	7.95	8.03	8.02	8.04	8.02	7.97	7.84	8.04	8.05
[truncated: 1,106 more rows]

## Sheet: NWA 2995
Sample #	clast 1				clast 2			clast 3
	plag 1	plag 2	plag 3	plag 4	plag 7	plag 8	plag 9	plag 10	plag 11	plag 12
cm-1
[truncated: 1,676 more rows]

## Sheet: Standards
Sample:	Miyake-Jima Polished sections																	Miyake-Jima Chips					Stillwater chips
[truncated: 1,678 more rows]
